# Supplementary material for: Long non-coding RNAs and their potential functions in Ligon-lintless-1 mutant cotton during fiber development
Source: BMC Genomics. 2019 Aug 19;20:661. doi: 10.1186/s12864-019-5978-5 (PMC6700839; doi:10.1186/s12864-019-5978-5)
Supplement: Supplementary file 1 — Table S1. The numbers of annotated genes (mRNAs) and other transcript reads mapped to the TM-1 reference genome (XLSX 13 kb) [file 12864_2019_5978_MOESM1_ESM.xlsx]

## Sheet: Sheet1
Samples	LC8_1	LC8_2	LC8_3	LM0_1	LM0_2	LM0_3	LC0_1	LC0_2	LC0_3	LM8_1	LM8_2	LM8_3	Tolal
mRNA	25688174 (77.30%)	28942385 (58.21%)	28443990 (76.25%)	24637923 (65.20%)	29250050 (69.04%)	21060370 (58.40%)	22641469 (62.81%)	27713698 (68.15%)	24177160 (64.62%)	24678509 (64.51%)	24271560 (53.04%)	22186004 (64.81%)	303691292	25307607 (64.77%)
Others	7542381 (22.70%)	20781572 (41.79%)	8858556 (23.75%)	13148416 (34.80%)	13116200 (30.96%)	15001609 (41.60%)	13406625 (37.19%)	12952460 (31.85%)	13235167 (35.38%)	13578511 (35.49%)	21490689 (46.96%)	12044829 (35.19%)	165157015	13763084 (35.23%)

## Sheet: Sheet2
Samples	LC8_1	LC8_2	LC8_3	LM0_1	LM0_2	LM0_3	LC0_1	LC0_2	LC0_3	LM8_1	LM8_2	LM8_3	Tolal
mRNA	25688174	28942385	28443990	24637923	29250050	21060370	22641469	27713698	24177160	24678509	24271560	22186004	0.6033	303691292	2.53076e+07	0.647739	64.7739
Others	7542381	20781572	8858556	13148416	13116200	15001609	13406625	12952460	13235167	13578511	21490689	12044829		165157015	1.37631e+07	0.352261	35.2261
															3.90707e+07

## Sheet: Sheet3
Supplementary table 1: The numbers of annotated genes (mRNAs) and other transcript reads mapped to the TM-1 reference genome
Sample name	LC0-1	LC0-2	LC0-3	LC8-1	LC8-2	LC8-3	LM0-1	LM0-2	LM0-3	LM8-1	LM8-2	LM8-3
Total reads	94697582	108688092	98285064	85082422	121050692	95239200	98894932	110412700	96296434	97661100	110136958	87484430
Total mapped	86546508 (91.39%)	99020669 (91.11%)	89441290 (91%)	75190355 (88.37%)	108205397 (89.39%)	83306766 (87.47%)	90712030 (91.73%)	99203392 (89.85%)	87228279 (90.58%)	86239727 (88.31%)	99428853 (90.28%)	76996533 (88.01%)
Multiple mapped	10384124 (10.97%)	10755146 (9.9%)	10234396 (10.41%)	8634812 (10.15%)	10446749 (8.63%)	9313913 (9.78%)	10847089 (10.97%)	10900964 (9.87%)	11738027 (12.19%)	9978924 (10.22%)	9717874 (8.82%)	9258140 (10.58%)
Uniquely mapped	76162384 (80.43%)	88265523 (81.21%)	79206894 (80.59%)	66555543 (78.22%)	97758648 (80.76%)	73992853 (77.69%)	79864941 (80.76%)	88302428 (79.97%)	75490252 (78.39%)	76260803 (78.09%)	89710979 (81.45%)	67738393 (77.43%)
Read-1	38620161 (40.78%)	44659287 (41.09%)	40075535 (40.77%)	33804005 (39.73%)	50149000 (41.43%)	37755895 (39.64%)	40472001 (40.92%)	45072656 (40.82%)	38381675 (39.86%)	38786285 (39.72%)	45916879 (41.69%)	34436108 (39.36%)
Read-2	37542223 (39.64%)	43606236 (40.12%)	39131359 (39.81%)	32751538 (38.49%)	47609648 (39.33%)	36236958 (38.05%)	39392940 (39.83%)	43229772 (39.15%)	37108577 (38.54%)	37474518 (38.37%)	43794100 (39.76%)	33302285 (38.07%)
Reads map to '+'	37638309 (39.75%)	43817984 (40.32%)	39067641 (39.75%)	33159389 (38.97%)	48317587 (39.92%)	36809991 (38.65%)	39469225 (39.91%)	43998665 (39.85%)	37408557 (38.85%)	37527817 (38.43%)	44163879 (40.1%)	33236411 (37.99%)
Reads map to '-'	38524075 (40.68%)	44447539 (40.89%)	40139253 (40.84%)	33396154 (39.25%)	49441061 (40.84%)	37182862 (39.04%)	40395716 (40.85%)	44303763 (40.13%)	38081695 (39.55%)	38732986 (39.66%)	45547100 (41.35%)	34501982 (39.44%)
Non-splice reads	57661137 (60.89%)	66041551 (60.76%)	59759378 (60.8%)	44705384 (52.54%)	72596886 (59.97%)	50214392 (52.72%)	59185515 (59.85%)	64459081 (58.38%)	58330615 (60.57%)	55728063 (57.06%)	68275206 (61.99%)	49018881 (56.03%)
Splice reads	18501247 (19.54%)	22223972 (20.45%)	19447516 (19.79%)	21850159 (25.68%)	25161762 (20.79%)	23778461 (24.97%)	20679426 (20.91%)	23843347 (21.59%)	17159637 (17.82%)	20532740 (21.02%)	21435773 (19.46%)	18719512 (21.4%)
Reads mapped in proper pairs	69814910 (73.72%)	81343308 (74.84%)	72614182 (73.88%)	60707872 (71.35%)	89329658 (73.8%)	65324234 (68.59%)	73535852 (74.36%)	78975864 (71.53%)	69433980 (72.1%)	68828354 (70.48%)	82712230 (75.1%)	61554980 (70.36%)
Proper-paired reads map to different chrom	24672 (0.03%)	19630 (0.02%)	27338 (0.03%)	5798 (0.01%)	10434 (0.01%)	11172 (0.01%)	19282 (0.02%)	15852 (0.01%)	16420 (0.02%)	63490 (0.07%)	7790 (0.01%)	53200 (0.06%)
		Note
		LM0 (0 DPA in Ligon-lintless-1 mutant)
		LC0 (0 DPA in wild-type)
		LM8 (8 DPA in Ligon-lintless-1 mutant)
		LC8 (8 DPA in wild-type)
