# Supplementary material for: Long non-coding RNAs and their potential functions in Ligon-lintless-1 mutant cotton during fiber development
Source: BMC Genomics. 2019 Aug 19;20:661. doi: 10.1186/s12864-019-5978-5 (PMC6700839; doi:10.1186/s12864-019-5978-5)
Supplement: Supplementary file 2 — Table S2. Differentially expressed LncRNAs in Ligon-lintless-1 and wild-type during cotton fiber development were expressed at 0 and 8 DPA. (XLSX 2671 kb) [file 12864_2019_5978_MOESM2_ESM.xlsx]

## Sheet: lncRNA_FPKM
Supplementary table 2: List of the LncRNAs identified by the RNA-seq, including the location, type, expression levels in each sample with 3 replications
LncRNA_id	LncRNA_location	LncRNA_type	LM0-1	LM0-2	LM0-3	LC0-1	LC0-2	LC0-3	LM8-1	LM8-2	LM8-3	LC8-1	LC8-2	LC8-3
LNC_000001	A01:1330105-1335072	antisense_lncRNA	2.60568	2.22344	1.83492	3.07707	2.8443	2.41327	0.591856	0.318287	0.514212	0.579144	0.850247	0.33943
LNC_000002	A01:1803099-1804751	antisense_lncRNA	2.74821	2.53382	2.47004	3.2507	2.8788	2.26756	0.447965	1.18978	0.410894	0.986524	1.33882	0.833784		Note
LNC_000003	A01:1896755-1899221	lincRNA	0.454707	0.559506	0.34224	1.14768	1.22302	0.96314	0.198539	0.565035	0.244105	0.416513	0.196021	0.167166		LM0 (0 DPA in Ligon-lintless-1 mutant)
LNC_000004	A01:2268432-2269490	lincRNA	2.13165	1.5266	1.10391	1.65437	1.11761	1.70763	4.04438	3.56648	3.46814	4.47091	3.00307	2.32154		LC0 (0 DPA in wild-type)
LNC_000005	A01:2712596-2713834	lincRNA	0.576586	1.24298	1.07156	1.17788	1.39657	1.38272	1.28506	2.70946	0.869048	1.12778	1.53921	1.13861		LM8 (8 DPA in Ligon-lintless-1 mutant)
LNC_000006	A01:3230504-3232637	lincRNA	0.346582	0.410452	0.180552	0.435167	0.365796	0.592899	0.0697699	0	0	0	0	0.171762		LC8 (8 DPA in wild-type)
LNC_000007	A01:3247254-3248694	lincRNA	0.0879349	0.166565	0.198485	0.209415	0.165623	0.0543203	0.114999	0.143383	0.235202	0	0.189847	0.0377973		All samples cotton fiber development
LNC_000008	A01:4626055-4626523	lincRNA	0.1478	0	0.331786	0.461796	0.119984	0	0	0	0.674624	0.368662	0.78533	0		with 3 replications
LNC_000009	A01:4643336-4645598	lincRNA	0	0.0295796	0.0414566	0.0374024	0	0.0340245	0	0.0299431	0	0	0	0
LNC_000010	A01:4882367-4884022	lincRNA	1.75261	3.52296	2.29014	2.54256	3.69836	3.44731	2.69331	4.26134	2.0218	1.21988	2.35065	1.22961
LNC_000011	A01:5176696-5180238	lincRNA	0.0946341	0.311182	0.320143	0.242207	0.038227	0.482168	0.0616455	0.385543	0.376553	0	0	0
LNC_000012	A01:5626184-5626630	lincRNA	0	0.731352	2.20021	0.341421	0	0	0	0	0	0	0	0
LNC_000013	A01:5721928-5723296	lincRNA	2.96124	1.85663	2.01372	3.20787	2.56781	3.63093	1.19237	0	2.84667	0	0	1.12762
LNC_000014	A01:6031139-6032079	lincRNA	7.2635	9.41056	7.89143	6.43921	9.09113	9.07151	5.67744	11.4102	8.32741	3.52483	7.63776	5.53138
LNC_000015	A01:6170850-6171946	lincRNA	4.01659	5.69175	4.8269	5.2948	4.87199	4.4639	4.77709	4.68799	5.28	1.95474	4.89492	2.26847
LNC_000016	A01:6540752-6541006	lincRNA	20.7148	22.6168	42.1192	33.2127	54.2441	33.1904	69.326	76.7264	61.9127	1.27403	28.4546	11.8517
LNC_000017	A01:7180364-7181697	lincRNA	2.41585	4.17857	1.11848	2.75097	2.5503	2.52545	4.61593	7.82743	5.61242	6.0644	9.0303	4.5152
LNC_000018	A01:7555723-7557704	lincRNA	0.37785	0.343841	1.04179	0.772954	0.440822	0.583428	0	0.0684284	0.13397	0.107193	0	0.0543315
LNC_000019	A01:7705898-7707521	lincRNA	0	0	0	0	0	0	0.277539	0.346862	0.0678921	0.0543297	0.387027	0.220364
LNC_000020	A01:7776702-7779370	lincRNA	0.348152	0.335078	0.771692	7.52e-05	0.0792779	6.27e-07	0.361045	0.210257	0.000311747	0.000253736	0.953631	2.78e-05
LNC_000021	A01:7776702-7779370	lincRNA	0.405511	0.634402	0.66313	0.550123	0.746877	0.819474	0.232946	0.401184	0.145223	0.446341	0.433081	0.320343
LNC_000022	A01:7776702-7779370	lincRNA	7.3e-06	0.678835	1.88e-05	0.220099	3.62e-06	1.53e-06	3.08e-05	0.537406	0.456421	0.559745	0.00014745	0.900205
LNC_000023	A01:7776702-7779370	lincRNA	0.768594	1.72e-06	0.508199	0.958097	0.651231	1.10173	0.000600507	5.16e-06	0.237457	0.147247	0.0967522	1.18e-08
LNC_000024	A01:7780581-7781944	lincRNA	3.62115	6.95231	3.84974	3.83131	4.03408	4.24171	7.0036	10.7867	7.43904	4.62316	6.00029	4.68573
LNC_000025	A01:8264994-8266427	lincRNA	2.68734	3.67344	2.49929	2.59761	2.34588	2.38891	3.84119	1.77603	1.74277	2.4602	1.69601	2.76835
LNC_000026	A01:8303252-8304517	lincRNA	2.56661	3.8728	1.89447	1.81522	4.07155	3.45843	1.2161	3.65033	1.93169	2.32096	2.85153	1.39083
LNC_000027	A01:8305113-8305590	antisense_lncRNA	0	0	0	0	0	0	0	0.955874	0	0	4.04209	1.22046
LNC_000028	A01:8903324-8903971	lincRNA	4.61461	4.8418	6.78797	5.14239	4.95382	4.48937	3.03715	4.72294	2.83837	1.18662	4.6081	2.31985
LNC_000029	A01:8904690-8905671	lincRNA	1.59214	2.27768	1.01754	1.48251	5.32462	3.019	1.08425	0.63327	1.02075	0.489104	0.972697	0.333525
LNC_000030	A01:8904690-8905671	lincRNA	7.17549	9.84484	10.3089	8.6113	7.51957	8.00789	3.08374	2.1458	2.96085	3.13816	4.41103	5.74519
LNC_000031	A01:9303001-9364588	lincRNA	0.00476823	5.3e-05	0.00546291	0.00484056	0.00387594	0.736425	0.00860283	1.81e-05	0.00995033	0.0015353	0.000229243	0.0280888
LNC_000032	A01:9303001-9364588	lincRNA	0.956449	0.000148245	0.549984	1.91517	0.927239	0.239873	0.714064	3.44e-05	0.0639185	0.0125338	0.000927231	1.00606
LNC_000033	A01:9303001-9364588	lincRNA	1.14946	2.07304	0.780748	2.03e-46	0.744203	0.387189	0.968267	2.14583	1.13748	1.43508	2.24298	0.698058
LNC_000034	A01:9303001-9364588	lincRNA	0.826476	0.584782	0.787342	0.705171	1.09701	0.597372	0.406902	0.542118	0.54582	0.153503	0.251246	0.455043
LNC_000035	A01:9303001-9364588	lincRNA	0.00476823	5.3e-05	0.00546291	0.00484056	0.00387594	0.736425	0.00860283	1.81e-05	0.00995033	0.0015353	0.000229243	0.0280888
LNC_000036	A01:9303001-9364588	lincRNA	0.203501	0.138108	0.267891	0.623586	0.355988	0.282829	0	0	0.0543155	0.130129	0	0
LNC_000037	A01:9437898-9438289	lincRNA	0	0.20786	2.73578	0.703504	0	0.616416	0	0	0	0	0	0
LNC_000038	A01:9462946-9466746	antisense_lncRNA	6.2641	7.95526	5.06642	4.63205	4.77247	5.76704	2.93052	6.22915	2.13971	2.21423	6.23934	2.24167
LNC_000039	A01:11052076-11054026	lincRNA	1.77093	1.79694	2.89754	1.58171	1.15434	1.58742	1.55972	1.20985	1.17673	1.30831	2.38197	1.48494
LNC_000040	A01:11371003-11371370	lincRNA	0	0	2.35443	1.11952	0	0.973892	0	0	0	0	0	0
LNC_000041	A01:11644217-11648148	lincRNA	3.1943	3.71322	3.65989	3.88375	4.93324	3.90493	1.3686	1.10531	0.892078	0.853091	0.98916	0.916622
LNC_000042	A01:11644217-11648148	lincRNA	0.412088	0.379716	0.345407	0.327543	0.354553	0.452521	0.139635	0.171364	0.160394	0.204287	0.173768	0.119586
LNC_000043	A01:11726953-11731583	antisense_lncRNA	1.53e-18	9.13e-27	0.223726	0.435669	0.166015	0.777692	0.284709	0.544098	0.336341	0.832366	0.250933	0.381394
LNC_000044	A01:11726953-11731583	antisense_lncRNA	1.26801	2.09067	2.00974	1.49228	3.45898	2.44243	0.35299	1.84995	0.389281	0.999635	0.647878	0.670652
LNC_000045	A01:11726953-11731583	antisense_lncRNA	0.000818137	0.00173018	0.000209835	0.000320541	0.000260816	0.000263784	0.000494394	2.37e-05	1.71e-06	6.67e-05	0.797834	5.17e-05
LNC_000046	A01:11726953-11731583	antisense_lncRNA	3.53934	2.23259	3.67552	4.35319	2.8667	1.92109	0.297086	0.000725451	2.7e-05	6.77e-06	0.0787498	0.77973
LNC_000047	A01:12503321-12505957	antisense_lncRNA	10.0964	9.26992	8.35898	10.4861	14.8345	11.4789	4.3197	3.45015	2.98914	5.47108	4.63301	5.77179
LNC_000048	A01:12503321-12505957	antisense_lncRNA	1.30728	6.35974	1.05882	1.49772	1.2444	1.41262	2.27313	4.7839	1.59391	1.83368	3.5272	0.289191
LNC_000049	A01:13901812-13905029	lincRNA	1.24376	0.803467	1.82827	1.624	2.41884	1.76386	0.912306	0.591998	0.643222	1.14879	0.851616	0.615346
LNC_000050	A01:13901812-13905029	lincRNA	1.22341	1.6357	1.51421	0.741829	0.968627	0.918351	0.594274	0.000126077	0.664667	0.418225	0.765452	0.582877
LNC_000051	A01:14582595-14583975	lincRNA	1.40435	1.22367	1.08891	1.07766	0.886234	1.7889	2.86084	2.07423	2.65846	1.12003	2.05285	1.59108
LNC_000052	A01:15665466-15666300	lincRNA	3.58557	4.07998	2.1288	5.24691	6.61456	5.34773	2.8236	2.10647	2.01265	1.88311	3.14294	0.91711
LNC_000053	A01:16425932-16426171	lincRNA	719.758	737.913	419.534	751.751	393.099	754.143	774.748	3495.65	654.666	399.764	2516.25	698.536
LNC_000054	A01:16521329-16522272	lincRNA	1.3994	1.10956	0.419919	1.44395	0.830894	0.777352	2.76872	5.92054	2.47228	1.53083	1.83751	1.47005
LNC_000055	A01:16655344-16657428	lincRNA	0	0	2.71e-05	2.22e-05	0	0	4.07e-05	5.31e-05	0	3.85e-05	0	0
LNC_000056	A01:16655344-16657428	lincRNA	0	0	0.0904286	0.0409735	0	0	0.104589	0.065297	0	0.0511655	0	0
LNC_000057	A01:16661353-16662292	lincRNA	0.71322	0.461852	0.976443	0.52187	0.535139	0.613488	6.10148	6.05972	8.98539	3.44005	1.52476	3.30478
LNC_000058	A01:16683579-16684686	lincRNA	7.87794	8.29722	5.94151	6.46672	7.64224	7.01602	18.4228	32.871	18.2151	12.3269	15.883	16.6349
LNC_000059	A01:16823690-16826039	lincRNA	4.81434	4.02995	4.39944	4.84037	5.81547	5.11511	2.2197	1.86056	0.996127	2.3071	1.50524	1.59343
LNC_000060	A01:16823690-16826039	lincRNA	0.869766	1.42002	0.94738	0.776665	1.03796	1.16656	0.838734	0.97773	0.671348	0.341956	1.30669	0.714201
LNC_000061	A01:17119384-17126266	antisense_lncRNA	1.23694	2.41245	1.41563	1.35659	1.41469	1.46118	0.307991	0.342974	0.131026	0.384769	0.646402	0.259075
LNC_000062	A01:17675710-17685463	lincRNA	2.75501	3.828	2.78815	2.62125	2.70604	2.96414	4.51522	10.3918	3.57035	3.36263	6.32507	3.56451
LNC_000063	A01:18876735-18877111	lincRNA	0	1.17241	3.0294	0	0	0.455406	0	0	0	0	0	0
LNC_000064	A01:19431129-19431489	lincRNA	0.278387	0.813093	2.79771	0.593033	0	0.257302	0	0	0	0	0	0
LNC_000065	A01:20995147-20997845	lincRNA	15.5926	12.7562	8.99051	15.2703	30.1758	18.2393	13.2401	15.427	12.4317	12.0087	14.2457	8.77034
LNC_000066	A01:21329668-21331726	lincRNA	0	0.314996	0.122793	0.0558266	0	0	0.141702	0	0.0864041	0.0693375	0.28371	0
LNC_000067	A01:21494856-21497043	lincRNA	0.341197	0.351255	0.371602	0.837394	1.04364	0.685189	0.0516366	2.37e-59	0.137279	0.0844689	0.0989014	0.480316
LNC_000068	A01:21494856-21497043	lincRNA	0.189447	0.141585	0.260557	0.280099	0.0682228	0.289421	3.87e-108	9.05e-51	0	2.17e-27	0.105555	0.244169
LNC_000069	A01:21494856-21497043	lincRNA	0.000160496	0.0001224	0.182901	4.55e-05	0.000435052	7.36e-05	0.00021126	0.000268387	0.000281594	0.773699	1.33e-05	0.000205479
LNC_000070	A01:21494856-21497043	lincRNA	0.316342	0.490261	0.672233	0.592655	0.981892	0.722035	0.357547	0.452974	0.117408	3.73e-05	0.504374	0.0993277
LNC_000071	A01:21713305-21715427	lincRNA	0.521382	1.09978	0.188372	0.711256	0.632026	0.552393	1.10483	2.92117	1.39392	0.635032	1.89285	0.712385
LNC_000072	A01:21713305-21715427	lincRNA	0.976585	2.82042	0.969961	1.73078	2.80061	1.9443	2.95795	6.25634	3.25791	1.36802	2.78576	1.10531
LNC_000073	A01:21836416-21841735	lincRNA	0.822864	0.963821	0.805344	1.16503	1.42809	0.822991	0.561913	0.600918	0.777474	0.346838	0.236431	0.344722
LNC_000074	A01:21836416-21841735	lincRNA	1.73096	1.21889	0.61257	0.710975	0.820662	1.53929	0.0300295	1.69054	0.154819	0.00595377	0.439485	0.069397
LNC_000075	A01:21836416-21841735	lincRNA	0.294089	0.324743	0.000516522	0.807797	0.600068	0.303714	0.170962	2.62e-06	0	0.00817255	0.748021	0.000159323
LNC_000076	A01:21883721-21886173	lincRNA	0	0.0668089	0.09209	0.208721	0.0989048	0	0	0	0	0	0	0
LNC_000077	A01:22104366-22106739	lincRNA	1.91688	1.28017	1.75965	1.59658	1.18833	1.89972	0.929782	1.45305	0.639371	1.08066	1.04278	0.692791
LNC_000078	A01:22436703-22437162	lincRNA	0.153833	0.136657	2.24403	0	0	0.426904	0	0	0	0	0	0
LNC_000079	A01:25220966-25226516	lincRNA	0.108332	9.49e-25	4.99e-33	0.0911322	0.137426	2.27e-10	0.130301	0.426339	8.07e-22	7.25e-30	0.374366	0.282334
LNC_000080	A01:25220966-25226516	lincRNA	11.4357	14.8138	10.8911	12.1517	11.7488	11.2396	8.86331	19.3273	9.62172	7.78138	12.5759	5.19012
LNC_000081	A01:25569146-25570581	lincRNA	11.1567	13.7541	9.3766	11.5174	16.8393	12.2791	8.94453	13.9758	7.48229	11.1473	15.497	8.37108
LNC_000082	A01:25735548-25735941	lincRNA	0	0	2.20977	0	0	0	0	0	0	0	0	0
LNC_000083	A01:26035803-26041667	lincRNA	0.412343	0.000363128	0.335037	8.38e-31	1.45e-16	4.5e-37	1.05133	0.690148	4.50174	7.85995	6.98355	3.76816
LNC_000084	A01:26035803-26041667	lincRNA	4.68911	17.3705	5.57239	4.07695	4.83514	4.0217	7.32567	5.00928	5.83056	2.81858	5.79631	2.28671
LNC_000085	A01:26035803-26041667	lincRNA	0.161892	0.00605054	2.09358	0.00371298	0.00193093	0.00864445	0.00302629	0.0110061	0.00404403	0.00312615	0.00545888	0.00301749
LNC_000086	A01:26035803-26041667	lincRNA	2.06488	7.99163	4.27891	3.08071	5.84224	4.34324	9.04382	5.55008	3.12139	4.40328	7.32107	3.11292
LNC_000087	A01:26035803-26041667	lincRNA	16.6688	23.7925	14.2524	16.9694	27.7562	22.9884	15.6783	6.3809	5.31019	8.47884	8.54294	10.6044
LNC_000088	A01:26035803-26041667	lincRNA	14.4063	12.6693	15.483	13.4628	18.054	13.6069	12.1526	3.42982	7.42752	8.45249	4.85617	6.24686
LNC_000089	A01:26035803-26041667	lincRNA	14.6957	8.93779	18.9336	14.2219	17.6517	14.0421	7.54572	1.41042	3.56436	4.09803	2.06091	4.23862
LNC_000090	A01:26876587-26878720	lincRNA	0.750483	0.822191	0.825655	0.568593	0.853914	0.784655	0.554825	0.784681	0.186157	0.444434	0.47261	0.272181
LNC_000091	A01:28949409-28949782	lincRNA	0.251819	0	2.53287	0.534	0	0	0	0	0	0	0	0
LNC_000092	A01:30585028-30585439	lincRNA	0.196602	0.721384	2.20192	0.619444	0	0	0	0	0	0	0	0
LNC_000093	A01:31994813-31995263	lincRNA	0.160379	0.572689	2.33882	0.167394	0	0.148343	0	0	0	0	0	0
LNC_000094	A01:32074950-32090632	lincRNA	3.75e-05	4.03e-05	9.97e-06	0.000160586	2.35e-05	3.48e-05	0.64477	3.61e-05	2.56e-05	9.61e-05	3.31e-05	2.98e-05
LNC_000095	A01:32074950-32090632	lincRNA	9.50278	9.36075	12.3097	13.3416	10.297	10.5973	6.65637	10.7393	9.39142	7.06163	9.7022	7.99881
LNC_000096	A01:33149442-33159300	lincRNA	0.286431	0.318641	0.391096	0.294886	0.482523	0.391714	0.327334	0.234714	0.177583	0.224249	0.3962	0.185078
LNC_000097	A01:33149442-33159300	lincRNA	0.318246	0.244975	0.392146	0.405261	0.356182	0.338844	0.257499	0.0985193	0.326318	0.0999929	0.0389943	0.121464
LNC_000098	A01:33819211-33820420	lincRNA	1.03151	1.49224	4.69915	1.98761	0.288363	1.39675	1.08718	1.87539	1.58417	1.01347	0.721061	1.23141
LNC_000099	A01:34295925-34296263	lincRNA	0	0.342361	3.39307	0	0	0.312786	0	0	0	0	0	0
LNC_000100	A01:34407471-34407941	lincRNA	0	0.947017	0.513229	0.635608	0.618938	0.141025	2.13707	4.20932	6.48135	4.17861	3.64878	2.84841
LNC_000101	A01:35022863-35024394	lincRNA	1.13155	2.24874	2.09275	1.47623	1.97921	1.42708	4.23201	11.0183	5.89607	4.98736	4.07342	5.15057
LNC_000102	A01:35221073-35221384	lincRNA	0	0	5.0583	0	0	0	0	0	0	0	0	0
LNC_000103	A01:35624230-35624670	lincRNA	0	0.302351	2.83151	0.351877	0	0.46706	0	0	0	0	0	0
LNC_000104	A01:36815361-36815882	lincRNA	0.120061	0.31203	2.1589	0.373351	0	0.222225	0	0	0	0	0	0
LNC_000105	A01:36994481-36994842	lincRNA	1.65691	2.95282	5.85926	3.82231	0.90294	0	5.48788	7.15732	7.96044	1.0046	3.39154	8.72645
LNC_000106	A01:37957000-37957443	lincRNA	0	0.148683	2.04622	0.34657	0	0.306817	0	0	0	0	0	0
LNC_000107	A01:38236250-38236636	lincRNA	0.229791	0.432124	2.82719	0.728164	0	0	0	0	0	0	0	0
LNC_000108	A01:39032887-39033847	lincRNA	1.22418	1.99368	3.03219	1.76488	1.1227	1.28468	3.8003	6.3768	4.22033	2.89175	3.09998	2.56349
LNC_000109	A01:39151489-39152972	lincRNA	0.0001281	0.000103935	0.000141734	0.000120583	0	0	0	0.000214851	0	0.000153339	0	0
LNC_000110	A01:39151489-39152972	lincRNA	0.0314144	0.0768439	0.0354534	0.0320854	0.0254691	0	0	0.0512131	0	0.0402083	0	0
LNC_000111	A01:40795040-40796698	lincRNA	0.556797	0.794844	0.71826	1.05488	1.02717	1.37586	0.41634	0.432367	0.340846	0.169825	0.102976	0.102489
LNC_000112	A01:41519580-41519974	lincRNA	0	0	2.68368	0.229828	0	0	0	0	0	0	0	0.295822
LNC_000113	A01:42607017-42611752	antisense_lncRNA	0.0301996	0.0490619	0.0681633	0.0308274	0	0	1.46101	5.6627	1.11425	3.36293	8.06016	4.47949
LNC_000114	A01:42652702-42653446	lincRNA	0.802592	0.607879	0.994036	0.247889	0.779306	1.11477	0.31153	0	0.125846	0.101595	0.525467	0.315003
LNC_000115	A01:44653892-44654494	lincRNA	0	0.237763	0.419919	0.0962636	0	0	0.722274	3.03617	0.87257	0.117756	0.122501	0.245008
LNC_000116	A01:45885628-45901311	lincRNA	14.7645	19.4628	11.6649	10.1043	12.5148	16.1953	11.0513	26.0047	12.8795	16.018	19.5618	10.9085
LNC_000117	A01:45885628-45901311	lincRNA	0.00228266	0.0786682	0.0790524	0.0624466	0.0330865	0.450256	0.0425563	0.131123	0.0273325	0.0301996	0.0737463	0.0170629
LNC_000118	A01:45885628-45901311	lincRNA	0.00918763	18.0131	5.31016	6.24525	14.4869	3.52048	16.1528	38.2336	6.97834	1.97609	27.7252	2.99791
LNC_000119	A01:46763632-46763957	lincRNA	0	0	0.430319	0	0	0	4.22694	16.9123	3.2077	6.40544	14.5467	8.63142
LNC_000120	A01:46769064-46770176	lincRNA	0	0	0.0437819	0.238051	0	0.0359572	4.20425	6.13654	4.03082	3.61939	3.82847	6.22236
LNC_000121	A01:46819905-46824581	lincRNA	5.64869	4.27174	6.38311	2.4216	1.89709	1.53191	4.95042	0.654259	5.77483	1.59676	4.06607	1.38275
LNC_000122	A01:47347248-47347665	lincRNA	2.28007	2.94839	14.049	2.79058	0	1.58112	0	0	0	0	0	0
LNC_000123	A01:48175312-48177968	lincRNA	1.14942	1.49498	0.889169	1.38849	1.25379	1.12434	0.362491	0.624893	0.240007	0.300288	0.578048	0.520328
LNC_000124	A01:48196913-48215767	lincRNA	0.0916899	0.112946	0.0517007	0.281535	0.185176	0.0849412	0.896192	0.373566	1.16827	0.116952	0.238375	0.118788
LNC_000125	A01:50437518-50437920	lincRNA	0.622188	0	2.55394	0	0	0.575172	0	0	0	0	0	0
LNC_000126	A01:50449352-50449728	lincRNA	0.246376	0.468963	3.0294	0.782954	0	0.910813	0	0	0	0	0	0
LNC_000127	A01:51608563-51612301	lincRNA	0.355605	0.486419	0.753765	0.00111455	0.220419	1.64e-28	0.295133	6.45e-45	0.315438	1.04465	1.54e-06	1.2348
LNC_000128	A01:51608563-51612301	lincRNA	0.197233	0.000790264	7.68e-11	9.36e-08	5.4e-22	1.05e-25	0.510308	7.78e-40	7.66e-32	1.01846	2.20751	0.719872
LNC_000129	A01:51608563-51612301	lincRNA	1.41091	0.542129	1.94026	1.44925	1.45519	0.714369	0.541685	0.915708	1.82e-05	0.177513	0.425317	0.286333
LNC_000130	A01:51608563-51612301	lincRNA	1.44e-108	2.4e-96	2.2e-55	1.56e-72	3.7e-174	1.88e-94	0.202987	0.161478	0.283636	0.302315	0.605029	0.104904
LNC_000131	A01:51608563-51612301	lincRNA	0.807742	0.112053	0.431545	3.67e-10	2.53e-33	0.726003	0.203503	0.246311	0.117981	1.1e-16	1.82e-09	2.71e-19
LNC_000132	A01:51608563-51612301	lincRNA	7.17e-57	5.21e-39	1.8e-24	0.19157	0.118101	1.47e-55	1.0265	0.50844	0.801739	0.276542	1.88e-07	0.571673
LNC_000133	A01:53203938-53204371	lincRNA	0	0	2.15055	0.54737	0	0	0	0	0	0	0	0
LNC_000134	A01:53341433-53343506	lincRNA	3.2179	3.97787	3.2128	3.07933	3.67407	3.50942	1.17558	1.49949	1.05754	1.17898	2.3782	0.929569
LNC_000135	A01:53456331-53456717	lincRNA	2.75749	0.864248	0.514035	0.485443	1.49873	1.9115	0.288132	0	0.675017	0.562956	0.621138	0.625275
LNC_000136	A01:54250649-54257673	lincRNA	0.457641	0.756073	0.921905	0.364587	0.310486	0.519578	1.14768	0.83625	0.77907	0.528373	0.548413	0.461333
LNC_000137	A01:54250649-54257673	lincRNA	2.32172	3.03404	2.64361	5.50956	4.42432	4.24973	2.156	1.59726	2.04441	1.89615	0.977697	1.22835
LNC_000138	A01:54250649-54257673	lincRNA	1.62802	1.15237	1.48623	2.01021	2.26888	1.93205	1.73478	1.11461	1.13359	1.1847	0.594033	1.39634
LNC_000139	A01:54609700-54610179	lincRNA	0.517652	1.15074	5.76208	0	0	0	0	0	0	0	0	0
LNC_000140	A01:54844815-54845155	lincRNA	0.331709	0	3.32911	0	0	0	0	0	0	0	0	0
LNC_000141	A01:54848367-54848854	lincRNA	0.136496	0	2.91241	0.425653	0	0	0	0	0	0	0	0
LNC_000142	A01:55866392-55866668	lincRNA	0	0.931658	9.41387	0.8774	0	1.45834	0	0	0	0	0	0
LNC_000143	A01:56649920-56650835	lincRNA	0	0.0825591	0.169517	0.153993	0	0.0928487	0	0	0	0	0	0
LNC_000144	A01:56853100-56853452	lincRNA	0	0.293561	3.32139	0.636049	0	0	0	0	0	0	0	0
LNC_000145	A01:56876176-56879750	lincRNA	0.660711	0.56255	0.412745	0.969314	0.693961	0.638136	0.366236	0.158012	0.427415	0.229443	0.0226479	0.0565431
LNC_000146	A01:56876176-56879750	lincRNA	1.08375	0.760524	1.11313	0.958584	1.06988	0.819136	0.297072	0.175839	0.110548	0.372841	0.364454	0.242462
LNC_000147	A01:57782965-57783372	lincRNA	0	0	0.225363	0	0	0	0.761585	0.979286	0.897554	2.72881	1.08153	0.271973
LNC_000148	A01:58307125-58307557	lincRNA	0	0.474739	2.55459	2.20113	0	0.32421	0	0	0	0	0	0
LNC_000149	A01:59103240-59103612	lincRNA	0	0.970858	3.68548	0.807196	0	0.468913	0	0	0	0	0	0
LNC_000150	A01:59433936-59434894	lincRNA	3.67534	5.07364	4.56962	4.29315	4.56807	5.9365	7.85804	9.52165	11.3255	11.6565	6.31053	10.1372
LNC_000151	A01:60340651-60343677	lincRNA	0.711827	0.571924	0.681222	0.777235	0.633225	1.03869	0.383835	0.305321	0.000875143	0.185095	1.29348	0.268429
LNC_000152	A01:60340651-60343677	lincRNA	0.82234	0.952961	0.902863	0.00121013	0.583772	0.000101293	1.53807	1.3158	1.64495	0.822824	0.000294844	0.454632
LNC_000153	A01:60362583-60362974	lincRNA	0	0.20786	2.48707	0.469003	0	0.205472	0	0	0	0	0	0
LNC_000154	A01:60912734-60913081	lincRNA	0.310966	0.309463	1.73466	0.6661	2.5472	0	0	0.503705	0	0.37426	0.427366	0.429907
LNC_000155	A01:61165976-61170341	lincRNA	3.12823	3.63025	3.32241	4.17665	6.55382	4.18257	1.80248	2.49626	1.96449	2.17523	1.63721	1.47389
LNC_000156	A01:61862205-61864775	lincRNA	0.0590317	0.143785	0.266488	0.0903776	0	0	0.0385984	0	0	1.36026	0.229413	0.95157
LNC_000157	A01:62758819-62759148	lincRNA	0.74027	0	4.53716	0.400308	0	0	0	0	0	0	0	0
LNC_000158	A01:63176993-63180748	lincRNA	0	0.109944	0.141929	0	0.307326	0	0.323744	1.64272	0.776136	2.37439	1.83746	0.837027
LNC_000159	A01:63516459-63516660	lincRNA	0	0	0	0	0	0	14.7479	67.4324	6.72198	6.73933	148.335	9.44576
LNC_000160	A01:63761163-63761438	lincRNA	1.56582	0.952518	9.58803	1.78988	0	4.45988	0	0	0	0	0	0
LNC_000161	A01:63773920-63774369	lincRNA	0.161141	0	2.34985	0	0	0.298093	0	0	0	0	0	0
LNC_000162	A01:64053065-64053432	lincRNA	0.526881	0	3.23734	0.559759	0	0.243473	0	0	0	0	0	0
LNC_000163	A01:64528241-64528846	lincRNA	8.53301	5.87516	7.67554	4.98944	6.25126	6.6608	4.52	4.67876	1.20138	3.38254	5.08125	2.67125
LNC_000164	A01:64528241-64528846	lincRNA	1.04149	1.8433	1.65e-06	2.0925	0.562693	0.65064	2.45e-06	2.15e-20	1.47e-06	2.68e-06	2e-06	1.91984
LNC_000165	A01:64528241-64528846	lincRNA	28.7969	42.835	32.8563	30.2199	18.515	31.3365	10.2835	0.521499	8.53964	7.00277	6.2516	11.5597
LNC_000166	A01:67681342-67681767	lincRNA	0	0	2.12864	0	0	0	0	0	0	0	0	0
LNC_000167	A01:67690923-67691397	lincRNA	0.144033	0.127017	2.26371	0.299825	0	0.266508	0	0	0	0	0	0
LNC_000168	A01:68041227-68042628	lincRNA	1.77332	1.26318	1.83032	1.42686	1.00545	0.943838	0.689571	0.984077	0.422217	0.433911	0.440653	0.146307
LNC_000169	A01:68308568-68308794	lincRNA	0	0	0	0	0	0	13.7803	60.0703	21.948	10.3671	13.8179	7.17135
LNC_000170	A01:69193210-69193673	lincRNA	0.906553	0.80368	2.713	0.629798	0	0.279542	0	0	0	0	0	0
LNC_000171	A01:69726336-69728504	lincRNA	1.11e-05	7.82e-06	1.32e-05	0	0	0	0.25878	1.69e-05	1.84e-05	0.703497	6.55e-06	1.33e-05
LNC_000172	A01:69726336-69728504	lincRNA	0.142936	0.117531	0.107447	0	0	0	0.000447777	0.543528	0.454949	0.433367	0.805515	0.741145
LNC_000173	A01:70257053-70257435	lincRNA	0	0	3.16886	0.249717	0	0.218264	0	0	0	0	0	0
LNC_000174	A01:71608680-71611892	lincRNA	6.37446	7.90002	6.35053	5.39649	4.14486	5.76336	11.6187	22.7261	13.9386	11.8042	19.1748	13.4313
LNC_000175	A01:73290746-73291187	lincRNA	0.167506	0	2.06627	0.175045	0	0.15492	0	0	0	0	0	0
LNC_000176	A01:77168802-77169545	antisense_lncRNA	1.07534	1.8491	0.454311	1.79503	1.73916	2.05406	1.30794	0.656727	2.54414	0.682566	0.789848	0.525609
LNC_000177	A01:77173737-77174032	lincRNA	2.25465	0.6385	0.62738	1.25486	4.68733	2.63555	0	0	0	0.645394	1.6248	0.796531
LNC_000178	A01:77678520-77680568	lincRNA	8.83e-06	0.24542	0.957458	0.116085	1.02e-05	0.232105	0.000453967	1.39e-05	2.07e-07	9.27e-06	1.87e-05	0.000716937
LNC_000179	A01:77678520-77680568	lincRNA	0.152824	0.503996	0.330562	0.870691	1.39388	0.732638	0.0102264	2.09e-05	0.0573782	1.35e-05	3.16e-05	0.00925713
LNC_000180	A01:77678520-77680568	lincRNA	2.06045	1.16458	1.59493	1.53586	1.9737	1.80327	0.365301	0.4012	0.173582	0.289236	0.424047	0.17456
LNC_000181	A01:78246626-78247008	lincRNA	0.236155	0.223086	3.16886	0.249717	0	0	0	0	0	0	0	0
LNC_000182	A01:78792676-78798009	lincRNA	0.0261897	0.0770717	0.0721385	0.0271188	1.04e-07	0.0443968	0.020944	0	0.0257877	0	0	0.0324243
LNC_000183	A01:78792676-78798009	lincRNA	0.0147867	3.12e-07	0	0.0139621	0.0995049	1.08e-05	0	0	0	0	0	0.0222924
LNC_000184	A01:82364530-82366191	lincRNA	2.83898	2.46432	1.1887	0.705577	0.000114987	1.15533	0.197024	0.00400188	1.47e-05	0.392682	0.401679	0.557004
LNC_000185	A01:82364530-82366191	lincRNA	1.50819	1.89034	2.90609	3.07456	3.61219	2.63069	0.121719	0.574435	0.406568	0.233261	0.462266	0.118581
LNC_000186	A01:83799632-83802135	lincRNA	0.140682	0.676685	0.191894	0.836779	1.61404	0.459666	0.00454471	0.866026	0.171306	0.190262	0.237977	1.6e-06
LNC_000187	A01:85307084-85310083	lincRNA	0	4.68e-16	4.7e-19	6.83e-21	0	3.03e-09	0	1.37e-08	0	0	0	0
LNC_000188	A01:85307084-85310083	lincRNA	0	0.0403392	0.0879312	0.107788	0	0.019033	0	0.0329158	0	0	0	0
LNC_000189	A01:85307084-85310083	lincRNA	0	0.00467161	0.00606846	0.005531	0	0.00665416	0	0.0122836	0	0	0	0
LNC_000190	A01:86159237-86159785	lincRNA	3.5066	4.89856	15.2785	8.16369	0.177585	2.4343	0.281825	0.891097	0.847882	0.413458	0.288774	0.867291
LNC_000191	A01:86204262-86208391	lincRNA	0.12071	0.442934	4.01e-05	0.0228403	0.963611	0.48723	0.0677615	0.0831356	0.144988	0.0389919	0.00813122	0.0663434
LNC_000192	A01:86204262-86208391	lincRNA	1.40265	1.74751	1.58974	2.25407	1.6065	1.7531	0.711718	0.577452	0.302597	0.721736	0.522345	0.498611
LNC_000193	A01:86204262-86208391	lincRNA	1.56e-05	1.48e-05	4.16e-09	9.87e-20	0.253831	0.342267	0.173243	5.91e-05	4.01e-06	1.79e-05	3.13e-06	1.28e-05
LNC_000194	A01:86204262-86208391	lincRNA	0.859101	0.981902	1.10807	1.3086	1.34607	0.900299	0.543502	0.506809	0.436389	0.516799	0.101316	0.292614
LNC_000195	A01:86204262-86208391	lincRNA	0.559401	0.4507	0.732045	0.684434	0.536852	0.66339	0.16008	0.0578666	0.0887458	0.147439	0.0671071	0.0440556
LNC_000196	A01:86602510-86604478	lincRNA	0.0892823	0.377784	0.499225	0.31843	0.285825	0.513055	0.245116	0.474734	0.700623	0.180345	0.277228	0.237663
LNC_000197	A01:86602510-86604478	lincRNA	1.3788	1.47981	0.949974	0.748625	0.776586	0.493725	0.882986	1.23283	0.442554	0.438245	0.731059	0.381347
LNC_000198	A01:86627547-86629061	lincRNA	0.607186	0.794815	0.913215	1.03482	1.20961	0.900056	0.422503	1.25362	0.840182	0.206773	0.946062	0.261813
LNC_000199	A01:87010101-87015819	lincRNA	0.365775	0.337619	0.249375	0.564216	0.48308	0.344876	0.0994524	0.0823253	0.102294	0.243458	0.040649	0.274712
LNC_000200	A01:88452923-88453351	lincRNA	0	0	0	0	0	0	0.22683	0	0.268642	0	0	0
LNC_000201	A01:89711692-89712587	lincRNA	5.19003	6.77413	3.56435	7.34543	5.62517	9.04056	6.0225	16.8935	3.98614	2.33442	7.15325	2.65273
LNC_000202	A01:90464291-90465588	lincRNA	0.930991	0.554458	0.349873	0.476914	0.626914	0.670755	0.0673216	0.0842746	0	0.527086	0.403899	0.335595
LNC_000203	A01:90578365-90578816	lincRNA	3.1925	2.56352	3.04417	1.33268	2.33387	3.24823	1.01558	2.59203	0.966433	0.595686	0.212572	1.06718
LNC_000204	A01:90867800-90875366	lincRNA	4.52e-06	0.0447031	0.028259	9.92e-05	1.05e-06	0.117277	2.79971	5.56135	2.66956	2.2156	3.23737	2.01711
LNC_000205	A01:90867800-90875366	lincRNA	0.462176	0.30219	0.523835	0.441139	0.495355	0.387633	0.670969	0.247359	0.778274	0.355676	0.171676	0.56853
LNC_000206	A01:90930257-90931462	lincRNA	5.44867	9.23925	7.32243	4.78659	4.19344	4.74231	5.87859	12.8299	3.83377	4.08496	7.28388	3.42109
LNC_000207	A01:90964234-90971360	lincRNA	0.000148286	0.525575	0.914177	0.751765	0.821069	0.606993	0.439814	0.167512	0.122976	0.704974	0.172737	0.407765
LNC_000208	A01:90964234-90971360	lincRNA	1.63087	0.367895	1.16494	0.798541	0.972163	0.830923	0.269231	0.126722	0.161223	0.583763	0.239673	0.805012
LNC_000209	A01:90964234-90971360	lincRNA	0.667184	0.18209	0.201664	0.157679	0.338981	0.306797	4.96e-06	5.76e-06	4.18e-06	0.111901	4.83e-07	1.14e-05
LNC_000210	A01:90964234-90971360	lincRNA	4.22137	4.11091	5.86496	2.91084	3.88892	3.22439	1.05352	1.89171	0.477198	1.00687	1.62843	1.50695
LNC_000211	A01:90964234-90971360	lincRNA	1.08863	1.43855	1.82285	0.848324	1.16194	2.01168	0.189165	0.617006	0.0831926	0.791696	1.49852	0.676521
LNC_000212	A01:91277644-91279611	antisense_lncRNA	0.348235	0.81932	1.00966	0.407608	0.36176	0.368671	0.712572	0.972763	0.47455	0.316996	0.776646	0.322607
LNC_000213	A01:91934217-91934504	lincRNA	3.88513	9.07554	5.04506	2.91479	3.78665	0.609009	9.06721	18.1155	14.156	5.84652	10.4123	9.16424
LNC_000214	A01:92260730-92263866	lincRNA	3.01996	3.2512	3.64547	1.88643	2.45349	2.95081	2.71527	2.31952	3.01849	3.19655	2.45277	3.4102
LNC_000215	A01:92260730-92263866	lincRNA	3.69994	3.72129	3.26422	3.79488	4.86805	3.86095	1.2598	1.1093	1.2778	0.747639	1.58775	1.12621
LNC_000216	A01:92260730-92263866	lincRNA	2.56802	1.58921	2.40794	3.63706	3.51715	3.76866	1.40821	1.51855	1.00402	1.92307	1.21701	0.889374
LNC_000217	A01:92973162-92973471	lincRNA	2.32915	5.05728	2.59313	1.53408	0.385178	0.866175	0	0	0	0.543133	0	0
LNC_000218	A01:92999202-93000148	lincRNA	0.0824058	1.66694	0.834972	1.52767	1.53378	1.90758	0.319718	1.47552	1.29087	1.04263	1.29544	0.107875
LNC_000219	A01:93011101-93045872	lincRNA	1.02914	0.794673	0.667527	1.04179	1.42132	1.28509	0.794934	1.91071	0.701863	1.53338	1.17248	0.884544
LNC_000220	A01:93011101-93045872	lincRNA	3.46034	2.05573	2.50616	4.41705	4.74965	4.45276	2.5416	3.24452	2.44489	2.86825	1.78772	3.29734
LNC_000221	A01:93011101-93045872	lincRNA	0.781791	0.478809	1.15353	1.91754	0.884444	1.44751	0.723475	0.815402	0.827723	0.962857	0.610559	0.765863
LNC_000222	A01:93110244-93116978	antisense_lncRNA	0.992474	1.99e-05	0.000222357	0.176909	0.00138248	0.000108765	0.00036345	4.14e-05	0.000189727	0.000135759	0.194614	5.33e-05
LNC_000223	A01:93110244-93116978	antisense_lncRNA	0.857341	0.42981	0.84347	0.272742	0.624435	1.00905	0.00345844	7.67e-09	5.97e-12	0.395867	0.178468	0.434269
LNC_000224	A01:93110244-93116978	antisense_lncRNA	0.148947	0.633799	3.15e-16	0.000109568	1.76e-44	1.61e-11	9.36e-15	0.34591	1.35e-08	4.6e-10	3.64e-07	2.25e-05
LNC_000225	A01:93110244-93116978	antisense_lncRNA	1.25513	1.59807	2.59353	1.35604	2.5594	1.83473	0.827393	0.196025	0.34343	0.77952	1.05639	0.274422
LNC_000226	A01:93110244-93116978	antisense_lncRNA	3.22291	1.95439	4.91188	5.32962	5.43719	4.08978	1.45156	0.346672	0.667518	1.8054	0.364408	1.31471
LNC_000227	A01:93687778-93691896	lincRNA	0.791782	0.855051	0.780026	1.47963	1.19537	1.16906	0.338568	0.375547	0.268445	0.449909	0.439407	0.330545
LNC_000228	A01:93767714-93769203	lincRNA	5.25391	9.50102	5.04061	5.55076	6.4644	6.0931	9.19549	10.5461	8.23517	4.8432	9.78206	5.30972
LNC_000229	A01:93852414-93854408	lincRNA	1.42655	1.87306	1.22421	1.99525	1.25435	1.98322	2.16488	4.66506	1.99325	1.80053	4.3984	1.56809
LNC_000230	A01:93852414-93854408	lincRNA	0.631385	0.13813	0.24473	1.51e-07	0.361834	0.164934	0.500538	1.06741	0.334932	0.388106	0.613493	0.7162
LNC_000231	A01:93852414-93854408	lincRNA	0.942594	0.651127	1.0935	1.33982	1.80302	1.23946	0.314367	0.389133	0.183588	0.388775	0.227163	0.22584
LNC_000232	A01:93852414-93854408	lincRNA	0.207929	0.364915	0.329628	0.432896	0.550702	0.289465	0.837645	1.05626	0.529405	0.133015	0.723426	0.352479
LNC_000233	A01:93994054-93994661	lincRNA	1.74851	2.03077	1.86409	1.89872	2.5332	1.70403	4.75105	5.8404	3.87546	6.8552	3.50335	7.85187
LNC_000234	A01:94088489-94091042	lincRNA	0.208295	0.31117	0.470043	0.354646	0.308329	0.450315	0.136046	0.226386	0.166724	0.0887805	0.135063	0.0448343
LNC_000235	A01:94466666-94470179	lincRNA	2.87277	4.2626	2.61631	2.77193	3.24189	2.75933	2.25497	2.5929	1.86115	1.9454	3.3621	1.59391
LNC_000236	A01:94466666-94470179	lincRNA	6.52662	5.72623	8.08647	6.4786	8.15466	7.09846	4.46263	1.78434	3.13353	5.40053	4.76284	4.76733
LNC_000237	A01:94495553-94497219	lincRNA	2.09029	2.64213	1.66992	1.33661	2.53264	1.69443	3.69068	3.83263	4.09643	3.50116	3.33822	3.38285
LNC_000238	A01:94678774-94680068	lincRNA	0.698558	0.143197	1.52649	0.580703	1.02272	0.444923	0.0569247	0	0.278425	0	0	0.226112
LNC_000239	A01:94828885-94829724	lincRNA	10.5001	10.8589	7.45067	7.61503	8.5786	6.91853	5.12507	11.698	4.86327	4.29715	8.44864	5.21889
LNC_000240	A01:94833166-94834736	lincRNA	0.762856	0.697889	0.824985	0.778922	0.615852	0.706839	0	0.0518243	0.0509526	0.0813401	0.164783	0
LNC_000241	A01:94981164-94983361	lincRNA	3.49867	3.28595	3.20375	4.06692	4.4228	3.83154	3.17087	3.87027	2.36113	3.10423	3.98921	2.29994
LNC_000242	A01:95267936-95271025	lincRNA	0.675827	0.354483	0.401442	0.18935	0.0976174	0.191199	0.694457	1.26041	0.979111	0.291775	0.729109	1.04177
LNC_000243	A01:95696826-95702924	lincRNA	2.50098	1.26684	1.90214	2.04201	3.14532	2.34172	1.1052	0.485252	0.616521	1.44877	0.607149	1.21592
LNC_000244	A01:95696826-95702924	lincRNA	5.18358	4.23934	7.79179	5.65831	7.3669	6.84248	1.82419	0.481857	1.84813	2.80373	1.13217	2.27263
LNC_000245	A01:95696826-95702924	lincRNA	0.206131	0.357127	0.194017	0.820728	0.791409	0.230128	2.77e-06	6.25e-07	0.22708	8.22e-06	7.26e-07	3.61e-06
LNC_000246	A01:95813719-95814814	lincRNA	1.90931	5.21675	2.9845	3.2868	5.97507	4.44954	2.08003	4.51454	1.85046	1.95715	3.69513	1.04195
LNC_000247	A01:96367186-96371157	antisense_lncRNA	0.00117041	0.49691	9.73e-05	0.217005	0.305289	1.10647	0.000169009	0.000172052	2.62e-05	2.91e-05	0.000181846	0.887756
LNC_000248	A01:96367186-96371157	antisense_lncRNA	4.24625	2.73801	5.59667	5.25147	6.19053	4.75791	1.86005	1.52369	3.10365	3.00087	1.33558	1.58737
LNC_000249	A01:96367186-96371157	antisense_lncRNA	1.52016	4.89e-06	0.694264	7.51e-14	0.2205	4.77e-05	2.63e-14	1.96e-24	0.00106163	0.00107663	1.06e-06	1.78e-11
LNC_000250	A01:96367186-96371157	antisense_lncRNA	0.00256793	0.278614	0.000227176	0.320551	0.374429	1.45662	0.000200786	0.000294618	0.000267957	7.2e-05	0.000183227	0.53433
LNC_000251	A01:96367186-96371157	antisense_lncRNA	3.54278	5.91298	5.41535	4.49583	6.34161	3.97209	3.28795	1.76039	0.643785	2.91296	2.71928	2.90731
LNC_000252	A01:96371269-96375942	lincRNA	1.42166	0.727432	1.83923	1.60112	1.62097	1.57273	0.76317	0.199545	0.470825	1.25857	0.68006	1.07758
LNC_000253	A01:96406933-96408209	lincRNA	0.938622	2.34724	0.856935	1.64656	2.27463	1.7805	1.04874	7.6486	0.997146	1.31158	4.41457	1.3314
LNC_000254	A01:96989058-96990305	lincRNA	0.738976	1.08556	0.583595	0.679681	1.46196	0.992764	0.337699	0.240929	0.177266	0.330554	0.335576	0.334237
LNC_000255	A01:97201659-97202629	lincRNA	3.75407	3.73124	4.91292	6.0723	7.48824	7.94296	3.86518	3.70094	2.36156	1.24129	2.65109	1.68146
LNC_000256	A01:97288684-97289407	lincRNA	0.349921	0.643093	1.18253	1.22272	1.07541	0.842562	1.27041	1.5955	0.661471	2.30854	1.55446	2.73874
LNC_000257	A01:97421109-97423951	lincRNA	5.78222	8.69e-05	0.00187014	0.527543	0.000146205	0.000151468	0.0418794	0.0580881	0.0535065	4.36e-05	0.0409073	0.0402905
LNC_000258	A01:97421109-97423951	lincRNA	2.35e-19	0.322886	1.6749	6.11e-05	1.08e-05	1.4013	5.85e-18	5.12e-63	1.84e-07	0.000583915	2.5e-15	1.19e-49
LNC_000259	A01:97421109-97423951	lincRNA	1.2596	2.48131	6.95537	1.13805	1.95671	1.15e-05	1.44178	0.378802	0.836029	1.77706	1.59274	1.33581
LNC_000260	A01:97450644-97456969	antisense_lncRNA	5.61e-05	4.94e-07	0.00156641	0.50334	1.11e-06	0.000339717	0.359763	4.32e-05	2.73e-06	0.523082	1.11e-05	1.68e-05
LNC_000261	A01:97450644-97456969	antisense_lncRNA	7.77e-06	0.00141601	0.829862	2.58e-10	0.162	0.317399	3.98e-13	1.05e-18	0.246371	1.47e-09	0.000100261	0.466127
LNC_000262	A01:97450644-97456969	antisense_lncRNA	1.55508	0.673431	0.493063	0.429851	0.975403	0.645657	0.00069083	0.118146	0.000114505	0.0103402	0.236592	0.184037
LNC_000263	A01:97450644-97456969	antisense_lncRNA	0.000221628	0.000767302	0.610463	0.0016868	0.00137224	1e-05	4.23e-05	0.00265177	1.91e-05	0.000109217	0.00197776	0.00211861
LNC_000264	A01:97457064-97458972	lincRNA	2.08537	2.13736	2.2683	3.06267	3.57728	2.47298	2.87765	8.57412	2.89116	2.3353	5.69506	2.669
LNC_000265	A01:97457064-97458972	lincRNA	0.637914	3.14247	0.526629	0.00179619	3.08e-05	0.988296	0.351871	1.3343	0.000162065	0.000171147	1.32299	1.20711
LNC_000266	A01:97690394-97691437	lincRNA	1.98058	0.862905	2.18641	2.6293	2.4506	2.03009	1.20913	0.480783	0.739528	0.968298	0.766286	0.927122
LNC_000267	A01:97928615-97929688	lincRNA	3.43746	5.34906	3.16926	6.15841	5.96242	5.61497	9.65873	20.9708	11.1631	7.38651	16.3059	9.35568
LNC_000268	A01:98040837-98042896	lincRNA	4.24523	6.06152	4.62531	5.65281	9.2686	7.10914	2.48932	3.64446	2.64257	2.53275	3.44127	3.27945
LNC_000269	A01:98125378-98126690	lincRNA	0.408217	0.18174	0.753617	0.530971	0.539403	0.618896	0.290714	0.604958	0.178029	0.521698	0.288906	0.287757
LNC_000270	A01:98708443-98709007	lincRNA	1.11214	0.425015	0.534708	0.994698	0.645236	1.32261	0.202196	1.28997	0.481111	0.197665	0.423087	0.424791
LNC_000271	A01:99851628-99853558	lincRNA	1.11541	1.7121	1.25926	2.54705	2.35817	2.21199	0.0292174	0.291065	0.0359171	0	0.11542	0.0287098
LNC_000272	A01:34-8937	lincRNA	4.48652	2.41596	5.66121	4.6788	5.45396	4.45658	1.90009	0.665406	0.843585	1.35802	0.899606	1.23694
LNC_000273	A01:9379-14118	lincRNA	1.61206	4.12355	2.14262	1.85102	2.66785	2.09473	0.752802	0.833994	0.00011903	0.315647	0.645117	0.0497712
LNC_000274	A01:9379-14118	lincRNA	2.38238	2.40609	2.07245	2.60112	3.84247	2.8113	0.578683	0.633236	0.681438	0.434748	0.758011	0.646826
LNC_000275	A01:34-8937	lincRNA	7.6771	3.422	12.8431	12.179	20.8542	16.2292	0	4.36694	4.39275	0	0	1.77233
LNC_000276	A01:161379-161867	lincRNA	1.90328	2.6217	2.90081	2.11953	2.20597	2.51577	2.78164	2.20918	2.07928	2.88987	2.16163	2.70949
LNC_000277	A01:1107220-1120576	lincRNA	0.186406	0.191451	0.578071	0.143109	0.112943	0.215855	0	0.303776	0.148392	0.534876	0.121173	0.0603867
LNC_000278	A01:1125633-1126902	lincRNA	3.30642	7.64541	2.48559	5.24971	6.96862	5.23812	4.49438	8.51162	3.58365	2.44373	7.41576	1.86352
LNC_000279	A01:1624010-1625960	lincRNA	0.950659	1.29377	3.26486	1.6347	0.111858	0.844283	0.648827	0.8722	0.766184	0.635225	0.563288	1.01883
LNC_000280	A01:1873591-1874786	lincRNA	2.1273	2.54623	2.15839	2.23453	0.644665	1.52716	2.42206	5.19905	2.19491	2.57354	3.94664	3.6593
LNC_000281	A01:1892308-1896070	lincRNA	1.21e-06	0.0758339	0.108855	0.289508	0.192888	0.661254	0.0166761	0.153056	1.96e-06	0	1.59e-06	1.58e-06
LNC_000282	A01:1892308-1896070	lincRNA	0.294825	0.31505	0.164803	0.540787	0.981896	0.286904	0	0.017448	0.0279841	0	0.0224066	0.0445743
LNC_000283	A01:1896755-1899221	lincRNA	0.311759	1.49351	0.379007	0.953711	1.33536	1.11114	0.376772	0.508428	0.192906	0.0922138	0.09309	0.0308776
LNC_000284	A01:2203282-2204802	lincRNA	2.06326	2.59316	2.20946	3.72389	2.96755	3.0149	2.07685	4.70178	2.46542	1.66041	2.97927	2.07903
LNC_000285	A01:3136315-3137531	lincRNA	1.006	0.775939	0.390021	1.0635	1.43547	0.865828	0.872739	3.05093	1.03141	1.20598	2.11622	1.75412
LNC_000286	A01:3136315-3137531	lincRNA	8.40465	13.5043	7.70142	8.66455	11.4314	10.9057	23.8616	58.7759	29.4712	19.9538	35.4214	23.5394
LNC_000287	A01:3230504-3232637	lincRNA	17.4815	15.9803	16.9677	15.1599	19.9492	19.3207	5.37065	5.38074	4.42536	4.69977	4.92005	4.27621
LNC_000288	A01:3247254-3248694	lincRNA	4.19967	8.96474	5.11885	4.95195	6.0132	8.54386	13.1257	31.8411	13.5637	7.42636	15.738	7.36185
LNC_000289	A01:3330935-3334201	lincRNA	0.29331	0.756817	0.264941	0.298867	0.268205	0.289937	0	0.0318939	0	0	0	0
LNC_000290	A01:3692181-3693463	lincRNA	0.227075	0.7084	0.409734	0.371832	0.62368	0.631087	0.828675	2.51646	0.9405	0.173799	0.649323	0.0588295
LNC_000291	A01:4051065-4054114	lincRNA	3.66632	2.69921	3.66431	4.76197	5.40827	4.29219	1.07642	0.649302	0.760887	0.557975	1.08961	1.20716
LNC_000292	A01:4334377-4337584	lincRNA	0.155428	0.886453	0.672093	6.36e-05	2.27e-05	7.94e-06	4.32e-05	0.555064	1.22e-05	0.237836	0.945492	0.961388
LNC_000293	A01:4334377-4337584	lincRNA	1.1585	0.851535	1.15847	3.23262	3.10224	2.66924	0.684111	0.253611	0.658983	0.900662	0.41116	0.302417
LNC_000294	A01:4362442-4365433	lincRNA	0.441567	0.533816	0.783006	0.434668	0.626185	0.757673	0.838076	0.965007	7.16e-12	0.668179	0.566407	0.698575
LNC_000295	A01:4362442-4365433	lincRNA	0.851996	1.69296	0.793808	0.553746	0.885891	1.10282	1.23873	3.51e-28	0.606742	0.0952954	0.798256	0.354207
LNC_000296	A01:4362442-4365433	lincRNA	0.538701	0.555582	0.57943	0.0188562	0.0648137	0.739582	0.235286	0.684512	0.215447	7.58e-23	1.05e-07	0.313332
LNC_000297	A01:4362442-4365433	lincRNA	1.97535	1.53419	1.94607	2.04616	2.45937	2.02004	0.890907	4.21e-07	0.939506	0.821069	0.916735	0.210643
LNC_000298	A01:4362442-4365433	lincRNA	0.50676	0.000523677	0.180616	0.20863	0.350127	0.322577	0.513246	2.09e-22	4.97e-11	0.00330201	5.98e-12	0.32465
LNC_000299	A01:4362442-4365433	lincRNA	0.000651959	2.07e-08	0.00106279	0.00759612	1.72e-10	2.08e-13	1.14e-20	0.0065735	2.07e-13	0.269447	8.19e-19	3.22e-07
LNC_000300	A01:4362442-4365433	lincRNA	0.442035	0.617703	0.526576	8.03e-19	0.068179	0.428323	0.216262	0.487381	0.516111	0.373521	0.0959754	0.343737
LNC_000301	A01:4362442-4365433	lincRNA	0.264278	5.38e-32	9.56e-45	3.86e-36	0.332519	3.02e-31	4.87e-39	1.55e-26	0.25729	0.00107205	2.49e-16	1.04e-22
LNC_000302	A01:4362442-4365433	lincRNA	3.84e-34	0.421954	0.310089	1.22654	0.964744	0.991644	0.00010725	6.48e-29	0.885704	1.08829	0.43282	1.01754
LNC_000303	A01:4362442-4365433	lincRNA	1.95e-16	8.89e-15	3.02e-31	1.51e-35	0.00182308	2.74e-09	1.91e-07	2.12e-06	3.04e-17	1.39e-41	0.000242207	0.043312
LNC_000304	A01:4466064-4467144	lincRNA	0.708183	5.14045	0.713241	3.17516	3.54617	2.33315	4.58985	34.2537	8.13803	4.92607	17.2904	8.03828
LNC_000305	A01:4466064-4467144	lincRNA	3.46261	3.34782	5.27764	4.76714	7.59748	5.73331	6.18733	7.71361	3.51554	3.13059	6.46573	3.1919
LNC_000306	A01:5189079-5190057	lincRNA	0.299082	0.250702	0.505249	0.538345	0.0604851	0.0692405	0	0	0.23506	0	0.097792	0
LNC_000307	A01:5649113-5650235	lincRNA	0.191855	0.407503	1.73148	1.25514	1.8282	1.91972	0.100169	0	0	0	0	0
LNC_000308	A01:6023090-6024419	lincRNA	0.22	0.21652	0.148873	0.13506	0.284333	0.326099	0.344184	0.717106	0.911787	0.112291	0.514558	0.170921
LNC_000309	A01:6507244-6508701	lincRNA	3.66075	3.85111	2.94348	2.98596	4.18288	4.32973	2.03307	5.14197	2.80001	1.6915	3.63958	2.06456
LNC_000310	A01:6631475-6631890	lincRNA	1.53724	2.28384	7.96432	1.61325	0.469027	2.30962	0.485684	0.935211	1.14707	0.949305	0.772974	1.03635
LNC_000311	A01:6682649-6685168	lincRNA	0.603418	0.547566	0.728647	0.433776	0.69179	0.771909	0.089445	0.160531	0.0605487	0.164301	0.0610757	0.352617
LNC_000312	A01:6682649-6685168	lincRNA	0.267189	0.127008	0.101436	0.256795	0.139936	0.0648695	1.17e-06	1.58e-06	2.79e-06	0.275812	0.189902	0.187303
LNC_000313	A01:6682649-6685168	lincRNA	0.560952	0.775309	0.58398	0.492809	0.226843	0.504729	0.194271	0.451242	0.150846	0.170357	0.252092	0.284516
LNC_000314	A01:6963386-6965377	lincRNA	2.72128	2.79367	2.96517	3.20908	3.8001	3.37692	2.38571	2.46985	1.78952	1.36496	2.11253	1.34047
LNC_000315	A01:7203110-7204470	lincRNA	7.18811	11.5296	6.24065	7.26764	6.39236	8.19345	11.9075	21.5899	9.67173	5.51811	14.052	6.52954
LNC_000316	A01:7402922-7404136	lincRNA	0.729781	2.32207	0.588155	0	0	0	0	0	0	0	0	0
LNC_000317	A01:7533181-7534412	lincRNA	2.02559	3.29641	2.91186	2.64549	2.45508	2.34548	7.31805	19.6385	8.28912	4.58114	9.42275	5.45268
LNC_000318	A01:7555723-7557704	lincRNA	9.5713	9.23064	8.65511	7.18685	10.0969	8.59019	3.92187	5.27401	2.77789	2.77265	5.1884	1.85128
LNC_000319	A01:8014411-8017458	lincRNA	0	0	0	0	0.173148	0	2.40757	3.79165	0.628993	0.261379	4.00782	0.576119
LNC_000320	A01:8429245-8430918	lincRNA	5.39768	6.61936	4.89412	6.02048	7.3547	6.93831	3.67082	4.47665	2.80157	2.27581	5.37748	1.8517
LNC_000321	A01:8655556-8656032	lincRNA	0.42846	0.251667	2.08442	0.297238	0	0	0	0	0	0	0	0
LNC_000322	A01:9303001-9364588	lincRNA	1.12435	1.25545	1.16795	0.941038	1.52338	1.22759	0.317415	0.913997	0.636639	0.349681	0.318782	0.384987
LNC_000323	A01:9303001-9364588	lincRNA	0.380353	0.980919	0.501671	0.15872	0.229901	0.312669	0.397515	1.11363	0.217725	0.185961	0.730793	0.651755
LNC_000324	A01:9522822-9524649	antisense_lncRNA	1.29e-12	4.64e-125	7.75e-199	1.89e-11	3.89e-10	4.54e-37	2.82e-17	0.185496	2.03e-14	9.62e-18	0.211927	0.110557
LNC_000325	A01:9522822-9524649	antisense_lncRNA	0.430249	5.43e-40	1.88e-77	8.75e-07	0.211558	9.56e-05	1.58e-05	1.08035	0.544175	2.76e-06	5.9e-05	0.000114875
LNC_000326	A01:9522822-9524649	antisense_lncRNA	0.0801033	0.713005	0.293814	0.346134	0.495366	0.538619	0.927013	0.283806	0.339316	8.05e-12	0.726821	0.169452
LNC_000327	A01:9522822-9524649	antisense_lncRNA	0.0957821	6.63e-97	6.4e-248	2.9e-05	3.61e-06	5.91e-80	2.52e-27	0.226741	1.71e-30	0.434515	9.14e-20	5.75e-64
LNC_000328	A01:9522822-9524649	antisense_lncRNA	0.316327	0.271967	0.276965	2.36e-11	0.304001	0.335287	0.611165	1.09002	0.517966	0.979125	0.789934	1.27813
LNC_000329	A01:9522822-9524649	antisense_lncRNA	0.330626	0.0126068	0.0176345	0.114774	0.114311	4.17e-09	9.03e-08	0.520858	3.75e-12	0.545906	0.581616	0.608701
LNC_000330	A01:9522822-9524649	antisense_lncRNA	4.66e-07	0.245213	0.665485	0.116706	1.1e-09	0.502193	0.970161	0.435955	1.34463	1.33e-06	4.13e-05	0.623035
LNC_000331	A01:9522822-9524649	antisense_lncRNA	0.0790824	0.237535	3.75e-25	0.356068	0.112532	0.000454672	4.34e-05	0.522973	0.00133134	0.209723	0.703831	3.48e-10
LNC_000332	A01:9604831-9606543	lincRNA	1.04766	2.12695	1.14951	1.7628	2.33321	2.00974	4.08965	6.32602	4.12955	2.32082	5.92009	3.18651
LNC_000333	A01:9604831-9606543	lincRNA	6.80296	3.93945	8.23998	7.80597	7.46147	7.48572	1.5696	0.896655	2.81456	0.251135	0.689677	0.931576
LNC_000334	A01:9676302-9677400	lincRNA	6.68301	7.69289	4.57692	6.7285	7.1521	4.97587	4.4218	4.37509	2.99921	2.57944	3.93414	2.13397
LNC_000335	A01:9742242-9752545	lincRNA	2.62876	3.99114	3.60562	1.42069	1.93959	1.58698	0.548393	1.55492	0.383167	0.153277	0.553999	0.241088
LNC_000336	A01:9951985-9953068	lincRNA	3.93838	2.26608	3.38073	4.16368	6.33672	3.64003	1.75382	2.09264	0.920012	1.86822	2.194	1.85796
LNC_000337	A01:9951985-9953068	lincRNA	15.9853	22.6569	16.6422	10.7437	10.0442	11.1492	10.0649	11.1223	7.20971	7.8822	11.8521	6.2866
LNC_000338	A01:10168662-10171095	lincRNA	1.07186	0.962246	0.665578	1.21483	0.999385	0.969815	0.96565	1.29682	0.752946	0.849232	0.935525	1.25159
LNC_000339	A01:10168662-10171095	lincRNA	1.11401	1.22158	1.30597	1.24455	0.691534	0.991349	1.22847	0.797083	1.18942	0.297824	0.68773	0.432198
LNC_000340	A01:10168662-10171095	lincRNA	0.978368	1.3717	1.35987	1.47043	2.13091	1.61626	0.739658	0.610751	0.657707	1.03859	0.628625	0.39483
LNC_000341	A01:10697127-10697489	lincRNA	1.64371	4.78605	1.52973	3.79042	2.46298	4.55754	3.0637	0.887549	0	1.32943	1.49466	2.63359
LNC_000342	A01:10835330-10836778	lincRNA	0.38766	0.316778	0.437319	0.356665	0.657427	0.466909	0.354173	0.884675	0.371658	0.594293	0.352216	0.200489
LNC_000343	A01:10968758-10971725	antisense_lncRNA	1.87938	1.34371	1.17107	2.98841	6.11393	2.93216	1.54572	2.49833	1.02232	1.89099	3.1526	1.28279
LNC_000344	A01:11448201-11449984	lincRNA	10.9546	13.8492	7.35003	9.9104	14.0089	12.7332	8.59158	9.71896	8.37611	5.68959	9.25427	5.22797
LNC_000345	A01:13379547-13396032	lincRNA	3.03074	1.93018	2.5267	2.58804	2.30162	2.49135	2.66429	4.35364	3.73946	2.3502	1.5409	1.4281
LNC_000346	A01:13379547-13396032	lincRNA	4.21871	2.30868	4.297	4.34396	6.25836	4.62626	1.48126	0.0105648	1.56716	1.45858	2.24089	2.2868
LNC_000347	A01:13589714-13596684	lincRNA	0.280424	0.271096	0.0737573	0.198549	0.41146	0.318554	0.0508761	4.84e-30	5.26e-28	1.37e-32	0.0349629	5.09e-18
LNC_000348	A01:13589714-13596684	lincRNA	0.901716	0.711376	1.21588	0.953524	1.17309	0.845166	0.246147	0.314209	0.17983	0.213762	0.501498	0.405851
LNC_000349	A01:13589714-13596684	lincRNA	6.47e-07	5.17e-07	0.00904302	5.83e-07	4.29e-07	3.87e-07	0.000117783	0.0579623	4.93e-05	0.438832	0.00778022	0.580937
LNC_000350	A01:13589714-13596684	lincRNA	0.247949	0.241873	0.262937	0.479843	0.440843	0.482709	0.286843	0.269608	0.221102	0.285801	0.377946	0.111118
LNC_000351	A01:13589714-13596684	lincRNA	1.73e-11	7.85e-23	1.05e-100	2.91e-21	0.0734512	5.74e-16	3.28971	13.9667	4.32153	3.75399	7.53851	5.04123
LNC_000352	A01:13793498-13795467	lincRNA	7.83517	5.51236	9.46594	5.28916	5.7369	5.57281	0.102677	0.223644	0.31577	0.100525	0.0253217	0.0755685
LNC_000353	A01:14463412-14463846	lincRNA	0.347001	0.156418	2.52867	0.725985	0	0.320903	0	0	0	0	0	0
LNC_000354	A01:14527854-14528131	lincRNA	0	0	0	0	0	0.715466	0.868632	8.76359	1.89583	2.5133	8.97292	6.4082
LNC_000355	A01:14644707-14644987	lincRNA	3.58006	3.41899	12.7526	2.43742	0	4.06066	0.827973	0	0	0	0	0
LNC_000356	A01:14891076-14892805	lincRNA	1.11438	1.15783	1.15536	2.4345	2.03707	1.93889	0.74458	0.815994	0.695565	0.379052	0.6178	0.702529
LNC_000357	A01:15195818-15196171	lincRNA	0.885198	0.581118	3.29326	0.315174	0	0	0	0	0	0	0	0
LNC_000358	A01:15538367-15539772	lincRNA	3.11729	5.84598	2.76326	2.80656	4.22532	3.0601	1.88964	8.46942	3.3232	1.42281	3.80393	1.82246
LNC_000359	A01:15541696-15547578	antisense_lncRNA	1.64249	1.46014	1.67248	1.63275	1.71826	1.83826	0.333829	0.472575	0.276543	0.475862	0.42303	0.664261
LNC_000360	A01:15541696-15547578	antisense_lncRNA	0.291773	0.0319322	0.292864	0.251645	0.603021	0.274657	0.00082999	5.89e-06	2.42e-07	9.57e-06	6.7e-07	2.83e-06
LNC_000361	A01:15541696-15547578	antisense_lncRNA	0.187543	0.31501	0.194618	0.24683	0.226216	0.480446	0.0439192	0.0369258	0.0164642	0.305987	0.210339	0.123516
LNC_000362	A01:15601231-15601801	lincRNA	0.409219	0.262443	2.53157	0.422897	0	0	0	0	0	0	0	0
LNC_000363	A01:16645849-16646624	lincRNA	42.027	102.663	59.8194	35.4869	58.6071	49.1095	149.27	196.712	190.637	185.174	129.041	207.922
LNC_000364	A01:16661353-16662292	lincRNA	2.62079	5.83787	2.50993	2.42226	4.13233	4.36906	6.97283	21.7688	9.82501	5.49171	10.263	4.43866
LNC_000365	A01:16691191-16692056	lincRNA	17.3173	23.3339	20.9859	17.4165	23.4417	19.2491	6.89953	13.7545	5.15195	5.78759	9.6543	6.04363
LNC_000366	A01:16731300-16732131	lincRNA	0.972794	1.18427	1.16097	3.57959	1.75757	3.07419	0.446378	0.745777	0.453333	0.364025	0.372818	0.371872
LNC_000367	A01:17003516-17003936	lincRNA	0.373739	0.510514	2.51255	0.587794	0	0.172787	0	0	0	0	0	0
LNC_000368	A01:17072488-17093495	lincRNA	2.99548	6.24389	2.3663	4.35453	3.06763	4.06811	3.75918	4.39612	2.79958	2.13988	4.26276	2.53005
LNC_000369	A01:17072488-17093495	lincRNA	21.1035	34.5645	20.201	26.0655	29.168	29.5244	12.2585	21.8769	13.2192	9.07083	16.5936	9.63192
LNC_000370	A01:17276735-17322686	lincRNA	0.0724505	0.151039	0.0762508	0.0760862	0.482443	0.279598	0.262052	0.488877	0.227891	1.17055	0.339472	4.56e-27
LNC_000371	A01:17276735-17322686	lincRNA	6.20613	8.43714	5.70695	6.0761	6.5275	6.16344	2.76127	3.84508	2.63463	4.31646	6.11533	3.55569
LNC_000372	A01:17276735-17322686	lincRNA	1.37e-05	3.47e-06	9.42e-06	3.14e-05	0.00852775	6.19e-05	9.04e-06	6.45e-05	2.78e-05	0.000502681	9.41e-06	8.3e-05
LNC_000373	A01:17276735-17322686	lincRNA	0.475147	0.344091	0.592812	0.459091	0.726559	0.625684	0.327342	1.34581	0.241279	0.448645	1.03568	0.57975
LNC_000374	A01:18527589-18528280	lincRNA	17.9846	42.5302	20.2545	19.1155	38.372	26.4389	57.4616	76.7432	67.3707	48.8135	42.6351	60.3971
LNC_000375	A01:18649110-18651214	lincRNA	0.290724	0.117098	0.246208	0.185101	0.0293186	0.202068	0.190549	0.533488	0.117243	0.116599	0.680979	0.513857
LNC_000376	A01:18673058-18674291	lincRNA	0.0309916	1.96e-07	0.0803647	0.0996591	0.0504173	0.215637	1.57e-07	0.115862	6.82e-06	0.0907042	0	5.48e-06
LNC_000377	A01:18712784-18714736	lincRNA	21.4992	34.9701	21.5168	20.6809	19.1607	20.8954	120.591	249.322	135.535	108.748	192.969	141.999
LNC_000378	A01:18961858-18962319	lincRNA	0	0.135288	0.171076	0	0	0.28205	0	0	0	0	0	0
LNC_000379	A01:19325201-19325705	lincRNA	0.894265	1.22435	1.14819	1.32597	1.03607	1.18218	0	0	0	0	0	0
LNC_000380	A01:19945026-19948977	antisense_lncRNA	3.13629	3.66888	3.49807	3.9164	5.1688	4.51922	2.00507	2.30825	2.0968	2.82189	1.95282	3.19662
LNC_000381	A01:20091560-20094576	antisense_lncRNA	0	0.475973	1.48079	0	0	0	0	0	0	0.519121	0	0
LNC_000382	A01:20790011-20790320	lincRNA	1.39749	0	5.70488	0.511359	0	0	0	0	0	0	0	0
LNC_000383	A01:22104366-22106739	lincRNA	3.14095	5.19603	2.39338	3.76456	8.76608	7.65853	1.52355	3.16643	1.2353	1.14987	1.40817	0.441026
LNC_000384	A01:22104366-22106739	lincRNA	3.08469	3.92173	4.30219	2.92287	3.88599	2.4507	2.03062	1.80834	0.934399	0.86127	2.61226	1.14663
LNC_000385	A01:23022259-23022700	lincRNA	0	0.601342	2.6298	0	0	0	0	0	0	0	0	0
LNC_000386	A01:24422281-24423344	lincRNA	12.41	17.7404	11.2014	14.0396	21.3469	19.2348	11.3454	31.6605	10.3045	9.09072	19.9917	11.2938
LNC_000387	A01:25220966-25226516	lincRNA	0.391402	0.238316	0.259528	0.268266	0.281322	0.197159	0.0670597	0.194366	0.124087	0.0547188	0.0329216	0.130896
LNC_000388	A01:25449025-25462130	lincRNA	7.44e-19	7.64e-69	2.24e-16	1.46e-79	4.31e-25	0.111673	1.14e-20	1.36e-45	9.31e-73	1.0277	6.63e-90	1.14e-05
LNC_000389	A01:25449025-25462130	lincRNA	0.724197	0.353599	0.2139	0.46444	0.591758	0.184704	1.05143	7.97e-09	0.336413	4.85e-13	0.992425	0.682133
LNC_000390	A01:25449025-25462130	lincRNA	1.03117	0.510766	1.07387	0.206067	0.528463	0.510922	0.6008	0.360129	0.368131	0.526124	1.25949	0.835123
LNC_000391	A01:25449025-25462130	lincRNA	0.100213	2.45e-44	0.127848	4.68e-47	9.37e-22	1.57e-22	0.0083516	0.256784	0.0628685	0.689717	0.192947	0.687054
LNC_000392	A01:25449025-25462130	lincRNA	0.247164	0.267207	1.64e-06	0.651825	0.356887	0.0872278	0.786572	0.155039	0.0968493	0.114626	0.651866	0.120281
LNC_000393	A01:25449025-25462130	lincRNA	3.04e-06	8.89e-45	0.741058	2.24e-40	8.85e-16	1.94e-05	0.0002574	5.57e-05	0.10022	0.49043	3.65e-127	0.30519
LNC_000394	A01:25449025-25462130	lincRNA	0.0668963	0.303717	0.110849	0.398659	0.347603	0.82847	0.581146	0.22073	2.3e-199	0.835403	0.301608	0.169417
LNC_000395	A01:25449025-25462130	lincRNA	2.823	2.93575	2.48089	2.01412	1.31347	0.771727	2.36594	2.92793	2.96389	2.34833	2.60738	2.48347
LNC_000396	A01:25449025-25462130	lincRNA	0.239948	0.446664	0.256933	0.0751889	0.258346	0.306793	1.67e-10	0.252237	0.00594872	3.55e-08	0.000557228	0.280832
LNC_000397	A01:25449025-25462130	lincRNA	0.554936	2.5e-05	0.748704	0.00166548	0.627081	0.257141	1.21e-09	0.000208621	0.0791325	0.220267	5.97e-05	8.69e-07
LNC_000398	A01:25449025-25462130	lincRNA	0.306536	0.271676	0.212259	0.623409	0.323999	0.603668	0.246949	5.64e-09	0.000905409	0.451185	0.097148	0.289111
LNC_000399	A01:25449025-25462130	lincRNA	0.346018	0.164052	0.295175	0.992337	0.584952	0.348129	0.280406	1.37e-09	0.191734	0.000180402	0.240918	1.45e-05
LNC_000400	A01:26005545-26007163	lincRNA	1.4e-05	5.19585	6.49e-06	10.8702	6.06847	0.827805	0.932456	4.79e-05	1.62e-05	4.67e-05	6.52e-05	1.58e-05
LNC_000401	A01:26005545-26007163	lincRNA	48.3178	57.9115	45.0759	38.4273	32.8342	39.5369	15.2162	18.0978	6.79878	14.1095	19.6867	9.83238
LNC_000402	A01:26107674-26113535	lincRNA	0.0872536	0.379391	0.4179	0.104765	0.48275	0.573788	0.162912	0.194333	0.182932	0.732527	0.203234	0.0932161
LNC_000403	A01:26107674-26113535	lincRNA	0.710207	0.150777	0.134772	0.225025	0.230562	0.0852155	0.082869	0.107615	6.44e-18	0.27385	1.01e-22	0.296544
LNC_000404	A01:26107674-26113535	lincRNA	0.329574	1.82e-09	0.730562	0.470514	0.5535	0.656949	0.175523	0.0994962	0.285139	3.14e-15	0.137646	0.0393234
LNC_000405	A01:26107674-26113535	lincRNA	0.167541	0.20127	9.9e-62	0.241237	0.149986	0.166378	0.162604	0.255532	0.999941	0.0695915	0.0479228	0.0414536
LNC_000406	A01:26107674-26113535	lincRNA	4.22e-35	4.1e-07	6.82e-38	0.431268	7.09e-06	0.0635142	0.532359	1.2e-17	0.204428	0.439843	2.18e-08	2.73e-13
LNC_000407	A01:26107674-26113535	lincRNA	1.08919	0.358478	1.67228	1.12855	1.97607	1.77171	0.126613	0.422692	0.104556	0.649044	0.802509	0.196658
LNC_000408	A01:26107674-26113535	lincRNA	0.240928	0.618043	0.475046	0.685023	0.802352	0.42783	0.0658882	6.25e-76	0.000322887	0.0628567	0.120029	0.0852601
LNC_000409	A01:26107674-26113535	lincRNA	4.07e-27	0.0369383	9.91e-30	0.0530082	0.908694	1.10989	0.00456692	1.26e-13	0.00386596	0.0023635	0.000141708	6.64e-15
LNC_000410	A01:26107674-26113535	lincRNA	1.89632	3.36699	3.14214	3.16619	2.85795	2.58275	0.143882	1.41927	0.356626	0.016367	1.10229	1.1963
LNC_000411	A01:26107674-26113535	lincRNA	0.08474	0.878152	0.00633403	0.350338	0.0244529	0.41264	4.87e-24	0.309743	2.53e-09	0.000372535	0.171074	0.249498
LNC_000412	A01:26107674-26113535	lincRNA	1.006	0.241785	1.3593	1.10672	1.34603	0.910352	0.0958053	0.00136584	0.148627	0.40776	0.166427	0.000262544
LNC_000413	A01:26107674-26113535	lincRNA	0.771508	1.0827	0.375325	0.294682	0.258503	3.79e-32	0.440677	1.63e-27	1.17e-37	5.86e-41	0.571522	0.189374
LNC_000414	A01:26107674-26113535	lincRNA	2.38361	2.72067	3.53535	2.52705	3.92784	3.09837	0.439189	0.863824	0.749097	0.577574	0.349913	0.841574
LNC_000415	A01:27118862-27120594	lincRNA	2.79683	3.89613	2.39425	3.90636	3.63342	2.97867	1.51259	2.46344	0.927431	1.39841	3.37509	1.41057
LNC_000416	A01:27308401-27308673	lincRNA	0	0	8.29967	3.80427	0	0	0	0	0	0	0	0
LNC_000417	A01:27761665-27764209	lincRNA	0.288719	0.552813	0.414772	0.883569	0.826166	0.705327	0.515214	0.727631	0.168728	0.571625	0.441712	0.57488
LNC_000418	A01:27906047-27906421	lincRNA	0	0	2.79391	0.52993	0	0	0	0	0	0	0	0
LNC_000419	A01:28331364-28331720	lincRNA	0	0	3.21156	0.613817	0	0.265917	0	0	0	0	0	0
LNC_000420	A01:30334009-30460806	lincRNA	1.54307	0.970636	0.811108	1.57626	2.11246	1.1124	0.709933	0.47307	0.233924	1.06477	0.532209	0.575585
LNC_000421	A01:30334009-30460806	lincRNA	0.0204327	0.000317981	0.0229926	0.00157038	2.11884	0.000277375	0.0270795	2.16e-05	0.0338615	0.0267962	5.04e-05	0.790899
LNC_000422	A01:30334009-30460806	lincRNA	4.91818	2.24501	4.86358	4.43182	3.60662	4.44077	1.69851	1.28026	1.26019	1.74298	1.05606	0.808025
LNC_000423	A01:30334009-30460806	lincRNA	0.525371	0.919331	0.889699	1.00413	0.97151	0.89257	0.573454	0.49983	0.211507	0.449135	0.452991	0.67605
LNC_000424	A01:31779402-31786663	lincRNA	4.99e-06	3.61e-05	0.0606735	0.164605	0.135484	0.299473	0.00750079	1.7e-05	0.00036262	3.87e-05	0.175441	0.15214
LNC_000425	A01:31779402-31786663	lincRNA	0.157607	0.267514	0.173062	3.54e-06	1.36e-06	1.55e-05	0.122192	0.173145	0.329257	0.105328	2.66e-05	4.85e-07
LNC_000426	A01:32398836-32399858	lincRNA	1.21155	0.212818	1.75688	0.619743	0.489307	0.601294	0.90273	0.282089	0.758962	0.0552227	0.112431	0.112033
LNC_000427	A01:32594063-32594987	lincRNA	14.0393	27.9142	12.9149	21.5394	20.201	19.3206	32.1807	74.5512	37.385	24.1778	53.827	29.9079
LNC_000428	A01:33829158-33830896	lincRNA	0.723388	1.16904	1.76093	0.944888	0.620219	0.775093	2.2204	3.68681	2.21987	1.85496	1.78374	1.89119
LNC_000429	A01:34407471-34407941	lincRNA	1.75827	2.2007	5.42748	5.18733	3.09242	2.71105	6.35658	10.235	4.6842	4.93531	7.19958	7.61427
LNC_000430	A01:34645615-34648233	lincRNA	2.28373	2.6365	2.70344	3.53164	3.73756	3.09558	1.73998	1.6767	1.10278	1.15221	0.644497	1.48349
LNC_000431	A01:34645615-34648233	lincRNA	4.23e-06	0.119065	4.3e-11	2.12e-05	0.105353	0.113304	0.228883	8.97e-06	0.487575	1.23195	0.319853	0.385697
LNC_000432	A01:34645615-34648233	lincRNA	0.434316	0.348381	0.774678	0.957618	1.01055	0.952745	5.05e-05	1.78e-06	0.538087	0.266699	0.237687	5.3e-14
LNC_000433	A01:34645615-34648233	lincRNA	1.18239	2.09483	1.63923	1.0298	1.7191	1.66004	1.18822	1.08099	0.597937	0.000324995	0.894322	9.46e-05
LNC_000434	A01:34645615-34648233	lincRNA	0.859768	0.662311	0.000611901	1.32987	1.66425	1.78554	0.374904	0.641615	0.227042	1.15104	0.56568	1.78035
LNC_000435	A01:35022863-35024394	lincRNA	3.77023	6.09684	8.43733	5.34302	3.71927	4.15993	8.86963	17.7046	9.58324	6.98641	8.59404	10.5879
LNC_000436	A01:35848753-35849128	lincRNA	0.99266	0.709469	2.77381	1.05184	0	0	0	0	0	0	0	0
LNC_000437	A01:36003838-36004247	lincRNA	0.59671	1.09663	2.67297	0.208981	0	0.183889	0	0	0	0	0	0
LNC_000438	A01:36994481-36994842	lincRNA	3.61904	8.13093	14.9211	9.19201	0.682775	3.34493	2.07368	4.50947	2.80622	1.34966	3.0405	4.59175
LNC_000439	A01:37044511-37044950	lincRNA	0.676704	0.30405	3.03523	0.530524	0	0.156461	0	0	0	0	0	0
LNC_000440	A01:37859950-37860364	lincRNA	0.386496	0.884119	2.38113	1.41989	0	0.357343	0	0	0	0	0	0
LNC_000441	A01:39715910-39718350	lincRNA	0.128913	0.311103	0.363948	0.525116	0.636964	0.403218	0.211326	0.0525725	0.182133	0.186214	0.166527	0.248426
LNC_000442	A01:39808216-39810041	lincRNA	2.61012	6.45596	2.92104	1.7817	3.53481	2.69217	1.27812	0.629275	1.13261	0.611091	1.40926	0.292129
LNC_000443	A01:41836278-41837520	lincRNA	6.72254	1.48549	4.95531	4.10607	5.59125	7.95024	1.14756	0.055075	2.70512	0	0	1.09041
LNC_000444	A01:42888631-42889071	lincRNA	0.168337	0.302351	2.45398	0.175939	0	0	0	0	0	0	0	0
LNC_000445	A01:43871315-43871809	lincRNA	0.531018	0.348278	2.38575	0.827443	0	0.368517	0	0	0	0	0	0
LNC_000446	A01:44684123-44685411	lincRNA	1.25973	1.15614	3.20753	1.68217	0.182538	0.867929	0	0.052663	0.0517658	0.0413242	0.0418676	0.0833735
LNC_000447	A01:44818936-44819377	lincRNA	0.167506	0.451006	2.25411	0.350091	0	0	0	0	0	0	0	0
LNC_000448	A01:45293272-45293981	lincRNA	0	0	0	0	0	0	0	0	0	0	0	0
LNC_000449	A01:46207176-46210444	lincRNA	0.0111884	0	0.0252754	0.0341525	0	0.0103696	0.0146881	0.0182539	0	0	0	0
LNC_000450	A01:47347248-47347665	lincRNA	0.402517	2.03788	4.50725	2.75003	0	1.86062	0	0	0.598369	0.248074	0	0
LNC_000451	A01:47960607-47961220	lincRNA	1.53938	0.767723	1.83433	1.40086	3.22548	1.92826	0.70145	0.442081	0.423985	0.800551	0.712987	1.18812
LNC_000452	A01:48196913-48215767	lincRNA	5.13e-34	2.41617	0.481449	5.05e-103	0.463769	1.08945	0.572515	0.417793	0.287896	0.578527	1.20969	0.544123
LNC_000453	A01:49102401-49102634	lincRNA	2.19836	6.3965	31.9899	8.19371	0	4.43528	0	0	0	0	0	2.89792
LNC_000454	A01:49126088-49126379	lincRNA	1.79543	6.87006	5.32899	3.34643	0	1.68291	0	0	0.778839	0	0	0
LNC_000455	A01:49149274-49149574	lincRNA	0	1.75552	7.01057	0	0	0.489614	0	0	0	0	0	0
LNC_000456	A01:49435811-49436126	lincRNA	0	0	4.81897	0	0	0.401669	0	0	0	0	0	0
LNC_000457	A01:50008716-50013475	lincRNA	4.21e-06	3.19e-06	0.0541285	0.067886	0	3.72e-06	0.868705	0.449888	0.201279	0.263826	0.0783538	0.470636
LNC_000458	A01:50008716-50013475	lincRNA	0.0557896	0.0178883	2.31e-05	0.0117953	0	0.0206803	1.07e-05	0.914635	1.03005	0.926593	0.686358	1.54211
LNC_000459	A01:50190693-50191912	lincRNA	0.0386772	0	0.109062	0.0197738	0.0156156	0.0179147	0.100966	0	0.0309039	0	0	0
LNC_000460	A01:50190693-50191912	lincRNA	0.0383268	0	0.108111	0.0195839	0.0154768	0.0177569	0.100051	0	0.0306246	0	0	0
LNC_000461	A01:50617016-50617397	lincRNA	0.2378	0	2.65896	1.50917	0	0.439566	0	0	0	0	0	0
LNC_000462	A01:52113294-52113736	lincRNA	2.00019	1.94356	3.55161	1.56745	0	1.23329	0	0	0	0	0	0
LNC_000463	A01:52292486-52293349	lincRNA	0.76006	0.762446	2.93763	0.890337	0	0.452596	0.0706264	0	0.0861342	0	0	0
LNC_000464	A01:52575392-52575844	lincRNA	0.953263	0.566686	2.13883	0.165783	0	0.146957	0	0	0	0	0	0
LNC_000465	A01:52874527-52874869	lincRNA	0.976558	0.980997	7.62398	2.44641	0	3.01045	0	0	0	0	0	0
LNC_000466	A01:53338649-53338909	lincRNA	0	0	0	0	0	0	0	0	0	0	1.63026	0
LNC_000467	A01:54184311-54185430	lincRNA	0.228606	0.412981	0.876546	1.02949	0.738701	0.720054	0.297933	0.521583	0.36412	0.466558	0.534883	0.651546
LNC_000468	A01:54462716-54463013	lincRNA	0	0.616266	6.09458	1.21631	0	0	0	0	0	0	0	0
LNC_000469	A01:54609700-54610179	lincRNA	0.564152	0	2.05858	0.293439	0	0	0	0	0	0	0	0
LNC_000470	A01:55046311-55046698	lincRNA	0	0.214372	2.29781	0.241032	0	0	0	0	0	0	0	0
LNC_000471	A01:56730637-56730946	lincRNA	2.32915	4.04583	4.66763	2.55679	1.92589	0.866175	2.79327	1.51556	0	1.08627	0	1.31044
LNC_000472	A01:56999159-56999506	lincRNA	0.310966	1.54731	3.46931	0.6661	0	0	0	0	0	0	0	0
LNC_000473	A01:57651886-57719089	lincRNA	1.5372	1.51859	1.6427	1.66828	1.4908	1.71601	1.21212	0.145975	0.484393	0.447766	0.577965	0.405285
LNC_000474	A01:57651886-57719089	lincRNA	1.5372	1.51859	1.6427	1.66828	1.4908	1.71601	1.21212	0.145975	0.484393	0.447766	0.577965	0.405285
LNC_000475	A01:57651886-57719089	lincRNA	0.261071	0.0168848	0.244889	0.350849	0.314202	0.209135	0.165389	9.52e-11	0.0911663	0.00897338	0.0268919	0.0177975
LNC_000476	A01:57651886-57719089	lincRNA	0.891088	0.486204	1.20239	1.82542	1.7503	1.47732	0.723694	0.127206	0.837377	0.150861	0.150674	2.99e-08
LNC_000477	A01:59124711-59125152	lincRNA	0	0.601342	2.25411	0.350091	0	0.46476	0	0	0	0	0	0
LNC_000478	A01:60312842-60313116	lincRNA	0.797549	0	8.87967	0	0	0	0	0	0	0	0	0
LNC_000479	A01:61276379-61276604	lincRNA	23.2502	43.8839	35.8544	11.0575	0	8.93561	0	0	0	0	0	0
LNC_000480	A01:61976270-61977180	lincRNA	0.555378	0.582371	0.170777	0.413732	0.28557	0.18708	2.43216	4.5248	2.16655	6.36896	4.53295	5.82918
LNC_000481	A01:62561484-62561859	lincRNA	0.248165	0.23649	3.0512	0.52592	0	0.688066	0	0	0	0	0	0
LNC_000482	A01:63308224-63308969	lincRNA	0.267773	0.111603	0.829623	0.275055	0.541333	0.495989	0.434281	0.545115	0.7392	0.169977	0	0.174498
LNC_000483	A01:64139417-64140818	lincRNA	1.02035	0.630944	0.674866	0.611084	0.681811	0.554188	0.413605	0.172078	0.112625	0.5848	0.319432	0.318118
LNC_000484	A01:64397448-64397797	lincRNA	0.916461	1.51459	4.7721	0.980641	0	0.282425	0	0	0	0	0	0
LNC_000485	A01:64700243-64700749	lincRNA	1.39476	0.772755	1.56702	0.789503	1.95372	1.76003	0.974769	1.23663	0.973594	1.27095	0.335366	0.50416
LNC_000486	A01:64702953-64706130	lincRNA	0.621951	3.9e-05	1.93335	0.00225245	0.000115545	0.000316552	1.29314	2.41e-05	0.00173633	3.79e-05	1.59e-05	0.297718
LNC_000487	A01:64702953-64706130	lincRNA	1.51421	2.51052	0.690795	2.05332	2.41109	1.84097	0.000671706	0.548171	1.19057	0.845469	1.04463	0.750812
LNC_000488	A01:64702953-64706130	lincRNA	5.62023	4.43057	6.3868	4.40499	4.77813	4.50017	1.77479	1.44789	1.11104	1.18139	1.40618	1.4675
LNC_000489	A01:65377236-65377583	lincRNA	0.932899	0.309463	3.12238	0	0	0	0	0	0	0	0	0
LNC_000490	A01:66186766-66187145	lincRNA	0.241159	0.228648	2.69619	0.510458	0	0.222885	0.603354	1.56324	1.41016	0.294671	0.326709	1.64471
LNC_000491	A01:66466101-66476556	lincRNA	1.12e-06	2.32e-06	9.94e-07	5.45e-07	5.4e-07	9.75e-07	0.0513715	0.415245	1.08e-07	0.171787	0.607318	1.89e-05
LNC_000492	A01:66466101-66476556	lincRNA	0.824711	0.422777	0.749205	0.979961	1.10527	0.919367	0.831548	0.522858	0.596754	0.810393	0.391452	1.04925
LNC_000493	A01:67681342-67681767	lincRNA	0	1.07742	5.46055	1.08085	0	0.456662	0	0	0	0	0	0
LNC_000494	A01:68009501-68016893	lincRNA	0.000139192	0.493265	0.00735217	8.95e-05	0.00522339	0.442797	0.00866798	0.624963	0.0108085	0.44126	0.463032	3.99e-05
LNC_000495	A01:68009501-68016893	lincRNA	1.97811	0.918695	1.87078	1.62353	2.02874	1.58279	0.761382	0.167177	0.652264	0.563363	0.206259	0.405218
LNC_000496	A01:68009501-68016893	lincRNA	0.540922	0.597209	0.709328	0.853148	0.773229	0.000121597	0.348427	0.000204344	0.428114	0.485343	0.000135874	0.939644
LNC_000497	A01:68883930-68889994	lincRNA	0.545702	0.476877	0.637812	0.00204883	0.494344	0.204241	0.0898956	0.0386637	0.0535637	0.000840013	0.128992	1.4e-06
LNC_000498	A01:68883930-68889994	lincRNA	0.325411	1.07418	0.401028	0.534826	0.0794436	0.361299	0.355688	3.32e-05	2.31e-11	0.119375	0.000171168	7.72e-07
LNC_000499	A01:68883930-68889994	lincRNA	0.599494	1.07873	0.982451	0.467133	0.71942	0.411872	0.160848	0.079984	1.98e-05	0.0622806	0.130342	0.208088
LNC_000500	A01:68883930-68889994	lincRNA	0.62317	0.300094	0.349174	0.437724	0.492725	0.49922	0.397916	0.139472	0.220294	0.423511	0.0649889	0.195816
LNC_000501	A01:70963092-70963723	lincRNA	0.172794	0.657268	2.5285	1.06851	0	0.319979	0	0	0	0	0	0
LNC_000502	A01:71197062-71197430	lincRNA	0.261432	0	2.62871	0.27765	0	0	0	0	0	0	0	0
LNC_000503	A01:71333755-71334270	lincRNA	1.47201	0.319419	0.827063	1.52651	2.28755	0.908168	0.629229	0.199419	1.32106	1.07684	0.32416	0.324793
LNC_000504	A01:71703133-71703424	lincRNA	0	0	0	0	0	0	189.862	138.379	250.786	188.663	52.9338	264.1
LNC_000505	A01:71956093-71956341	lincRNA	5.66726	3.85537	20.5506	13.5985	0	4.17322	0	0	0	0	0	0
LNC_000506	A01:72057717-72058144	lincRNA	0	0	2.21841	0.376878	0	0.332783	0	0	0	0	0	0
LNC_000507	A01:73360767-73361197	lincRNA	0.354244	0.480353	2.77958	0.3708	0	0.327586	0	0	0	0	0	0
LNC_000508	A01:74359653-74360917	lincRNA	1.48771	2.88726	7.28904	3.24752	0.566684	1.37745	1.69584	1.13942	1.9148	2.65439	1.49199	1.95034
LNC_000509	A01:74797373-74797681	lincRNA	0	0	0	0	0	0	1.13049	9.21242	2.54215	8.79124	13.3774	13.9412
LNC_000510	A01:74800549-74802517	lincRNA	0	0.015804	0.0885179	0	0	0	0.744837	0.799192	0.884662	2.36369	1.14014	2.31878
LNC_000511	A01:74803297-74803591	lincRNA	0	0	0	0	0	0	2.02412	0	2.24832	4.57804	2.47698	10.5112
LNC_000512	A01:74968252-74970011	lincRNA	0.423579	0.684382	0.755057	1.79539	1.3672	1.44614	0.0583965	1.01806	0.179469	2.45834	0.922746	2.26657
LNC_000513	A01:75760723-75760969	lincRNA	0	6.15234	0	1.80039	3.86952	0	6.38409	0	0	0	16.5567	0
LNC_000514	A01:76348205-76348552	lincRNA	0	0.309463	3.12238	0	0	0	0	0	0	0	0	0
LNC_000515	A01:76613986-76615094	lincRNA	0	0.0711041	0.189684	0	0	0	0.108915	0	0.131865	0.639314	0.220824	1.21381
LNC_000516	A01:77394314-77396204	lincRNA	0.249201	2.71515	1.10734	0.653787	0.130739	0.664457	0.55332	8.56e-06	1.01e-05	0.244979	0.275748	0.195882
LNC_000517	A01:77394314-77396204	lincRNA	12.7125	11.398	12.1015	9.89422	16.291	12.5403	4.89509	7.52897	5.61884	8.63522	8.60192	7.23452
LNC_000518	A01:78720257-78727482	lincRNA	24.1358	19.3694	26.7131	21.8432	16.9127	20.0631	14.9972	23.3236	11.3545	19.4763	30.1714	22.9927
LNC_000519	A01:78720257-78727482	lincRNA	9.18777	4.58789	11.589	8.35219	9.31852	8.30842	1.71832	0.631189	1.11372	2.57235	1.20621	1.85238
LNC_000520	A01:80530817-80531135	lincRNA	0	0	1.39581	4.55247	0	0	0	0	0	0	0	0
LNC_000521	A01:80864357-80864578	lincRNA	0	0	0	0	0	0	32.4811	85.9281	22.3199	51.7065	50.5535	29.5935
LNC_000522	A01:81605422-81614952	lincRNA	2.06842	2.43032	3.65569	1.2381	2.3869	2.06166	0.000624206	0.0454796	0.60734	0.225578	0.751183	0.243401
LNC_000523	A01:81605422-81614952	lincRNA	0.465634	0.960192	0.609748	1.11759	1.45884	0.993247	0.257104	0.11017	3.53e-07	0.26032	0.263351	0.260284
LNC_000524	A01:81838230-81841549	lincRNA	0.231065	0.149943	0.260999	0.324665	0.186355	0.275345	0.260018	0.251325	0.178086	0.155585	0.0851899	0.127041
LNC_000525	A01:82852156-82886559	antisense_lncRNA	0.0340094	0.0544309	0.0768393	0.0605305	0.0822762	0.0394022	0.0111682	0	0	0	0	0
LNC_000526	A01:83561308-83562979	lincRNA	4.14099	3.27041	4.13282	4.79009	4.36087	4.44559	4.09815	1.52354	2.96366	2.45895	1.17648	2.6018
LNC_000527	A01:83552695-83553103	lincRNA	4.40163	2.02409	4.705	5.25633	8.46836	7.7687	6.31076	0.649034	4.46362	4.93356	0.537449	4.86529
LNC_000528	A01:83554124-83554900	lincRNA	2.27091	2.62188	3.0565	2.7844	4.08005	2.8628	2.9488	0.410982	1.29586	1.84353	0.246896	1.06762
LNC_000529	A01:85432558-85433133	lincRNA	4.73684	1.7217	6.23527	4.89389	4.08147	3.17211	0.519358	0.327915	0.313155	0.508002	0.397641	0.265236
LNC_000530	A01:86047764-86049113	lincRNA	4.3347	9.25103	6.99325	5.07945	6.94907	6.50554	4.27046	8.41156	6.16919	5.82133	5.81423	6.10339
LNC_000531	A01:86159237-86159785	lincRNA	271.386	1681.46	491.759	443.565	469.407	385.833	147.511	476.823	270.144	244.331	560.696	315.439
LNC_000532	A01:86394739-86395917	lincRNA	0.80972	0.523777	0.913281	1.04627	1.03266	1.3029	0.333462	0.277838	0.135952	0.217589	0.166079	0.110322
LNC_000533	A01:86696412-86699638	antisense_lncRNA	0.448272	0.152478	0.716448	0.114537	0.150827	0.207662	0.0975406	0	0	0	0	0
LNC_000534	A01:87216044-87217675	lincRNA	0.0938606	0.3052	0.141227	0.319431	0.227315	0.173938	0.0408991	0.153035	0	0.0400363	0.0405449	0.0403668
LNC_000535	A01:88192913-88194261	lincRNA	0.618635	0.324698	0.609559	0.47744	0.68819	0.429646	0.100114	0	0	0.195899	0.101194	0.101084
LNC_000536	A01:88493063-88493471	lincRNA	0.200074	0	0.448095	0.210253	2.27994	0.554907	0.504861	0	0	0.246678	0	0.540588
LNC_000537	A01:88833262-88835002	lincRNA	1.17237	1.04406	1.09727	1.05051	0.92323	1.11283	0.673214	0.746016	0.50495	0.329516	0.370348	0.442381
LNC_000538	A01:89345950-89346261	lincRNA	0.908615	1.47142	0.50583	0	1.50156	5.48761	0	0	0.61522	0	0	1.27699
LNC_000539	A01:89762332-89763096	lincRNA	0.0778623	0.0654122	0.175356	0	0.0629955	0	0.201585	0	0	0	0	0
LNC_000540	A01:90351272-90352084	lincRNA	28.0408	72.2753	24.4569	34.5919	39.2327	42.859	70.8186	197.704	75.9331	33.6069	102.557	43.2087
LNC_000541	A01:90356622-90357600	lincRNA	0	0.0376486	0	0.0469225	0	0.127412	0.896192	0.22414	0.949218	0.0584759	0	0.0593938
LNC_000542	A01:90587133-90588790	lincRNA	2.18043	2.60987	1.0878	2.01575	0.948287	1.55388	1.75011	0.820126	1.20426	0.481775	1.85169	1.6279
LNC_000543	A01:90935273-90939464	lincRNA	2.32294	0.975612	2.22503	1.86856	2.74936	2.27582	1.14851	0.0864681	0.701182	1.49943	0.410118	1.27962
LNC_000544	A01:91455223-91458453	lincRNA	0.929951	1.32885	1.52443	1.07637	1.2377	1.45716	1.31208	1.05645	1.10368	1.58889	1.23264	2.05117
LNC_000545	A01:91455223-91458453	lincRNA	1.32788	1.68322	1.16919	1.10805	1.17999	1.07159	1.25314	2.52209	1.26655	2.01878	1.79705	1.91556
LNC_000546	A01:91645585-91661986	lincRNA	3.19029	2.38105	1.94373	3.55686	4.03898	4.03444	2.37697	1.47163	1.16337	1.65959	2.25398	0.932145
LNC_000547	A01:91645585-91661986	lincRNA	0.972308	2.72468	0.930307	1.49714	1.78684	1.9171	7.42575	9.45866	5.26396	2.69361	8.41632	4.309
LNC_000548	A01:91934217-91934504	lincRNA	1.94257	4.53777	12.2523	8.01568	0	1.82703	0.755601	4.26246	1.66542	2.19245	0	0.916424
LNC_000549	A01:92124609-92124919	lincRNA	1.38001	0.498004	5.12155	0.504524	0	0.427541	0	0	0	0	0	0
LNC_000550	A01:92206737-92207094	lincRNA	0	0	2.86668	0.608491	0	0	0	0	0	0	0	0
LNC_000551	A01:92494398-92495350	lincRNA	11.5537	23.4228	9.35609	12.6257	13.254	16.0479	54.6883	145.962	64.9281	34.8685	80.598	48.2297
LNC_000552	A01:92766763-92767780	lincRNA	8.1715	15.7063	7.66344	10.02	9.48196	11.1802	14.8864	40.9278	16.4362	7.91186	15.3711	8.22056
LNC_000553	A01:92862254-92863341	lincRNA	1.09267	1.7664	1.61564	1.33314	1.54637	1.8974	4.16332	14.6804	4.73712	4.5938	13.9146	3.02739
LNC_000554	A01:93238923-93242030	lincRNA	3.58545	2.63791	3.16959	2.263	2.11852	0.802931	2.13766	1.79301	1.19328	0.870354	1.43228	1.29669
LNC_000555	A01:93238923-93242030	lincRNA	3.72882	4.46239	5.91446	2.56628	4.04209	3.17064	1.97597	1.25374	1.8164	1.11137	1.92395	0.000133744
LNC_000556	A01:93238923-93242030	lincRNA	48.1142	32.184	46.8889	21.7536	34.2313	21.7761	21.4979	9.95933	18.1855	12.7775	16.738	10.3393
LNC_000557	A01:93827053-93828285	lincRNA	6.48169	7.76513	4.66492	7.31881	5.19077	6.67749	2.84535	6.1489	3.15628	3.03999	7.01754	3.62464
LNC_000558	A01:93827053-93828285	lincRNA	6.80851	6.62897	5.66897	10.5191	9.90952	9.33736	6.4896	12.3076	5.26718	4.72093	7.88272	4.95254
LNC_000559	A01:93994054-93994661	lincRNA	9.4309	22.9277	22.3059	13.1677	12.2717	14.9081	24.2713	42.5023	33.0589	24.8584	27.3066	34.1742
LNC_000560	A01:94010843-94013739	lincRNA	3.22693	2.84574	3.65908	4.19296	5.22605	4.06644	1.28888	1.22769	1.44386	0.803069	0.839691	0.998611
LNC_000561	A01:94076342-94078154	lincRNA	5.8885	6.3248	4.80694	4.69289	6.83176	5.72445	7.53373	5.14418	6.50599	2.79518	5.17269	2.20151
LNC_000562	A01:94088489-94091042	lincRNA	1.58479	1.48297	1.30338	1.31577	1.46809	1.3236	0.897391	0.765896	0.788521	0.426739	0.935816	0.603846
LNC_000563	A01:94107643-94107921	lincRNA	2.96632	1.7839	2.47663	1.68788	1.86768	8.42615	1.70942	0	0	0	1.09971	0
LNC_000564	A01:94134561-94134911	lincRNA	0	0.299739	0	0	0	0	0.374112	0	0.431946	0	0	0
LNC_000565	A01:94495553-94497219	lincRNA	1.77945	1.36273	1.51596	1.37302	1.34888	1.5141	0.142266	0.473608	0.580924	0	0.0471113	0.0938424
LNC_000566	A01:94845307-94848964	lincRNA	49.8273	41.155	42.0577	40.5744	28.8968	32.0259	22.7952	32.7143	19.5509	14.2923	29.3962	16.8309
LNC_000567	A01:94960209-94961485	lincRNA	0.550244	0.263501	0.473287	0.325653	0.554518	0.788238	0.647231	0.808253	0.567314	0.336457	0.938816	0.415091
LNC_000568	A01:94960209-94961485	lincRNA	0.345114	0.49769	0.645791	0.752783	0.985497	0.461436	1.44617	4.44548	0.921156	1.3717	3.2092	1.83212
LNC_000569	A01:94981164-94983361	lincRNA	0.0339849	0.0276784	0.421814	0.312422	0	0.283395	0	0	0.163268	0	0	0
LNC_000570	A01:95072657-95073754	lincRNA	0	0	0	0	0	0.0689366	1.06077	0.121206	1.75547	0	0	0
LNC_000571	A01:95207255-95218115	antisense_lncRNA	0.271527	0.566216	0.764744	0.767128	0.548946	0.691538	0	0	0.21407	0	0	0.0884957
LNC_000572	A01:95688654-95690635	lincRNA	0.18079	0.209157	0.204071	0.0790334	0.062533	0.0478651	0.608417	0.126352	0.207575	0	0.167156	0.0665428
LNC_000573	A01:95721821-95723353	lincRNA	3.39796	4.53665	3.00243	3.76428	3.85601	3.77218	9.46895	26.7597	8.73459	8.61289	24.9708	10.5903
LNC_000574	A01:95928922-95929319	lincRNA	0.213916	0.596349	2.39411	0.225336	0	0.593219	0	0	0	0	0	0
LNC_000575	A01:96048646-96049884	lincRNA	16.9245	11.9602	14.3513	15.9707	21.4688	19.2638	5.0073	6.30365	4.1823	4.42438	5.40923	4.33546
LNC_000576	A01:96079059-96080434	antisense_lncRNA	0	0	0.0705577	0	0	0	0	0	0	0	0	0
LNC_000577	A01:96190170-96192133	lincRNA	0.353809	0.206055	0.355097	0.100144	0.0475775	0.236803	0.0257582	0.0320603	0.0316858	0	0	0
LNC_000578	A01:96218281-96218577	lincRNA	1.11101	0	6.18305	0	0	2.07683	0	0	0	0	0	0
LNC_000579	A01:96487997-96489322	lincRNA	4.00327	7.85667	3.92846	2.98639	3.40273	3.90009	9.43715	21.2179	10.235	6.32418	14.0276	6.68095
LNC_000580	A01:96487997-96489322	lincRNA	14.312	16.6903	15.9893	19.5271	25.1912	17.4284	18.7428	77.5237	19.5422	14.5585	40.3261	16.4999
LNC_000581	A01:96967225-96968797	lincRNA	0.32638	0.530037	0.803658	0.635983	0.479016	0.439886	0.116399	0.290277	0.047609	0	0.153751	0.0765288
LNC_000582	A01:97199312-97200613	lincRNA	0.350959	0.674628	0.396042	0.390936	0.360602	0.561687	1.00085	2.23683	1.32968	0.938908	1.69542	0.864612
LNC_000583	A01:97268210-97269208	lincRNA	12.7311	18.7298	11.089	14.7553	17.428	18.3132	14.2971	50.7045	16.0716	16.0148	39.9444	20.5305
LNC_000584	A01:97333100-97333480	lincRNA	0.478936	0	0.267744	0	0	0	0	0.388081	0	0	0	0
LNC_000585	A01:97795376-97797328	lincRNA	2.18338	2.42174	2.46305	2.39153	3.65243	2.02286	0.559732	0.826203	0.249171	1.39459	1.36642	0.857034
LNC_000586	A01:97803531-97804982	lincRNA	0.680513	0.847014	0.889019	0.768512	0.896521	0.730062	0.280653	1.16777	0.343845	0.320504	0.278755	0.462701
LNC_000587	A01:98214906-98217217	lincRNA	3.54991	5.8007	3.8566	4.0666	6.11528	6.09943	1.4083	3.31763	1.57789	1.89583	2.8028	1.50507
LNC_000588	A01:98939675-98940788	lincRNA	0	0.0316778	0.0874637	0.0396294	0	0	5.76795	0.379146	7.37121	0.148573	0.301899	1.00245
LNC_000589	A01:99074068-99075512	lincRNA	1.20916	2.0984	1.77731	1.83644	2.08815	1.45916	0.0735677	0	0.632139	0.0720184	1.748	0.543727
LNC_000590	A01:99282169-99283666	lincRNA	2.53194	2.6851	2.91865	4.67164	3.8045	3.99348	2.96044	4.87549	3.67834	3.10514	4.63825	4.37347
LNC_000591	A01:99608397-99611656	lincRNA	0.337201	0.632025	0.364963	0.686538	0.793312	0.546899	0.276505	0.206286	0.31791	0.0360969	0.235841	0.180399
LNC_000592	A01:99626950-99627970	lincRNA	0.135492	0.904048	0.38161	0	0	0	0.087883	0	0	0.171986	0	0
LNC_000593	A01:99677332-99683013	lincRNA	0.309125	0.174855	0.340709	0.230005	0.255349	0.244588	0.267453	0.430584	0.220006	0.00969941	0.019444	0.0386521
LNC_000594	A01:99759964-99763948	antisense_lncRNA	0.815497	0.729868	0.424128	0.772681	0.405733	0.290502	0.488774	0.408705	0.198288	0.0797147	0.409177	0.244981
LNC_000595	A02:1169808-1172648	lincRNA	6.04938	4.84903	4.41446	4.52624	5.66595	4.6279	2.73556	2.20305	0.898573	0.134041	3.55774	2.4071
LNC_000596	A02:1169808-1172648	lincRNA	2.99784	3.86388	2.09295	2.8613	5.10175	4.69116	1.26752	2.51803	1.99669	0.441895	2.27472	0.857577
LNC_000597	A02:1169808-1172648	lincRNA	2.37e-13	1.06e-05	1.89e-17	2.78e-10	4.45e-13	2.34e-07	0.703797	1.40544	0.30859	0.0536786	1.66	0.40106
LNC_000598	A02:1169808-1172648	lincRNA	6.81e-14	7.99e-06	4.14e-18	1.36e-10	4.89e-13	2.87e-07	0.245769	1.6742	0.878817	0.257631	0.90525	0.0991024
LNC_000599	A02:1169808-1172648	lincRNA	0.68323	0.807404	0.784753	0.842292	0.977424	1.11439	0.636173	0.682869	1.12438	2.19e-07	0.121012	0.341311
LNC_000600	A02:1347964-1349403	lincRNA	5.05932	4.38432	3.14043	9.97916	8.63868	8.42718	361.99	178.281	402.739	361.97	104.988	325.45
LNC_000601	A02:1903505-1903941	lincRNA	0	0	0.19256	0	0.139589	0.158831	2.39778	3.62418	0	0.85228	0.458599	0.460739
LNC_000602	A02:1911012-1913185	lincRNA	0.774801	0.920798	0.694613	0.85961	0.809119	0.717992	0.358116	0.445985	0.183409	0	0.766446	0.146657
LNC_000603	A02:2004107-2008350	antisense_lncRNA	0.35492	0.72669	0.792278	0.773907	1.60104	0.770002	0.367016	0.247199	0.358956	0.0607376	0.467306	0.445887
LNC_000604	A02:2004107-2008350	antisense_lncRNA	1.36253	0.809384	1.46341	1.58338	1.15523	1.28762	0.066771	0.056874	0.14085	0.625053	0.331097	1.10495
LNC_000605	A02:2004107-2008350	antisense_lncRNA	0.407879	0.520762	0.696314	0.298103	0.985268	0.385658	0.163507	0.0585098	1.24e-05	0.660835	2.27e-05	0.231313
LNC_000606	A02:2004107-2008350	antisense_lncRNA	0.410636	0.135812	0.317664	0.349504	0.376711	0.149838	0.618194	0.0517129	0.136801	0.194313	0.149275	0.105396
LNC_000607	A02:2194326-2195180	lincRNA	0	0	0	0.0691782	0	0	0	0	0	0	0	0
LNC_000608	A02:3093712-3096397	lincRNA	1.10438	0.50921	0.886725	0.521429	1.00045	0.734453	0.596487	0.282345	0.339474	0.693696	0.478233	0.999577
LNC_000609	A02:3093712-3096397	lincRNA	0.000768256	0.000613073	0.000875975	1.86472	0.000619425	0.000711391	0.694009	1.05878	0.0012695	0.000993818	0.00100176	0.000980705
LNC_000610	A02:3281190-3285851	antisense_lncRNA	0.429451	0.667034	1.02233	1.12364	0.771014	0.707256	0.559449	1.39966	1.36679	0.608381	0.682566	0.309258
LNC_000611	A02:3763734-3764069	lincRNA	0.3482	0	0.776334	0	0.571726	0	0	0	0	1.66304	0	0
LNC_000612	A02:4157039-4158741	antisense_lncRNA	0	0	0	0	0	0	0	0	0	0	0	0
LNC_000613	A02:4217463-4220366	lincRNA	1.02074	1.31239	1.23512	1.45488	2.01137	0.959516	0.879955	2.14092	0.54192	0.599346	0.847378	0.449416
LNC_000614	A02:4591631-4593100	lincRNA	2.38593	3.98308	1.85923	2.48536	1.99729	2.25057	9.61583	33.2301	10.6521	3.32176	13.9211	5.39153
LNC_000615	A02:4822696-4824048	lincRNA	0.418279	1.0961	0.613331	1.02676	2.12837	1.97632	0.272786	0.613579	0.333708	0.213599	0.217303	0.054128
LNC_000616	A02:5211910-5212200	lincRNA	0.607768	0	6.08818	0.680502	0	1.71012	0	0	0	0	0	0
LNC_000617	A02:5680015-5680409	lincRNA	0	0	0.243971	0	0.177636	0	3.56265	33.5809	5.47082	2.67756	19.4003	7.09973
LNC_000618	A02:5903254-5909121	lincRNA	1.7764	1.87401	1.15073	2.15011	2.33715	2.49938	0.343907	1.66263	0.737884	1.17826	0.980837	0.891715
LNC_000619	A02:5915966-5917199	lincRNA	2.86334	4.60881	3.30775	3.37743	6.44006	4.548	2.76109	2.44521	2.62005	2.31042	1.98901	1.67256
LNC_000620	A02:6005106-6005429	lincRNA	0.39479	0.413214	5.71735	0	0	0.73169	0	0	0	0	0	0
LNC_000621	A02:6032556-6034612	lincRNA	0.263024	0.217029	0.415138	0.485129	0.127529	0.682199	0.205375	0.514266	0.584672	0	0.273915	0.0682821
LNC_000622	A02:6176177-6176782	lincRNA	3.97877	4.94938	3.64432	3.62758	6.66739	6.16795	0.835885	0.752845	0.577147	2.68666	2.42955	3.15834
LNC_000623	A02:6594775-6595057	lincRNA	0.691881	4.09927	12.3222	3.13142	0	0.65282	0	0	0	0	0	0
LNC_000624	A02:6944017-6945567	lincRNA	0.218058	0.121674	0.245605	0.149471	0	0.0673119	0	0	0.114361	0	0	0.0948885
LNC_000625	A02:7205333-7206955	lincRNA	3.50143	4.26723	3.67124	3.216	2.82717	3.08031	6.92912	13.3767	7.1318	4.02436	8.67001	3.51774
LNC_000626	A02:7448725-7487939	lincRNA	3.56e-139	1.04e-17	0.0609086	0.0613542	5.19e-154	0.0500481	1.18046	4.73994	2.44816	2.55667	7.346	2.37802
LNC_000627	A02:7448725-7487939	lincRNA	0.00671828	0.00416547	0	0.00195827	0.00366933	0	0.0045884	17.5728	10.5686	26.6314	0.00501697	25.0704
LNC_000628	A02:7448725-7487939	lincRNA	4.08e-157	0.0650892	0	7.69e-119	5.01e-140	0	4.01386	4.3552	1.6288	2.82658	4.40259	1.3371
LNC_000629	A02:7448725-7487939	lincRNA	2.29305	2.88154	0	0.952559	1.13687	0	20.1803	49.2035	0.000830961	0.128792	51.1461	0.00825666
LNC_000630	A02:7448725-7487939	lincRNA	1.97e-65	8.49e-67	0	1.7e-57	2.65e-61	0	4.89e-83	1.15932	6.75e-33	3.55e-177	1.09e-88	4.12e-83
LNC_000631	A02:7539096-7539873	lincRNA	1.19631	0.36635	0.851398	0.452423	0.305433	0.758109	6.37735	0.82044	14.0298	0.24002	0.328574	6.39359
LNC_000632	A02:7559143-7559938	lincRNA	0.609263	0.55626	0.823926	0.56267	0.985073	0.225723	1.10809	3.27502	1.25283	0.619623	1.74793	0.475625
LNC_000633	A02:7621395-7623229	lincRNA	0.0424911	0.102906	0.0479729	0.0433084	0.0685715	0.0196882	0.0556635	0	0.171114	0	0.0274741	0.0546678
LNC_000634	A02:7931169-7932889	lincRNA	0.973856	0.813443	0.646541	1.11076	1.20223	1.19433	0.487027	0	0.735698	0	0	0.258495
LNC_000635	A02:8512912-8514425	lincRNA	0.186182	0.431019	0.150107	0.271336	0.429334	0.394336	12.8424	1.34454	15.3002	0.034071	0.27547	0.788233
LNC_000636	A02:8534894-8537822	lincRNA	5.56741	7.761	4.26506	6.22618	6.13101	6.08172	4.00591	2.32739	1.89322	0.983844	5.46581	3.59688
LNC_000637	A02:8534894-8537822	lincRNA	4.98589	4.1313	5.67052	8.52052	8.46176	7.43928	2.95707	2.1899	3.05444	4.26969	1.47629	2.84383
LNC_000638	A02:8534894-8537822	lincRNA	4.39e-05	3.28e-06	7.12e-06	1.07e-05	0.000826705	0.32779	0.000326956	0.443967	0.81207	3.62e-12	0.00157047	1.07e-06
LNC_000639	A02:8756911-8758266	lincRNA	1.57456	1.48997	0.442166	2.04405	2.55437	1.21415	8.90211	1.49278	8.24539	0.328485	1.3895	1.21882
LNC_000640	A02:9029248-9029762	lincRNA	0.123113	0.106895	2.07512	0.510722	0	0	0	0	0.189371	0	0	0
LNC_000641	A02:9765313-9767237	lincRNA	1.92851	1.50545	2.7037	1.81439	1.8126	1.74787	0.888398	0.829546	0.955867	0.6795	0.548101	0.545302
LNC_000642	A02:9789149-9789531	lincRNA	0	0	3.96108	0	0	0.218264	0	0	0	0	0	0
LNC_000643	A02:9863880-9870515	lincRNA	0.213766	2.72e-06	0.68623	3.45e-16	1.07e-13	8.9e-10	7.13e-11	1.09e-21	1.86e-88	2.78e-17	0.0836636	4.74e-20
LNC_000644	A02:9863880-9870515	lincRNA	2.69854	4.11458	2.46628	3.8063	4.4175	3.78414	3.69656	2.35781	0.0305642	1.05998	1.43609	1.28047
LNC_000645	A02:9863880-9870515	lincRNA	0.600581	1.00379	0.000578674	1.75e-05	0.000247808	0.547053	4.56e-05	0.000133724	2.94875	4.67e-05	1.61e-05	0.000104742
LNC_000646	A02:9863880-9870515	lincRNA	0.00019974	7.54e-05	5.44e-15	5.18e-06	1.66908	0.000418074	0.381899	2.54e-14	0.0772263	6.79e-09	0.141166	0.0887655
LNC_000647	A02:9863880-9870515	lincRNA	0.633622	1.02186	9.19e-10	3.55e-06	0.391994	0.441614	0.525427	4.34e-12	3.13e-75	1.1e-07	5.09e-08	3.39e-09
LNC_000648	A02:9955686-9957283	lincRNA	1.14171	1.91589	1.20002	0.861368	1.47782	2.25546	1.57704	1.61098	1.07612	0.578615	2.09112	0.596763
LNC_000649	A02:10700511-10724154	lincRNA	4.00708	4.19551	4.6183	4.63365	6.32809	5.01282	1.86843	0.742742	1.35608	1.50913	0.848488	1.13015
LNC_000650	A02:10915484-10917114	lincRNA	1.18339	0.575078	0.939211	2.01798	2.018	2.72049	0.742865	0.714328	0.978192	0	0.170848	0.3405
LNC_000651	A02:11311403-11311801	lincRNA	288.045	515.662	315.493	287.681	410.879	323.057	885.718	1248.14	1314.91	952.202	1123.33	1269.19
LNC_000652	A02:11745905-11756224	lincRNA	0.851481	1.07199	1.31788	0.889757	1.2681	1.13519	0.000490132	1.18e-07	0.000296864	0.209736	0.466294	0.299922
LNC_000653	A02:11745905-11756224	lincRNA	0.701639	1.19231	1.2283	1.22811	0.716626	0.771174	0.475415	0.413817	0.198115	0.124856	0.00595285	0.00115811
LNC_000654	A02:11745905-11756224	lincRNA	3.94882	0.277377	3.36955	5.37666	5.1495	5.58937	1.18037	1.98e-06	0.000126525	1.53003	0.134482	1.07821
LNC_000655	A02:11745905-11756224	lincRNA	1.31e-20	1.04575	5.07e-18	1.08316	4.09413	1.03137	0.384997	3.88e-13	1.97605	0.539293	7.1e-16	1.15e-39
LNC_000656	A02:11745905-11756224	lincRNA	6.28883	7.5407	8.06198	5.2628	4.21742	6.58708	2.99213	2.003	0.394759	1.85946	2.61973	1.85251
LNC_000657	A02:11745905-11756224	lincRNA	6.14338	6.60022	8.57656	7.49507	8.70819	6.65572	4.24952	0.884302	1.94858	1.99454	2.54994	2.89037
LNC_000658	A02:11745905-11756224	lincRNA	1.85356	1.58627	2.49065	2.57215	5.08516	2.64748	1.34182	0.11752	1.67562	0.764407	2.99e-10	0.969878
LNC_000659	A02:11745905-11756224	lincRNA	0.000134314	0.130021	0.000198073	6.12e-05	0.000860295	0.415924	4.54e-05	0.00015086	5.49e-06	8.56e-05	0.310862	2.49e-12
LNC_000660	A02:12492707-12498815	lincRNA	0.157357	0.141892	0.199979	0.18529	0.357409	0.386423	0.118347	0.148943	0.190314	0.481071	0.350687	0.325199
LNC_000661	A02:12492707-12498815	lincRNA	0.0613932	0.175855	0.116193	0.253817	0.26812	0.25069	0.0744973	3.16e-06	3.19e-05	0.362266	0.198908	0.435451
LNC_000662	A02:12975138-12990871	lincRNA	0.934525	0.464994	1.02697	0.781418	1.0356	0.837374	0.241226	0.0951895	0.427643	0.309971	0.0464037	0.3037
LNC_000663	A02:12975138-12990871	lincRNA	0.787832	0.608994	1.27061	0.734613	7.21e-05	1.15266	0.876808	0.224969	0.67786	0.000990739	8.38e-06	0.00339889
LNC_000664	A02:12975138-12990871	lincRNA	1.08e-27	0.521171	0.141849	0.252762	0.175497	3.11e-40	8.59e-05	0.558098	0.85239	0.000697988	0.68933	3.22e-17
LNC_000665	A02:12975138-12990871	lincRNA	0.00318089	0.487182	0.00356475	0.000127913	1.34115	0.00291701	0.391774	0.00531738	0.00518258	1.32895	0.697049	1.73089
LNC_000666	A02:13466318-13469000	lincRNA	0.0277436	0.0668496	0	0.112968	0	0.0514249	2.60267	7.58104	3.60987	2.65521	2.6508	3.3483
LNC_000667	A02:14954555-14963450	lincRNA	0.00288493	0.255095	4.39e-26	1.27e-20	6.23e-30	3.28e-28	1.31e-13	0.000408401	2.33e-31	0.0812396	0.000322724	2.56e-07
LNC_000668	A02:14954555-14963450	lincRNA	0.038445	0.199518	0.152053	0.213241	0.169735	0.0566904	0.0935557	1.07e-89	3.55e-70	0.0174678	0.160226	4.11e-202
LNC_000669	A02:14954555-14963450	lincRNA	0.814806	0.0798897	0.773829	0.816886	0.868476	1.00444	0.144793	0.0570089	0.110515	0.276385	0.143748	0.150022
LNC_000670	A02:14954555-14963450	lincRNA	0.0856625	0.115732	0.0445121	3.88e-20	0.0503981	0.14245	6.49e-06	2.78e-49	9.79e-36	0.0432458	0.0691051	0.0147872
LNC_000671	A02:14954555-14963450	lincRNA	1.16e-06	0.34141	0.00180766	9.76e-05	0.0101877	0.390236	0.00212581	0.0381942	2.7e-61	0.0394029	0.070906	0.0109849
LNC_000672	A02:14954555-14963450	lincRNA	0.0315383	0.114698	0.0679284	1.23e-07	2.06e-07	0.0130145	4.43e-12	0.111265	0.0949171	9.48e-05	1.21e-07	0.0307798
LNC_000673	A02:14954555-14963450	lincRNA	0.335889	0.157724	0.22834	0.226187	0.214313	0.223626	3.69e-41	0.159534	0.0946566	0.0799078	0.0555079	0.0221584
LNC_000674	A02:14954555-14963450	lincRNA	0.29129	0.12791	0.450425	0.345382	0.306801	0.00334024	0.0487799	6.93e-10	4.93e-32	0.00118939	6.93e-08	0.0906817
LNC_000675	A02:14954555-14963450	lincRNA	0.0902197	0.286679	2.52e-05	0.00014959	0.000275031	0.0889966	3.25e-07	1.83e-10	0.000519401	2.02e-07	8.95e-09	0.000973627
LNC_000676	A02:15687834-15690630	antisense_lncRNA	0.073082	0.137957	0.274995	0.124212	0.157275	0.316037	0.0318916	0	0	0	0.0630463	0
LNC_000677	A02:16189407-16190969	lincRNA	0.934189	1.05489	0.648612	1.87236	1.04444	1.63122	2.11154	1.28863	2.5869	0.275585	0.279648	0.464187
LNC_000678	A02:16266436-16267186	lincRNA	0.530309	0.5523	0.970905	0.748919	0.804033	1.04368	0.0860185	1.61939	0.732188	0.589189	0.778882	0.259138
LNC_000679	A02:16576286-16576669	lincRNA	0.234531	0	0	0	0	0.216765	2.05651	1.14034	1.37517	0	0	0
LNC_000680	A02:16914460-16914955	lincRNA	0.39671	0.462381	2.52503	0.549429	0	0.367082	0	0	0	0	0	0
LNC_000681	A02:18950308-18951013	lincRNA	0	0.182512	0	0	0	0	0.659355	3.3139	1.25797	0.921624	0.950234	0.474442
LNC_000682	A02:19395381-19395859	lincRNA	1.69952	0.997372	2.06712	1.32613	1.03444	0.655161	0.180898	0	0.43214	0.176872	0	0.376933
LNC_000683	A02:19465374-19465774	lincRNA	0	0	0.705052	2.43115	0	0.194086	0	0	0	0	0	0
LNC_000684	A02:20012708-20017112	lincRNA	0.48303	0.723262	0.694558	1.32791	0.940123	1.53079	0.396969	0.0997371	0.0939852	0.391139	0.00116296	0.759995
LNC_000685	A02:20012708-20017112	lincRNA	0.833373	0.8412	0.724475	0.644327	1.0759	0.713995	0.000830586	0.530083	0.272816	8.11e-11	2.8e-08	0.00156183
LNC_000686	A02:20012708-20017112	lincRNA	7.33e-05	0.419771	0.290896	0.0843972	0.000190968	1.22e-07	8.04e-25	0.387713	0.414084	1.35e-14	0.711359	0.0219997
LNC_000687	A02:20012708-20017112	lincRNA	9.38e-06	6.1e-10	5.18e-07	7.97e-08	7.46e-09	6.61e-09	1.17e-13	0.000199941	3.32e-08	1.97e-05	0.100351	1.11e-30
LNC_000688	A02:20012708-20017112	lincRNA	0.421866	0.263609	0.389604	0.227397	0.246957	0.313853	0.347758	0.0608879	0.0902248	2.45e-24	0.270934	0.308631
LNC_000689	A02:20012708-20017112	lincRNA	0.277821	0.560452	0.204359	0.503801	1.06473	0.197988	0.324512	0.161707	2.66e-05	0.284681	0.428558	2.46e-17
LNC_000690	A02:20012708-20017112	lincRNA	0.295267	0.314861	0.880701	0.503625	0.551336	0.350277	0.0767976	0.0995496	0.268669	0.282854	0.116767	0.196803
LNC_000691	A02:20335787-20343608	lincRNA	0.644149	0.643015	0.81725	1.418	1.06306	0.980316	0.218927	0.242166	0.508834	0.261972	0.215869	0.143151
LNC_000692	A02:20343904-20344559	lincRNA	0.651328	0.822872	1.09997	1.17372	2.10822	0.904655	0.421258	0.265063	0	0.412133	0.213269	0.10655
LNC_000693	A02:21255513-21255973	lincRNA	0.153139	0.679845	2.7495	0.798191	0	0.28332	0	0	0	0	0	0
LNC_000694	A02:21961852-21962305	lincRNA	0	0.422799	2.30635	0.659957	0	0.292546	0	0	0	0	0	0.422728
LNC_000695	A02:22710241-22710637	lincRNA	0	0	2.65004	0.226814	0	0	0	0	0	0	0	0
LNC_000696	A02:23083579-23083995	lincRNA	0.382149	1.22185	3.63887	2.6063	0.466362	1.58999	2.17378	0	1.14115	2.83257	0.512301	2.06049
LNC_000697	A02:23099047-23099339	lincRNA	0	0.674344	6.56055	1.31677	0	0	0	0	0	0	0	0
LNC_000698	A02:24024458-24024867	lincRNA	0.198903	0.365543	2.89572	0.208981	0	0.367778	0	0	0	0	0	0
LNC_000699	A02:24053108-24053807	lincRNA	2.13537	2.28187	10.4494	3.4075	0.0595621	1.84109	0.0954025	0.719356	0.463208	0	0.288844	0
LNC_000700	A02:26578056-26580592	lincRNA	0.0295068	0.0355706	0.116632	0.0150206	0.047603	0.0683655	3.27075	7.67753	4.95805	5.07833	3.54379	6.80186
LNC_000701	A02:27645069-27647165	lincRNA	0.036497	0	0.0618169	0.0185901	0	0.0169115	2.12895	0.119063	3.20853	0	0.0235836	0.0703747
LNC_000702	A02:28621974-28622317	lincRNA	0.645012	0.970051	2.15826	3.46078	0	1.19296	0	0	0	0	0	0
LNC_000703	A02:28805493-28810231	lincRNA	1.97e-05	0.238185	4.71e-13	9.42e-13	1.84e-06	1.57e-16	3.05e-06	0.000527593	2.11e-05	0.0719447	0.569445	7.07e-05
LNC_000704	A02:28805493-28810231	lincRNA	2.74106	2.60271	2.66604	2.46967	4.34511	3.21207	0.722606	6.75e-18	1.54111	1.58187	1.31875	1.26835
LNC_000705	A02:28805493-28810231	lincRNA	0.835527	3.89111	0.0184369	2.42988	2.71182	1.22546	2.14837	2.76442	1.0293	0.922148	1.29421	2.00183
LNC_000706	A02:28805493-28810231	lincRNA	1.11e-05	0.000493636	5.03e-20	0.000273217	4e-05	0.000112109	0.000272074	1.42e-23	1.58e-08	1.57e-13	8.69e-07	2.11e-08
LNC_000707	A02:28805493-28810231	lincRNA	6.87235	6.07195	8.78579	8.68913	12.1367	10.3072	3.30055	2.77513	0.822653	1.64813	1.55006	1.74785
LNC_000708	A02:28805493-28810231	lincRNA	0.361605	0.394975	0.292516	0.681327	0.967964	0.609262	0.4692	0.832548	1.11e-20	0.0948434	0.328184	0.162276
LNC_000709	A02:28805493-28810231	lincRNA	0.489544	0.425905	1.53673	0.816318	1.67726	2.27697	0.391818	2.81e-05	8.67e-05	0.939603	0.810556	1.23e-05
LNC_000710	A02:28805493-28810231	lincRNA	3.81785	2.57433	3.55018	3.87087	3.96339	1.92388	0.483239	0.0125438	1.81996	0.000439426	8.54e-05	1.03e-08
LNC_000711	A02:29339852-29340095	lincRNA	0	0	0	0	0	0	41.1806	28.0621	67.4465	44.0287	43.939	79.4292
LNC_000712	A02:29658067-29659256	lincRNA	31.5609	56.7122	30.7069	34.6019	31.5769	35.4835	34.9834	54.3615	26.9907	31.4171	50.8579	36.4776
LNC_000713	A02:29967789-29968065	lincRNA	3.84358	5.58995	21.3951	2.6322	1.2924	3.64586	0	0	0	0	0	0
LNC_000714	A02:31926439-31926822	lincRNA	0.234531	0.885157	2.09818	0.495862	0	0.43353	0	0	0	0	0	0
LNC_000715	A02:31933127-31934179	lincRNA	0.125021	0.170615	0.188022	0.170491	0.673175	0.694951	0.271788	0.203773	0.0665001	0.212818	0.324742	0.161778
LNC_000716	A02:34907739-34910706	lincRNA	0.0521868	0.25313	0.17958	0.513256	0.195699	0.140898	1.83e-17	0.170688	2.52e-36	0.22745	0.281121	0.0832583
LNC_000717	A02:34907739-34910706	lincRNA	8.21e-05	0.000350096	0.000277509	0.000160991	9.38e-06	2.71e-05	9.09e-06	1.41e-06	0.125308	0.253745	7.21e-05	5.6e-06
LNC_000718	A02:34907739-34910706	lincRNA	1.16227	1.04201	1.5077	0.659801	1.791	1.85433	0.660186	1.21688	0.671047	0.968636	0.853744	1.16501
LNC_000719	A02:34907739-34910706	lincRNA	1.0953	0.690629	0.965188	1.09758	1.32031	1.29951	0.441085	0.167867	0.53987	3.13e-05	5.07e-16	0.333016
LNC_000720	A02:35022748-35023117	lincRNA	0.259452	0	2.89886	0.550908	0	0.719357	0	0	0	0	0	0
LNC_000721	A02:38186385-38186613	lincRNA	7.81971	19.4035	17.5284	16.4015	0	7.96738	7.76998	0	0	0	0	0
LNC_000722	A02:38220740-38222195	lincRNA	0.513301	0.677056	0.578717	0.683613	0.456247	0.760776	0.267269	1.08729	0.244644	0.196178	0.467609	0.266414
LNC_000723	A02:38667648-38668025	lincRNA	0.733839	0.465012	3.28135	1.29519	0	0.226074	0	0	0	0	0	0
LNC_000724	A02:40529039-40530095	lincRNA	0.774047	2.14246	0.870864	1.39853	1.09693	1.34361	2.99414	2.04653	1.05414	2.07456	2.41567	1.52609
LNC_000725	A02:41268508-41270289	lincRNA	0.199067	0.0976725	0.269467	0.162829	0.0964604	0.110658	0.103903	0.713857	0.254344	0.152552	0.620249	0.0514917
LNC_000726	A02:42611558-42617667	lincRNA	0.490709	0.507621	0.692495	0.526322	0.68822	0.287407	0.907222	0.148566	0.534581	0.172037	0.839576	0.340911
LNC_000727	A02:42611558-42617667	lincRNA	8.5e-12	9.81e-16	4.69e-07	8.56e-07	1.31e-05	9.19e-09	5.33e-08	0.135919	1.54e-35	1.82e-05	4.42e-17	3.76e-11
LNC_000728	A02:42611558-42617667	lincRNA	0.291627	0.764814	0.104774	0.77893	0.185446	0.317522	0.494289	0.184755	0.711619	0.255196	0.911261	0.415849
LNC_000729	A02:42611558-42617667	lincRNA	0.0020899	0.0330564	0.307507	5.17e-12	0.347937	0.0541772	0.794582	1.24334	0.274005	0.0962186	0.544199	4.76e-05
LNC_000730	A02:42904323-42909408	lincRNA	2.06522	2.3449	2.10092	1.46676	0.647486	0.729896	0.739197	0.118217	0.129257	1.1663	1.74175	1.15279
LNC_000731	A02:42904323-42909408	lincRNA	2.21332	1.96709	2.35704	1.44778	2.02459	1.5066	0.460114	0.251362	0.410562	0.87301	0.774441	0.576776
LNC_000732	A02:42904323-42909408	lincRNA	0.233831	0.0265423	0.288673	0.201269	0.183972	0.446968	2.57e-06	0.0769009	5.52e-07	1.54e-06	0.101287	4.67e-06
LNC_000733	A02:43368903-43369280	lincRNA	0	0.232506	4.10169	0.777114	0	0.226074	0	0	0	0	0	0
LNC_000734	A02:44332185-44338225	lincRNA	0.155165	0.170603	0.174937	0.105981	0.0417943	0.0958221	0.471251	0.842746	0.246467	0.263543	1.27901	0.402714
LNC_000735	A02:45082710-45084243	lincRNA	0.000274837	0.000214962	0.000292501	0.198662	0.000208188	0.000245309	0.000319985	0.000438555	0.000428126	0.000327688	0.126087	0
LNC_000736	A02:45082710-45084243	lincRNA	0.100458	0.0818021	0.151263	2.05e-06	0.0540083	0.40423	0.219051	0.656521	0.322271	0.12851	1.77e-07	0
LNC_000737	A02:45222182-45222553	lincRNA	0.25558	0.489718	2.28477	0.813488	0	0.472413	0	0	0	0	0	0
LNC_000738	A02:45993925-45994183	lincRNA	2.21892	7.23021	6.18272	3.91431	10.4073	4.29342	4.90723	0	3.91009	2.34887	0	10.85
LNC_000739	A02:46137508-46137829	lincRNA	0.403694	0	4.04701	0	0	0	0	0	0	0	0	0
LNC_000740	A02:47371232-47371602	lincRNA	0	0.24704	3.16498	0.546584	0	0	0	0	0	0	0	0
LNC_000741	A02:47667048-47667550	lincRNA	0	0.11223	0.144607	0	0	0	5.93503	35.1494	4.34516	8.06064	6.98228	4.60878
LNC_000742	A02:48909385-48909934	lincRNA	2.07533	1.59588	4.29866	3.05134	0	2.02206	0	0	0	0	0	0
LNC_000743	A02:50112934-50113340	lincRNA	0.202457	0.186532	2.26693	1.27707	0	0.561502	0	0	0	0	0	0
LNC_000744	A02:50720464-50720766	lincRNA	5.73617	9.33976	32.301	7.59139	5.1615	6.05314	5.12713	43.2328	28.9938	47.3742	58.0732	26.5331
LNC_000745	A02:51318694-51319117	lincRNA	0	0	2.47207	0.770596	0	0	0	0	0	0	0	0
LNC_000746	A02:51713534-51713880	lincRNA	10.9822	16.2673	41.3051	17.4834	2.31359	12.1852	7.34954	19.314	16.9374	11.3224	13.8071	16.0577
LNC_000747	A02:52437572-52439107	antisense_lncRNA	0.803268	0.737992	0.586112	0.580479	0.954341	0.875448	0.307802	0.61601	0.526455	0.843508	0.245759	0.551159
LNC_000748	A02:53302742-53303157	lincRNA	0	0	2.15252	0	0	0.355326	0	0	0	0	0	0
LNC_000749	A02:55509916-55513729	antisense_lncRNA	0.695118	0.719935	0.543586	0.696344	0.784849	0.584785	0.294855	0.174478	0.19042	0.343696	0.344968	0.274361
LNC_000750	A02:55528094-55530453	antisense_lncRNA	1.40564	0.858752	2.00804	1.17291	1.42088	1.5695	0.42191	0.63538	0.437354	0.978345	0.809583	1.1534
LNC_000751	A02:57792247-57792690	lincRNA	0.331736	0.148683	2.04622	0.173285	0	0.306817	0	0	0	0	0	0
LNC_000752	A02:58186951-58192736	lincRNA	8.13878	9.79555	9.12748	7.90674	9.7989	8.87003	2.07814	0.000515674	0.173061	3.44657	3.70657	4.4706
LNC_000753	A02:58186951-58192736	lincRNA	0.526749	6.07e-05	1.02897	0.315311	0.000222444	0.000128117	0.103703	3.48963	2.17794	1.51537	0.0892289	8.18e-06
LNC_000754	A02:58186951-58192736	lincRNA	7.6679	5.24146	9.27334	6.17965	11.8472	6.8434	5.10607	3.30161	3.5791	4.75318	5.01725	1.13689
LNC_000755	A02:58186951-58192736	lincRNA	7.59516	9.76532	6.68388	6.80617	10.952	10.6405	3.83898	2.99554	1.71131	4.49713	6.23659	5.37064
LNC_000756	A02:58186951-58192736	lincRNA	0.659525	0.174711	0.348627	0.217883	0.361862	3.27e-133	0.188213	1.88964	2.69e-148	0.42262	1.20007	0.175373
LNC_000757	A02:61144080-61144912	lincRNA	2.39932	3.64117	11.6546	4.68655	0.554084	3.06902	1.18836	3.90874	1.35777	1.67173	1.04211	1.18795
LNC_000758	A02:61672222-61672591	lincRNA	0	0.249257	3.18875	0	0	0	0	0	0	0	0	0
LNC_000759	A02:62871448-62877220	lincRNA	4.09951	13.3421	4.19314	9.57e-07	8.03938	15.1039	5.18e-16	0.577234	0.368781	5.56344	4.02e-10	0.373835
LNC_000760	A02:62871448-62877220	lincRNA	7.53162	7.40511	7.35776	4.51975	4.591	5.48292	1.67863	2.35106	1.22336	2.41793	2.7428	2.48624
LNC_000761	A02:62871448-62877220	lincRNA	6.02501	1.32e-07	6.75748	12.684	7.84942	0.00549245	3.19977	3.4219	1.67202	0.00168576	6.3552	4.21396
LNC_000762	A02:62871448-62877220	lincRNA	3.06319	1.79628	2.38884	3.78401	5.2138	4.6159	0.0511172	0.312105	0.50213	1.56737	0.0505778	0.982679
LNC_000763	A02:62871448-62877220	lincRNA	0.0441024	0.00845556	1.71982	0.572736	0.0180794	0.0172049	0.649904	0.00598405	0.0157514	0.0152104	0.428925	0.0241436
LNC_000764	A02:62871448-62877220	lincRNA	3.89e-19	7.44e-12	0.00983853	5.67e-07	2.72e-22	7.12e-12	0.0426881	0.0324523	0.0321082	1.06e-06	0.0529877	0.00728676
LNC_000765	A02:62871448-62877220	lincRNA	13.7713	15.8521	14.5543	12.2003	17.2274	14.6943	3.23696	4.0059	2.20987	6.07916	7.00837	4.91125
LNC_000766	A02:63180798-63181168	lincRNA	1.03001	0.494079	3.16498	0.273292	0	0.713949	0	0	0	0	0	0
LNC_000767	A02:64050730-64051094	lincRNA	0	0.898082	0.941385	0.460925	2.78846	0.784229	0.510601	0	1.73411	0	0	0.592458
LNC_000768	A02:65108721-65109448	lincRNA	4.4423	7.99853	5.86437	6.77621	9.09393	7.45671	2.07026	2.14763	3.49985	2.81836	2.08562	2.5348
LNC_000769	A02:66400762-66403114	lincRNA	0.320678	0.0649643	0.361958	0.272626	0.0862735	0.123813	0.034967	0.130732	0.0429376	0.0342312	0.0345975	0.0344344
LNC_000770	A02:68034418-68034912	lincRNA	0	0.580463	2.68397	0.551629	0	0.245678	0	0	0.406661	0	0	0
LNC_000771	A02:68087143-68099678	lincRNA	0.946063	0.388509	0.926488	0.640844	0.658702	0.587276	0.633403	0.19182	0.35398	0.195674	0.199425	0.194481
LNC_000772	A02:68585005-68585438	lincRNA	0	0.157327	2.34606	0	0	0.483823	0	0	0	0	0	0
LNC_000773	A02:69555920-69556339	lincRNA	0	0.684982	2.94739	0.591151	0	0	0	0	0	0	0	0
LNC_000774	A02:69902435-69904721	lincRNA	0.51322	0.506898	0.920628	0.320525	0.507479	0.257493	0.477505	7.45e-07	0.317066	0.151596	0.0521717	0.0975026
LNC_000775	A02:69902435-69904721	lincRNA	0.777653	0.999861	0.691065	0.676219	0.612196	0.733387	0.00835523	0.154028	0.342302	0.0909157	0.150775	0.10841
LNC_000776	A02:70167236-70171626	lincRNA	2.34414	1.98084	1.72293	3.53954	3.76419	2.72871	1.12707	1.66171	0.716844	2.42954	1.44925	2.04566
LNC_000777	A02:70167236-70171626	lincRNA	10.5958	15.5852	9.99023	7.37273	7.51381	8.13848	8.47299	18.1583	9.65564	6.37905	14.7942	8.14406
LNC_000778	A02:70167236-70171626	lincRNA	6.40497	5.89994	6.24272	4.34263	5.13884	5.92892	5.79582	15.5589	4.67375	4.29157	7.17891	5.65745
LNC_000779	A02:70167236-70171626	lincRNA	2.53893	2.30119	2.58001	3.12473	4.48386	3.00976	1.33765	1.84781	1.34547	1.43247	1.11657	1.06525
LNC_000780	A02:70167236-70171626	lincRNA	2.52e-10	2.62e-08	6.47e-05	2.33e-09	8.42e-10	1.9e-05	0.0134558	0.592091	0.401209	2.96e-06	2.21e-56	1.34e-08
LNC_000781	A02:70167236-70171626	lincRNA	7.97e-05	2.20727	9.57e-07	1.8e-05	4.46e-05	2.36e-06	2.6924	7.16532	0.333981	6.67e-06	0.00209404	8.52e-05
LNC_000782	A02:72209823-72222307	lincRNA	3.02e-06	2.06e-05	0.018229	0.232588	0.00652062	7e-05	0.649968	1.32e-05	0.555537	0.598327	0.435533	0.100662
LNC_000783	A02:72209823-72222307	lincRNA	1.11037	1.10307	1.65638	1.43373	1.07364	1.14533	0.114227	0.240766	0.126818	0.311872	0.0481761	0.109079
LNC_000784	A02:72209823-72222307	lincRNA	0.300936	0.58377	0.470182	0.331325	0.531591	0.431605	0.908132	2.60856	0.700706	0.866008	3.43374	1.24682
LNC_000785	A02:73214255-73215180	lincRNA	28.2646	35.8426	27.497	20.4431	17.428	19.3512	21.2384	56.179	17.7038	18.3461	57.1383	22.8349
LNC_000786	A02:73614797-73617621	lincRNA	1.53385	2.63103	1.39184	1.70799	2.82331	1.84683	1.11823	1.1977	0.95389	1.3307	1.77705	1.29578
LNC_000787	A02:73666960-73667360	lincRNA	0.209956	0	2.58519	0.442028	0	0	0	0	0	0	0	0
LNC_000788	A02:73833466-73833724	lincRNA	0	0	0	0	0	0	0	1.87831	0	12.9188	0	6.19998
LNC_000789	A02:74211570-74211973	lincRNA	0.206139	0.380897	2.30781	0.216853	0	0	0	0	0	0	0	0
LNC_000790	A02:74437261-74437716	lincRNA	1.09673	0.278956	1.0547	0.980545	2.41766	2.17387	1.99486	2.03549	1.18726	0.9751	1.66812	1.25598
LNC_000791	A02:75282427-75286465	lincRNA	0.219991	0.326239	0.260915	0.649118	0.647595	0.540316	0.274374	0.358919	0.249239	0.254511	0.283874	0.536219
LNC_000792	A02:75327601-75335623	lincRNA	1.16329	1.04207	1.4874	1.03233	1.24287	1.04585	0.631987	0.375798	0.448276	0.460632	0.555206	0.44045
LNC_000793	A02:75327601-75335623	lincRNA	8.48743	11.4523	8.34694	7.62614	9.31409	6.53922	4.26047	4.91166	3.9225	4.42604	5.12261	2.55297
LNC_000794	A02:75481508-75491910	lincRNA	3.62119	3.31484	5.01017	3.13402	3.25821	4.41065	1.81142	1.03527	2.02339	1.21471	1.03002	1.13167
LNC_000795	A02:75481508-75491910	lincRNA	0.472612	3.6252	0.000706238	1.01756	0.323979	0.311323	2.38818	3.5059	2.75789	3.74731	8.023	5.40575
LNC_000796	A02:75748256-75750210	lincRNA	1.84112	2.11014	1.47333	1.73462	1.3917	1.38217	0.48827	1.10223	0.487567	0.567642	0.69347	0.390018
LNC_000797	A02:76480303-76480766	lincRNA	0.453277	0	2.37388	0	0	0	0	0	0	0	0	0
LNC_000798	A02:76530371-76530704	lincRNA	1.42094	0	1.58385	3.83266	0	0.986275	0	0	0	0	0	0
LNC_000799	A02:77972917-77973851	lincRNA	0	0	0	0	0	0	0.363097	0	3.36259	0	0	0
LNC_000800	A02:78114292-78115887	lincRNA	1.4197	2.23164	1.45969	1.77167	1.93565	1.63701	2.7218	9.05322	3.84398	1.85699	3.80248	2.27965
LNC_000801	A02:78251424-78254345	lincRNA	0.875563	1.11345	1.31754	1.75743	1.46062	1.56851	0.190845	0.190355	0.140522	0.224188	0.680488	0.639765
LNC_000802	A02:78529052-78529307	lincRNA	0	0	17.2436	0	0	0	0	0	0	0	0	0
LNC_000803	A02:78582328-78584105	lincRNA	2.16137	2.81563	2.60696	2.72868	6.1733	4.00433	3.40312	6.38849	2.6365	2.8182	3.46618	1.23882
LNC_000804	A02:78702773-78705324	lincRNA	2.49054	2.17782	2.34371	2.18135	3.30842	3.03133	0.805571	1.86881	0.589669	0.468964	1.24412	0.618682
LNC_000805	A02:78831738-78833189	lincRNA	0.466794	0.317898	0.526586	0.437435	0.31414	0.360397	0.863071	1.01453	0.435067	1.09326	0.656385	0.754451
LNC_000806	A02:79386819-79387071	lincRNA	0	1.711	5.70803	0	0	0	0	2.18347	0	1.32911	2.00036	19.4956
LNC_000807	A02:79545410-79546477	lincRNA	5.31039	2.97002	3.01705	0.0058132	8.89575	8.81784	3.13148	0.00939616	0.00927172	2.84605	4.98606	0.00737599
LNC_000808	A02:79545410-79546477	lincRNA	0.957801	6.36724	5.32057	6.95483	3.10945	0.118067	0.00366289	4.62082	2.01189	0.00287275	0.102712	2.55647
LNC_000809	A02:79614550-79616037	lincRNA	1.06429	1.01861	2.15056	0.272257	0.250748	0.410822	0.751531	0.289091	0.282708	0.56582	0.691514	0.401987
LNC_000810	A02:79685630-79691469	lincRNA	0.00252807	5.07377	8.36e-05	0.398216	1.78116	2.56e-10	1.7258	1.5563	4.21867	0.0015115	0.875635	2.23e-10
LNC_000811	A02:79685630-79691469	lincRNA	0.322158	0.00567921	1.8964	0.00520695	0.00801009	0.215068	0.0133085	0.0386531	0.0243204	2.82861	0.00732804	2.44249
LNC_000812	A02:79685630-79691469	lincRNA	3.96968	1.32349	3.77767	0.298281	0.328104	0.00270381	3.70928	0.25227	2.54512	0.478898	2.62718	0.00369763
LNC_000813	A02:79685630-79691469	lincRNA	2.04916	0.000382789	0.0373227	0.00106136	0.000642752	2.22358	0.000343432	0.00189558	9.17204	0.00196781	0.000288444	0.00387202
LNC_000814	A02:79685630-79691469	lincRNA	15.2389	10.7353	14.4391	2.04186	2.53917	0.00110084	21.9347	3.20631	4.21849	6.26401	13.0867	2.40061
LNC_000815	A02:79685630-79691469	lincRNA	46.1418	21.9584	50.2721	4.03846	3.23625	5.04233	43.0215	3.8748	29.313	18.2654	39.7222	12.2121
LNC_000816	A02:80472818-80474468	lincRNA	3.24453	5.64556	2.97067	3.65591	3.48396	4.33932	3.68168	10.1312	4.32015	1.9979	6.10771	3.07978
LNC_000817	A02:80910347-80912160	lincRNA	15.9569	14.49	14.1514	20.147	27.0348	22.6973	7.7418	5.56249	6.49861	8.33837	6.25168	7.88859
LNC_000818	A02:80910347-80912160	lincRNA	1.06619	1.44782	1.4467	1.08382	0.888231	1.04306	2.79128	8.2395	2.14608	1.51997	5.5802	1.39119
LNC_000819	A02:80910347-80912160	lincRNA	0.430135	0.769022	0.0851321	0.290046	0.663026	0.345587	1.06189	3.02333	0.602882	0.290667	2.00204	0.827558
LNC_000820	A02:81797507-81798357	lincRNA	5.82168	5.63843	7.18735	10.2313	9.32058	9.03885	5.19198	16.6207	6.06646	4.30476	5.19976	4.82576
LNC_000821	A02:82012177-82013786	lincRNA	1.31e-05	0.605655	0.699962	0.451599	0.337012	1.12647	0.762446	2.00113	0.930177	0.181351	1.13618	0.766067
LNC_000822	A02:82012177-82013786	lincRNA	2.46133	1.97158	1.79293	2.19479	3.5874	2.46371	3.96301	8.3294	3.73755	2.19178	5.95488	3.36334
LNC_000823	A02:82053977-82055841	lincRNA	0.382206	0.630215	0.300332	0.0944771	0.123254	0.216767	0.567612	0.708737	1.45e-07	0	0.68021	0.304285
LNC_000824	A02:82053977-82055841	lincRNA	0.117405	0.156494	0.238528	0.0694534	0.284234	0.132238	0.653099	0.896675	0.378621	0.121338	0.37621	0.123351
LNC_000825	A02:82063979-82069407	lincRNA	1.2084	0.70505	1.63197	0.896786	0.918392	1.1136	0.100379	0.0113321	0.0337844	0.0357417	0.00895392	0
LNC_000826	A02:82754740-82757538	lincRNA	0.0475735	0.0127542	0.0895407	0.113037	0.0767539	0.0734824	0.935889	2.45749	0.947499	1.81226	3.134	2.38345
LNC_000827	A02:82986837-82987658	lincRNA	0.465647	0.578617	0.196809	0.358197	0.611628	0.269564	0.226975	0	0.276547	0	0.30344	0
LNC_000828	A02:83334558-83335705	lincRNA	8.88871	13.4262	11.3053	7.9877	11.7447	11.0685	2.31508	3.27028	1.47626	2.66394	3.06498	1.53382
LNC_000829	A02:139551-139928	lincRNA	0.244613	0.465012	0.820338	0.777114	1.19755	0.678223	8.56183	0	0.714161	0.597331	1.65813	1.00172
LNC_000830	A02:697340-706103	antisense_lncRNA	5.8494	5.19897	4.74814	5.39175	5.80068	4.82512	9.66959	4.18971	12.5922	8.43713	12.8646	4.65547
LNC_000831	A02:697340-706103	antisense_lncRNA	0.193613	0.409125	0.465977	0.901174	0.215459	1.42e-06	0.97866	0.451193	1.23793	1.24e-06	0.123956	0.14103
LNC_000832	A02:1936064-1937060	lincRNA	7.92169	6.75752	6.61214	9.75513	13.2682	11.0703	4.84217	8.38809	5.13481	0.570998	6.16537	2.72432
LNC_000833	A02:3204344-3204777	lincRNA	0.174392	0	2.15055	0.54737	0	0.322548	0	0	0	0	0	0
LNC_000834	A02:3254088-3254801	lincRNA	2.50109	1.49397	1.77083	1.17536	1.09816	1.05884	2.50097	2.67632	2.24989	4.25972	3.92264	2.79766
LNC_000835	A02:3489088-3497920	antisense_lncRNA	0	0.457297	0	0	0	0	5.43018	1.17243	7.0508	0	0	0.657885
LNC_000836	A02:3959558-3965674	antisense_lncRNA	0.0247375	0.0923642	0.102468	0.0251579	0.0731437	0.0917127	0.270797	0.430541	0.427617	0.636375	0.350929	1.18386
LNC_000837	A02:4064854-4067395	lincRNA	2.2371	2.04016	2.30171	2.49773	3.4891	2.47254	1.91222	1.91922	1.2573	1.8722	2.29068	1.63948
LNC_000838	A02:4069729-4070301	lincRNA	0.813527	1.30376	0.457536	1.26095	1.81209	1.78858	0	0.165429	0.315845	0.128118	0.535063	1.20461
LNC_000839	A02:4107678-4109351	lincRNA	5.1261	8.55567	4.41256	6.5616	6.1949	7.59441	10.5299	17.7087	10.5986	8.26866	12.9043	9.22333
LNC_000840	A02:4152310-4154190	lincRNA	0.680825	1.25998	0.568901	0.962668	2.36748	1.14494	0.26516	0.154709	0.334394	0.184988	2.17e-05	0.0788692
LNC_000841	A02:4417945-4418287	lincRNA	3.25519	0	3.26742	1.74743	2.135	1.20418	1.60151	1.05466	0	0.78111	0	1.80426
LNC_000842	A02:4444210-4445139	antisense_lncRNA	4.31442	3.91397	4.81892	4.87531	2.64404	5.23356	4.69502	5.6787	6.62418	0.654893	3.30727	2.22005
LNC_000843	A02:4602673-4604456	lincRNA	0.412694	0.393006	0.450522	0.452118	0.748202	0.612452	0.590806	0.228249	0.115294	0.225596	0.513353	0.176025
LNC_000844	A02:4602673-4604456	lincRNA	0.698071	1.18421	1.33587	1.00333	0.577172	1.09943	0.928026	1.0597	0.471147	0.663108	0.511818	0.729767
LNC_000845	A02:4847316-4850761	antisense_lncRNA	0.762674	1.59556	0.845089	0.937591	1.64826	1.49368	0.471961	1.05638	0.465074	0.388161	0.836191	0.443477
LNC_000846	A02:4891682-4892735	lincRNA	0.50748	1.47687	0.929232	1.36754	1.74379	1.17505	1.31784	2.99632	0.501127	0.967168	0.910435	0.578157
LNC_000847	A02:4997586-5000493	lincRNA	1.07753	1.82241	2.42862	3.52276	4.62914	3.97095	1.04286	0.238041	0.866916	1.4969	0.888047	1.90416
LNC_000848	A02:4997586-5000493	lincRNA	0.627653	3.19323	0.63685	1.29311	1.56222	5.24e-05	3.42e-05	0.677538	0.091564	2.54e-06	0.358745	0.0611223
LNC_000849	A02:5917380-5918509	lincRNA	14.4944	14.1278	12.7284	10.4835	10.9429	10.0433	4.09112	5.12542	3.206	2.3593	5.56228	2.91987
LNC_000850	A02:6024639-6028256	lincRNA	1.78467	1.50896	3.99221	2.97751	2.2671	2.07658	0.702954	2.65668	0.289958	1.27293	1.88532	0.811698
LNC_000851	A02:6024639-6028256	lincRNA	4.53173	0.00499588	0.80559	0.0867419	0.339945	0.11095	1.51326	0.00788786	0.361569	9.7e-05	1.06658	0.521623
LNC_000852	A02:6024639-6028256	lincRNA	0.230572	0.468152	3.4585	0.0526516	0.244427	0.135864	0.226106	0.470663	0.390491	5.11e-05	0.267254	0.149403
LNC_000853	A02:6024639-6028256	lincRNA	1.3e-65	1.01e-19	7.7e-50	0.449319	2.37e-05	1.37e-05	1.18e-36	6.06e-05	0.00158059	2.13e-06	3.92e-05	1.99e-05
LNC_000854	A02:6782374-6783776	lincRNA	2.0686	1.72637	2.76209	2.14095	2.32827	1.88977	0.952593	0.712605	0.701416	0.634114	0.301916	0.413248
LNC_000855	A02:7357978-7359213	antisense_lncRNA	0.813885	1.21572	0.802925	1.14638	0.616539	1.08377	1.05955	1.7406	1.53579	0.842534	0.992899	0.39597
LNC_000856	A02:7360493-7361910	antisense_lncRNA	1.55064	1.622	1.64263	1.44309	0.873114	1.21883	1.22445	5.58997	2.84239	1.67776	5.92628	1.52239
LNC_000857	A02:8493716-8498316	lincRNA	0.825025	0.918072	0.575931	0.549704	0.587915	0.688064	1.3e-05	0.371693	0.421151	1.08025	1.29998	0.119339
LNC_000858	A02:8493716-8498316	lincRNA	0.549352	0.559723	0.679444	0.488146	0.831368	0.572098	1.32449	1.32993	1.27971	1.0199	0.815892	1.70915
LNC_000859	A02:8756911-8758266	lincRNA	4.43572	5.04557	3.30298	3.58655	4.65077	3.71677	5.45454	7.29856	4.24543	3.99429	8.22655	7.27166
LNC_000860	A02:8756911-8758266	lincRNA	1.50755	1.68293	2.19415	4.55118	7.30914	5.11745	2.1279	5.43872	2.52817	4.35391	0.91128	3.14212
LNC_000861	A02:9955686-9957283	lincRNA	0.525338	0.54488	0.823466	0.625526	0.848103	0.811298	0.839717	0.237944	0.327884	0.336282	0.529269	0.150533
LNC_000862	A02:10778491-10780520	lincRNA	0.322446	0.497187	0.247501	0.24767	0.390505	0.537954	0.64492	0.209648	0.447153	0.248119	0.147813	0.415345
LNC_000863	A02:10778491-10780520	lincRNA	5.37e-06	4.21e-06	7.26e-06	2.47e-06	3.83e-06	4.13e-05	6.39e-06	1.43e-05	8.25e-07	2.37e-06	2.44e-06	1.21e-06
LNC_000864	A02:10778491-10780520	lincRNA	1.27527	1.70258	1.2019	1.03232	1.41071	1.07091	1.21445	0.750073	0.667294	0.818152	0.845991	0.761404
LNC_000865	A02:10911302-10912876	lincRNA	0.0974593	0.0792914	0.256609	0.298571	0.157362	0.0903019	0.424564	1.80083	0.624709	0.623402	0.968531	0.419287
LNC_000866	A02:10915484-10917114	lincRNA	1.91647	5.82921	1.58839	3.06314	4.14575	4.38569	4.83753	19.0087	4.6459	3.37125	11.0151	4.9073
LNC_000867	A02:11005470-11006557	lincRNA	0.697273	0.914508	0.982362	1.19192	1.31509	0.968769	3.85204	0.567947	4.87751	0.147828	0.302913	1.35974
LNC_000868	A02:11013728-11014909	lincRNA	1.66154	0.544313	1.05827	2.02459	2.27588	2.96221	15.0912	3.57524	9.96602	14.4759	4.60033	8.65769
LNC_000869	A02:11013728-11014909	lincRNA	0.622704	0.439411	1.24866	0.884927	1.05804	0.935892	4.56772	1.32382	2.57507	4.56198	0.548521	1.86203
LNC_000870	A02:11208730-11213821	lincRNA	3.21939	3.03482	3.6819	1.4127	2.21033	1.49492	0.506707	0.959131	1.93602	1.38228	2.26616	1.36068
LNC_000871	A02:11208730-11213821	lincRNA	0.36341	0.223502	0.490398	0.486749	0.395768	0.472722	0.250354	0.120657	0.280663	0.493443	0.644865	0.562403
LNC_000872	A02:11208730-11213821	lincRNA	2.17e-05	8.72e-06	3.08e-05	5.18e-05	0.00214001	2.8e-05	4.78e-05	6.4e-07	1.41e-06	7.24e-07	6.59e-07	1.28e-06
LNC_000873	A02:11208730-11213821	lincRNA	1.10923	0.54351	1.11711	1.23726	1.55098	1.08928	0.36044	0.158057	0.475	0.357621	0.375086	0.47606
LNC_000874	A02:11292594-11298141	antisense_lncRNA	1.03726	1.24952	1.42514	1.74354	1.8999	1.40039	0.3634	0.433357	0.0619741	0.749457	0.0893597	0.299958
LNC_000875	A02:11292594-11298141	antisense_lncRNA	0.00561706	0.476638	1.28382	0.839758	1.33994	0.811895	0.00769467	0.0136589	0.0102315	0.00749386	0.162051	0.00740488
LNC_000876	A02:11292594-11298141	antisense_lncRNA	1.36235	9.94e-05	0.000372933	0.453746	0.0808779	0.433861	0.143257	0.0281206	0.0790224	0.243211	2.99e-05	0.234457
LNC_000877	A02:11387065-11388413	lincRNA	3.61559	6.51499	4.03257	3.65575	5.11834	4.29063	5.14111	10.396	4.73459	4.61709	7.49045	5.30785
LNC_000878	A02:11390812-11399175	lincRNA	3.62955	3.77431	2.95651	4.70641	4.68468	4.67754	2.27293	1.28758	0.566457	0.300793	0.997653	1.01952
LNC_000879	A02:11390812-11399175	lincRNA	1.03e-07	0.23295	0.319989	0.608464	1.79e-14	0.211887	0.000402785	0.250849	1.32e-05	0.752476	1.14604	7.55e-17
LNC_000880	A02:11390812-11399175	lincRNA	0.260479	1.41e-05	2.71e-05	0.597514	2.28986	0.000124501	0.439864	0.692896	1.30683	0.0491941	7.39e-05	0.651119
LNC_000881	A02:11390812-11399175	lincRNA	2.49907	2.38056	1.9871	3.18414	5.29409	4.1751	2.4585	11.5523	3.53138	1.30781	5.58598	1.8021
LNC_000882	A02:11415026-11420830	lincRNA	0.181047	0.50814	0.285324	0.274282	0.512009	0.0699658	1.19e-05	1.05e-05	0.000141242	0.259989	0.322348	1.58e-05
LNC_000883	A02:11415026-11420830	lincRNA	1.14095	0.850931	1.06244	1.54415	1.17012	1.16471	0.732746	0.901868	0.637991	0.374245	0.735076	0.436443
LNC_000884	A02:11415026-11420830	lincRNA	0.0985599	0.0357868	0.0337174	0.159253	0.120169	0.110379	0.191773	0.397936	0.207168	0.168992	0.734558	0.532189
LNC_000885	A02:11415026-11420830	lincRNA	1.74496	0.656498	1.84012	1.51784	2.31763	1.47332	1.25103	0.288885	0.686611	0.790979	0.235506	0.934164
LNC_000886	A02:11415026-11420830	lincRNA	0.328156	0.151951	0.232126	0.0782164	0.104637	0.0754828	0.217004	0.465234	0.24306	0.578093	0.235655	0.574527
LNC_000887	A02:11682241-11683813	lincRNA	8.9908	12.4907	7.65439	11.2387	10.1255	11.058	3.38737	8.24229	3.53862	4.2165	5.01784	5.07863
LNC_000888	A02:11701420-11703047	lincRNA	0.639319	0.346268	0.377925	0.466168	0.442361	0.535966	0.278628	0.595662	0.585981	0.779295	0.59168	0.706855
LNC_000889	A02:12330408-12330914	lincRNA	0.380389	0.220787	2.13685	0.394751	0	0.117336	0	0	0	0	0	0
LNC_000890	A02:12878057-12878812	lincRNA	0.0656466	0.273351	0.295856	0.20225	0.265407	0.364793	1.19276	2.6729	1.24339	0.333466	0.342771	0.171055
LNC_000891	A02:14449242-14451119	lincRNA	2.54625	2.88208	2.27381	2.99791	2.89084	2.77423	0.95167	1.18628	0.943572	0.752471	1.66682	0.757418
LNC_000892	A02:14971751-14972889	lincRNA	0.234029	0.436303	0.0659418	0.0600118	0.898561	0.216767	0.608362	2.00151	0.277941	0.818593	1.22012	0.304285
LNC_000893	A02:16189407-16190969	lincRNA	5.28967	7.07608	4.63041	6.86608	6.59487	6.82824	3.14655	7.33417	3.38959	3.79539	5.79156	2.92479
LNC_000894	A02:17365780-17373352	lincRNA	1.18434	1.02166	1.19898	1.16281	1.4192	1.12293	0.756036	0.992076	0.620207	0.690232	0.834094	0.539378
LNC_000895	A02:17365780-17373352	lincRNA	7.22288	6.96383	8.44634	5.78895	5.51801	6.09671	1.91276	5.01595	2.14962	3.01018	3.82243	3.31294
LNC_000896	A02:17858209-17877627	lincRNA	1.02046	1.70223	1.90789	1.0738	1.90009	1.83031	1.30336	0.991174	0.2126	1.5209	0.611698	1.76875
LNC_000897	A02:17858209-17877627	lincRNA	3.03158	4.397	3.69168	1.84705	1.85692	1.72553	1.41076	1.20055	3.26807	2.87906	4.45133	3.36177
LNC_000898	A02:19390104-19390507	lincRNA	0.412278	0	1.61547	0.216853	1.34275	0.571693	0	0	0	0	0.554448	0
LNC_000899	A02:19698160-19703712	lincRNA	2.30125	0.881782	0.742251	0.927967	1.02943	0.94778	0.941817	0.262781	0.760185	1.37867	3.41225	2.09973
LNC_000900	A02:19698160-19703712	lincRNA	0.713305	0.771701	0.65746	0.465422	0.523537	0.467721	0.689095	0.543807	0.307237	0.562549	0.765044	0.751151
LNC_000901	A02:20800809-20801336	lincRNA	0.235124	0.304975	0.528555	0	0.0952962	0.326413	0.452768	0	0	0	0	0
LNC_000902	A02:24493860-24494303	lincRNA	0.165868	0	2.41826	0.173285	0	0	0	0	0	0	0	0
LNC_000903	A02:25837134-25837335	lincRNA	26.0744	29.2382	9.80814	11.7502	23.6445	37.1186	36.8698	0	0	67.3933	14.8335	37.783
LNC_000904	A02:26325044-26325488	lincRNA	0	0.59148	2.96195	0.344837	0	0.152664	0	0	0	0	0	0
LNC_000905	A02:26347629-26348759	lincRNA	3.81096	5.57138	3.1359	4.22062	6.01482	3.64183	2.51492	2.95608	2.87107	1.76887	3.31283	1.73129
LNC_000906	A02:27454606-27454918	lincRNA	0.448737	0	4.99645	0	0	0.416832	0	0	0	0	0	0
LNC_000907	A02:27977092-27983030	lincRNA	1.91788	0.0907374	2.10979	0.0384836	0.0559564	0.0292376	0.223851	0.041178	0.122798	0.714408	0.520501	0.258649
LNC_000908	A02:29284596-29286461	lincRNA	0.0416811	0	0.0470593	0	0.0336316	0	12.5869	8.97361	7.92413	8.07272	4.28475	9.59791
LNC_000909	A02:29821508-29821798	lincRNA	0.607768	0.700048	8.11757	3.40251	0	0	0	0	0	0	0	0
LNC_000910	A02:30599079-30599813	lincRNA	4.22178	4.67285	5.99031	3.97635	3.86377	3.39884	6.87072	8.81162	8.30345	6.37349	5.54169	7.95052
LNC_000911	A02:30824055-30824418	lincRNA	0	0	3.03545	0	0	0.502383	0	0	0	0	0	0
LNC_000912	A02:32277190-32277680	lincRNA	0	0.118125	2.27201	0.560608	0	0.24958	0	0	0	0	0	0
LNC_000913	A02:32481107-32481485	lincRNA	0.485748	0.461123	3.25823	0.771359	0	1.12234	0	0	0	0	0	0
LNC_000914	A02:32756314-32756791	lincRNA	0.426663	0.2505	2.07574	0.14798	0	0	0	0	0	0	0	0
LNC_000915	A02:36337591-36338096	lincRNA	0.254545	0.443388	2.28781	0.396266	0	0	0	0	0	0	0	0
LNC_000916	A02:36601932-36602370	lincRNA	0.170024	0	2.47838	0.53326	0	0	0	0	0	0	0	0
LNC_000917	A02:36968324-36968668	lincRNA	0	0.319774	3.56431	0.342731	0	0.590974	0	0	0	0	0	0
LNC_000918	A02:37445965-37448699	lincRNA	0.28611	0.755451	1.07e-06	0.46133	5.17e-06	5.52e-06	1.33e-07	0.881925	0.223245	0.00011265	0.879808	0.828493
LNC_000919	A02:37445965-37448699	lincRNA	4.87388	4.78232	4.4487	4.57268	2.2733	2.2554	6.36191	12.1084	5.19731	4.13712	12.2585	5.30385
LNC_000920	A02:37445965-37448699	lincRNA	1.74766	3.2197	1.97122	0.883784	0.776127	1.41938	1.20409	2.23077	3.95e-07	1.79991	1.34601	0.52943
LNC_000921	A02:37445965-37448699	lincRNA	0.548749	0.37741	0.629018	0.54341	6.71e-12	0.331959	1.12374	2.41159	1.1309	1.43801	2.40829	0.588265
LNC_000922	A02:37445965-37448699	lincRNA	0.832362	0.432462	1.25371	0.399065	1.1885	1.51063	0.185257	3.98e-08	0.517637	0.286872	0.240132	0.192478
LNC_000923	A02:37694986-37695361	lincRNA	0.248165	0.472979	3.0512	0.52592	0	0.917421	0	0	0	0	0	0
LNC_000924	A02:38220740-38222195	lincRNA	0	0.559714	0.2117	0	0.152335	0.435454	0	0	0	0	0	0
LNC_000925	A02:38668933-38669185	lincRNA	1.27952	5.133	0	3.04476	0	2.4968	9.74482	0	1.46425	1.32911	0	3.54465
LNC_000926	A02:40020648-40024227	lincRNA	0.236896	0.11755	0.216593	0.195117	0.254772	0.209101	0.0146898	0.0366692	0	0.0579026	0.131063	0.0723917
LNC_000927	A02:40020648-40024227	lincRNA	9.03e-05	7.19e-05	0.000102474	8.97e-05	7.28e-05	8.35e-05	0.00012086	0.000149299	0	0.000116482	5.7e-06	1.63e-06
LNC_000928	A02:40552643-40553562	lincRNA	0.381401	0.182546	0.32911	0.503383	0.00107546	0.283081	0.161238	1.23956	0.221514	0.41805	1.9048	0.461524
LNC_000929	A02:40552643-40553562	lincRNA	0.684147	1.05724	0.318029	0.00701374	1.45184	1.08057	1.10744	3.95648	1.69939	0.413107	1.75299	1.57359
LNC_000930	A02:41071341-41072427	lincRNA	1.00003	0.981465	2.93299	1.51333	0	0.555899	0.0521948	0.0652021	0.0638806	0	0	0.103475
LNC_000931	A02:41223544-41223972	lincRNA	0.17899	0.162033	2.40742	0.37483	0	0.496549	0	0	0	0	0	0
LNC_000932	A02:41707363-41707619	lincRNA	1.16198	3.05485	6.47679	1.37171	0	1.12719	0	0	0	0	0	0
LNC_000933	A02:43286608-43286861	lincRNA	12.4843	4.9868	18.0985	7.41206	2.13967	3.64874	0	0	0	0	0	1.73203
LNC_000934	A02:43341357-43341641	lincRNA	0	0	7.44735	0	0	0	0	0	0	0	0	0
LNC_000935	A02:43792793-43801704	lincRNA	7.65e-05	0.0191733	0.134251	0.14564	8.29e-11	0.0383008	0.062751	6.6e-07	5.48e-42	7.27e-91	0.0126872	0.119867
LNC_000936	A02:44332185-44338225	lincRNA	1.14748	1.14477	1.38051	1.61429	1.48038	1.47751	0.358661	0.698363	0.321964	0.622578	0.67164	0.468841
LNC_000937	A02:44461954-44462362	lincRNA	0	0.736034	2.24047	0	0	0.184969	0	0.324517	0	0	0	0
LNC_000938	A02:45658777-45659207	lincRNA	5.13653	7.68565	8.93436	1.4832	1.15199	0.491379	0.673653	0.574934	1.06422	0	0.473495	0
LNC_000939	A02:45833982-45834287	lincRNA	0.490523	0.538708	5.46055	1.08085	0	0.456662	0	0	0	0	0	0
LNC_000940	A02:47112714-47113037	lincRNA	2.36874	4.54536	2.19898	6.0013	3.25031	1.09753	8.14828	12.1676	13.0771	14.472	8.27403	16.5573
LNC_000941	A02:48391744-48392169	lincRNA	0.545598	0.824967	2.24198	0.381042	0	0.16817	0	0	0	0	0	0
LNC_000942	A02:50161233-50161513	lincRNA	0	0.854747	7.97035	0.812472	0	0	0	0	0	0	0	0
LNC_000943	A02:50720464-50720766	lincRNA	2.0425	6.78998	21.0306	5.64206	0.846675	2.37966	2.43181	0	0.680166	1.77102	0.729081	0
LNC_000944	A02:51876962-51877596	lincRNA	0	0	0	0	0.138792	0.0793884	1.2189	0.697766	2.01165	1.62605	0.562015	2.92104
LNC_000945	A02:53045321-53045632	lincRNA	0	0	5.0583	0	0	0	0	0	0	0	0	0
LNC_000946	A02:53759976-53762150	lincRNA	0.0602918	0.0244864	0.408253	0.0923167	0.0243348	0	0.197085	0.344073	0.290164	0.771721	0.429626	0.583233
LNC_000947	A02:54283427-54286451	lincRNA	0.024337	0.0292864	0.109953	0.0743011	0	0.0338336	1.16592	3.91092	1.22041	1.32923	2.41872	1.46788
LNC_000948	A02:54613762-54614134	lincRNA	0.761058	0	4.53597	0.807196	0	0.234456	0	0	0	0	0	0
LNC_000949	A02:56225394-56226673	lincRNA	0.0571267	0	0.19317	0.468655	0.0923473	0.317484	1.55972	8.18974	1.5388	3.1254	6.77371	2.67289
LNC_000950	A02:59773834-59774445	lincRNA	0	0.231636	2.04905	0.0939003	0	0.084287	0	0	0	0	0	0.119467
LNC_000951	A02:61144080-61144912	lincRNA	1.14321	1.4475	7.0522	3.2719	0.194559	1.6719	0.703602	0.784098	1.23769	0.918039	0.392257	0.391345
LNC_000952	A02:61415239-61514389	lincRNA	2.52903	2.73879	2.57416	3.44669	4.91782	4.2462	2.823	1.28339	1.9959	0.783653	1.09366	0.652557
LNC_000953	A02:61759537-61759832	lincRNA	0.563663	1.277	6.2738	1.25486	0.468733	0.52711	0	0	0	0	0	0
LNC_000954	A02:62111541-62111932	lincRNA	2.22296	2.28646	1.98965	1.64151	3.26082	2.26019	0.558337	0.360372	0	2.18195	0	0.905752
LNC_000955	A02:62285015-62292292	lincRNA	0	0	0.955559	0	0	0	0	0.924281	0.409738	0.690567	3.51056	0.392668
LNC_000956	A02:62285015-62292292	lincRNA	0.24666	0.412913	0.321359	0.42529	0.352089	0.404422	0.422752	1.29982	0.581319	0.389547	0.686691	0.487912
LNC_000957	A02:63477457-63486056	lincRNA	0.00861806	1.33517	0.0187271	0.00552054	0.0102353	0.53353	0.0180723	0.594935	0.155193	2.05714	0.457057	0.00752898
LNC_000958	A02:63477457-63486056	lincRNA	8.30826	2.72341	9.63121	8.19359	9.31865	7.5195	1.49521	0.0319593	0.805325	0.377993	0.599839	1.80283
LNC_000959	A02:64050730-64051094	lincRNA	3.06226	2.43928	8.704	3.26168	0	0.514605	0	0	0	0	0	0.382646
LNC_000960	A02:65493823-65494224	lincRNA	0	0.19315	3.50382	0.439219	0	0.385796	0	0	0	0	0	0
LNC_000961	A02:65788557-65789526	lincRNA	23.9172	43.0919	18.8867	43.4632	32.9257	42.8814	62.0983	117.327	68.46	44.2955	91.2211	58.6956
LNC_000962	A02:66400762-66403114	lincRNA	6.21361	6.70714	5.78427	8.13569	11.7039	9.45717	2.74961	3.65781	1.98917	2.82391	3.56481	2.8054
LNC_000963	A02:66979997-66982132	lincRNA	1.61348	1.66953	1.47923	2.40329	3.28381	2.30473	0.263518	0.219209	0.107676	0.472912	0.174329	0.694367
LNC_000964	A02:67142436-67144348	lincRNA	0.197926	0.462571	0.321143	0.0815894	0.269252	0.13209	0.746806	1.51103	0.794538	0.198793	0.556748	7.76e-09
LNC_000965	A02:67142436-67144348	lincRNA	1.87224	2.54009	1.41335	0.000177952	2.36916	1.37939	0.000240291	1.70076	0.000295622	1.03807	0.603915	0.842817
LNC_000966	A02:67142436-67144348	lincRNA	0.000156347	1.73e-05	0.425828	2.26937	0.000100888	0.761023	1.00558	3.56e-05	0.522385	0.000669602	0.00178027	5.69e-05
LNC_000967	A02:67720363-67720816	lincRNA	0.316273	0.140933	2.12893	0.164989	0	0.43882	0	0	0	0	0	0
LNC_000968	A02:68222715-68224298	lincRNA	0.0591347	0.0720204	0	0.241429	0.0477342	0.054794	0	0.0482109	0.0948902	0	0	0
LNC_000969	A02:69543495-69543912	lincRNA	0.190006	0.520304	2.3415	0.797307	0	0.35136	0	0	0	0	0	0
LNC_000970	A02:71499875-71502834	lincRNA	1.03436	0.961784	1.10673	1.37153	1.22952	1.41273	0.410734	0.821513	0.506025	0.367183	0.49201	0.471762
LNC_000971	A02:71883103-71883629	lincRNA	1.76957	1.12247	2.91711	2.32258	1.72133	1.31019	0.151435	0.191814	0.363757	0.148098	0.46716	0.155978
LNC_000972	A02:72059523-72059821	lincRNA	1.07959	1.21122	6.00832	0.598896	0	0.50402	0	0	0	0	0	0
LNC_000973	A02:72209823-72222307	lincRNA	1.08478	1.11573	1.18813	1.40085	1.10756	1.03469	0.333617	0.67625	0.409133	0.122466	0.165407	0.247032
LNC_000974	A02:72610587-72612368	lincRNA	0.0439512	0.0177493	0.347339	0.0448022	0.0177326	0.0610937	3.33891	4.40844	4.21105	4.67781	2.98437	7.60705
LNC_000975	A02:72893709-72894051	lincRNA	0.976558	0	3.26742	0.698973	0	0	0	0	0	0	0	0
LNC_000976	A02:73022299-73025218	lincRNA	1.74e-06	0.365832	0.243306	2.4e-06	0.00018428	0.210323	0.162737	0.137889	0.0705232	1.18e-12	6.27e-06	0.0428112
LNC_000977	A02:73022299-73025218	lincRNA	0.536076	0.000521568	0.468043	0.730379	1.23715	0.657837	0.163111	0.0935256	0.14975	0.260547	0.243295	0.15479
LNC_000978	A02:73022299-73025218	lincRNA	1.01186	0.267777	0.437688	1.05293	1.21e-11	0.290465	0.00023833	8.43e-07	0.450432	0.0682117	0.0757023	0.429546
LNC_000979	A02:73022299-73025218	lincRNA	0.59854	0.417711	0.417197	0.778981	0.682449	0.74392	0.105134	0.103901	0.0439833	0.169108	0.183256	0.111078
LNC_000980	A02:73818266-73819584	antisense_lncRNA	0	0.535787	0.169563	0.314899	0.245353	0.279542	0	0.245411	0	0	0	0
LNC_000981	A02:74601829-74607432	antisense_lncRNA	5.2252	5.44484	0.00424595	7.19407	9.70576	4.17237	0.000726181	0.381153	1e-14	1.8e-09	0.0221769	1.25e-08
LNC_000982	A02:74601829-74607432	antisense_lncRNA	0.230648	0.0388695	3.37e-08	2.24658	2.39681	7.71955	7.45e-05	0.000254517	0.552763	3.33e-05	0.00498217	4.28e-11
LNC_000983	A02:74601829-74607432	antisense_lncRNA	1.36919	5.05124	4.81162	2.87694	4.91013	1.68196	0.718687	0.980654	3.74e-07	0.149873	0.387076	0.181857
LNC_000984	A02:74601829-74607432	antisense_lncRNA	0.828428	1.85557	0.965976	0.988142	2.18958	2.30409	1.13134	0.217978	0.389258	0.357045	0.876108	0.450064
LNC_000985	A02:74601829-74607432	antisense_lncRNA	10.6912	14.07	9.4575	10.3869	14.2419	11.1846	5.691	4.42804	3.08582	6.29801	8.46138	6.75669
LNC_000986	A02:74601829-74607432	antisense_lncRNA	2.98497	1.97387	0.323914	3.33408	3.64658	0.0465541	0.608388	0.0578994	0.996164	2.97184	0.824693	0.681942
LNC_000987	A02:74601829-74607432	antisense_lncRNA	0.0398829	0.915353	4.04302	0.0300678	0.043188	3.49753	1.24318	0.331351	3.56e-05	0.181453	0.476913	1.82762
LNC_000988	A02:74601829-74607432	antisense_lncRNA	51.7331	37.2074	53.7973	22.2144	36.3673	37.3166	16.1	35.5136	20.6195	28.3106	53.3828	20.6264
LNC_000989	A02:74698678-74699171	lincRNA	0	0	0	0	0	0	0	0	0	0	0	0
LNC_000990	A02:74785863-74787243	lincRNA	0.742422	1.22982	0.770846	0.636543	0.455465	0.715441	0.42717	0.338953	0.0476501	0.0760302	0.115415	0.229789
LNC_000991	A02:74863572-74864839	lincRNA	0.646569	1.1659	1.11818	1.6316	1.60158	2.19634	2.07967	5.62028	1.7872	0.82521	1.73597	1.22761
LNC_000992	A02:74949943-74950293	lincRNA	0.605633	0	3.37907	1.29551	0	0	0	0	0	0	0	0
LNC_000993	A02:75116806-75118226	lincRNA	0	0.0272587	0	0	0	0	0	0	0	0	0	0
LNC_000994	A02:75536753-75536958	lincRNA	0	209.109	55.3329	46.893	50.6629	81.8876	18.3274	93.8378	22.6629	28.0756	83.3003	23.61
LNC_000995	A02:75728521-75730735	antisense_lncRNA	0.906936	2.12707	2.78991	1.19683	0.924092	1.25741	2.27584	6.61558	3.33444	0.555839	3.36865	0
LNC_000996	A02:76035823-76037960	lincRNA	3.4816	3.45113	3.64914	5.27434	5.3872	5.49339	1.5448	3.02882	1.35386	0.939554	1.70735	1.3081
LNC_000997	A02:76044437-76044878	lincRNA	2.21645	2.85584	5.92318	1.93987	2.56229	2.88163	1.06728	0	0	0	0.625125	0.622484
LNC_000998	A02:76196851-76207522	lincRNA	1.88628	1.8575	1.81441	2.28567	2.76356	2.28429	1.29194	0.743011	1.02794	1.111	0.461788	0.942143
LNC_000999	A02:76509712-76510172	lincRNA	0	0	0.171843	0	0	0	2.14641	5.47183	1.62716	0	2.24021	0.613241
LNC_001000	A02:77059442-77062990	lincRNA	0.918591	0.497803	0.878415	0.610248	1.0801	0.826606	0.119694	0.0452641	0.0655282	0.231517	0.221337	0.123118
LNC_001001	A02:77059442-77062990	lincRNA	0.569387	0.676097	1.013	0.964306	0.499335	0.705796	0.349537	0.251793	0.181852	0.275506	0.290007	0.403345
LNC_001002	A02:77207007-77207495	lincRNA	1.76733	0.59584	3.66418	0.989115	0	1.38367	0	0	0	0	0	0
LNC_001003	A02:77265781-77266184	lincRNA	0	0	3.00015	0.650559	0	0	0	0	0	0	0	0
LNC_001004	A02:77865608-77868916	lincRNA	5.3957	7.34912	4.93138	5.79277	5.21815	5.35489	12.4399	34.0333	14.7279	7.81774	21.5684	8.0054
LNC_001005	A02:78251424-78254345	lincRNA	1.31368	0.918925	1.58378	2.48968	2.52555	2.76786	1.31333	2.05406	0.921663	0.755043	0.661265	0.610746
LNC_001006	A02:78251424-78254345	lincRNA	0.86684	1.92762	0.915282	2.08483	1.54439	1.64647	0.42812	0.527352	0.142022	0.189375	0.647901	0.170653
LNC_001007	A02:78582328-78584105	lincRNA	0.153182	0.0746798	0.242017	0.0625511	0.0494627	0.0851615	0.200271	0.249762	0.245682	0.0392096	0.238179	0.197602
LNC_001008	A02:78764030-78768100	lincRNA	0.202057	0.201369	0.536457	0.421734	0.647322	0.235956	0.289371	0.287694	0.160536	0.283337	0.219649	0.0850658
LNC_001009	A02:78764030-78768100	lincRNA	0.261282	0.000241281	0.425161	0.588294	0.765364	1.06004	2.64e-06	4.63e-07	2.72e-07	1.35e-06	0.144131	0.0955495
LNC_001010	A02:78764030-78768100	lincRNA	0.258674	0.452039	0.000187311	0.000468204	0.000851116	0.0010582	2.58e-06	4.57e-07	2.7e-07	1.33e-06	1.15e-88	0.0947403
LNC_001011	A02:78764030-78768100	lincRNA	0.131752	1.71e-37	0.0637109	0.146714	0.122864	9.02e-61	6.56e-07	2.27e-07	1.62e-07	4.71e-07	0.000366267	4.19e-07
LNC_001012	A02:79614550-79616037	lincRNA	2.23265	1.66485	3.4465	0.800887	0.316323	0.689499	0.613416	0.638475	0.876059	2.20154	1.88124	0.911689
LNC_001013	A02:80356487-80358388	lincRNA	0.619707	0.842518	0.67156	1.08705	1.40034	1.12554	0.486727	2.02123	0.518235	0.667093	0.801985	0.446932
LNC_001014	A02:80393883-80395471	lincRNA	1.6627	2.38221	1.33393	2.0768	2.38687	2.97829	4.77603	14.2148	5.61341	2.50276	4.69806	3.43787
LNC_001015	A02:80743313-80763972	lincRNA	3.48412	1.50745	2.85807	1.92476	2.30688	2.17801	0.538781	0.509362	0.318387	0.548608	0.339699	0.358966
LNC_001016	A02:80910347-80912160	lincRNA	0.208625	0.136665	0.329444	0.170703	0.134801	0.309247	0.163272	0.136016	0	0	0.0541909	0
LNC_001017	A02:81262225-81263360	lincRNA	35.0449	60.5632	21.6652	32.7267	26.4574	36.5732	58.6708	160.594	62.8811	61.4373	128.305	75.8354
LNC_001018	A02:81652276-81652688	lincRNA	0.390943	0	0.218936	0	0	0	0	0	0	0	0	0.791329
LNC_001019	A02:82053977-82055841	lincRNA	0.863885	1.24907	1.33591	0.751427	0.671588	0.889385	0.167278	0.208666	0.205137	0.0818738	0.290288	0.0825793
LNC_001020	A02:82063979-82069407	lincRNA	3.12358	5.09871	3.73894	3.78863	3.88246	4.18457	16.4631	36.2572	18.7325	11.7016	22.436	14.7642
LNC_001021	A02:82454733-82456677	antisense_lncRNA	0	0	0	0	0	0	0	0	0.312719	0	0	0
LNC_001022	A02:82630027-82630504	lincRNA	1.42221	0.500999	1.59672	1.77576	2.19304	3.15794	1.81634	5.08344	2.60303	0.177591	2.45308	4.3536
LNC_001023	A02:83048927-83049744	antisense_lncRNA	0.151768	1.07691	0.340632	0.158172	0.369688	0	1.35406	5.42309	1.61357	1.51292	3.63193	2.02511
LNC_001024	A03:412257-415262	lincRNA	2.3854	1.69048	1.76182	3.19707	1.38337	1.82377	0.5242	0.693905	0.290752	0.408383	0.43705	0.0708047
LNC_001025	A03:412257-415262	lincRNA	0.0534534	0.0951338	0.113935	0.289511	0.256821	0.341302	0.378091	0.138919	0.300826	0.0931856	0.29563	3.4e-07
LNC_001026	A03:412257-415262	lincRNA	1.96123	2.62105	2.73687	4.03321	3.91782	3.36474	1.40775	1.07465	0.825827	0.918846	0.63607	0.773401
LNC_001027	A03:759993-761083	lincRNA	20.6631	33.5993	19.5813	21.3307	32.4428	26.4103	10.4423	22.5839	9.79223	12.0007	20.5716	12.5125
LNC_001028	A03:1159641-1162222	lincRNA	3.33155	2.70314	3.57845	3.82087	4.90577	3.4482	1.45786	1.96735	1.58223	1.97862	1.51432	2.21297
LNC_001029	A03:1159641-1162222	lincRNA	1.03057	2.62918	1.09805	1.37322	2.05768	2.43651	2.39021	1.19039	1.96408	2.45639	5.55329	1.9825
LNC_001030	A03:1159641-1162222	lincRNA	0.634401	1.19909	0.753589	0.236638	2.39e-13	0.343592	0.970271	1.77159	1.6033	0.239401	2.52924	0.97232
LNC_001031	A03:1159641-1162222	lincRNA	2.14976	2.12562	2.54638	3.12672	3.12536	2.56768	1.59075	1.29265	1.64045	0.937891	0.774778	1.08284
LNC_001032	A03:1159641-1162222	lincRNA	0.42287	0.508367	0.433253	0.153697	0.323444	0.263721	0.506642	2.08e-24	2.11717	1.1e-05	0.842811	0.287171
LNC_001033	A03:1159641-1162222	lincRNA	0.344728	0.605547	3.96e-05	1.2213	1.90848	0.540312	1.6556	0.000393105	0.251176	2.32e-06	0.345978	0.00033062
LNC_001034	A03:1252724-1256483	lincRNA	0.29158	0.260631	0.402446	0.329928	0.248286	0.210175	0.12746	0.369941	0.156928	0.166391	0.43944	0.166492
LNC_001035	A03:1701428-1703106	antisense_lncRNA	0	0	0	0	0	0	0	0	0	0	0	0
LNC_001036	A03:1713243-1714639	lincRNA	0.175718	0.11887	0.330523	0.298904	0.21276	0.352777	0.651101	0.238765	0.705003	0.299944	0	0.113293
LNC_001037	A03:1715024-1718451	lincRNA	3.67208	2.87528	4.55329	4.53295	4.44	4.54591	0.789758	0.709085	0.232222	1.56383	1.28017	0.856493
LNC_001038	A03:1715024-1718451	lincRNA	1.39825	1.64305	1.78709	0.0207662	4.57224	4.67154	0.850258	0.00205727	0.00204825	0.166238	1.51097	0.931676
LNC_001039	A03:1715024-1718451	lincRNA	5.94933	6.39772	4.65894	9.69533	9.09703	5.9206	1.72307	3.45315	1.64995	3.42229	2.1625	1.98395
LNC_001040	A03:1837849-1839285	lincRNA	0.862039	1.89716	1.26851	1.8004	4.60037	2.67384	0.733962	3.05486	0.89885	0.957903	1.50766	0.339093
LNC_001041	A03:2312007-2314382	lincRNA	2.38867	2.666	1.72856	1.49439	1.24282	2.2117	75.0879	278.122	176.168	26.5356	143.921	42.8073
LNC_001042	A03:2351067-2358109	antisense_lncRNA	6031.36	2299.06	6087.73	4407.29	1627.1	3146.07	12508.2	0	14939.9	4214.23	0	4837.17
LNC_001043	A03:2577835-2579271	lincRNA	2.89121	2.69744	2.3032	2.42736	2.3902	2.30942	2.50693	5.41767	3.13585	2.88917	4.83456	3.79072
LNC_001044	A03:2577835-2579271	lincRNA	0.764047	0.619872	0.642341	0.819347	1.02039	0.555437	0.690388	0.728885	1.03562	0.0785424	0.739519	0.778795
LNC_001045	A03:2656826-2661106	antisense_lncRNA	0.0204878	0.0495918	0.161923	0.0626377	0.0991854	0.0189862	1.2348	0.367576	1.38658	1.05122	0.76821	1.05414
LNC_001046	A03:2656826-2661106	antisense_lncRNA	0	0.0505804	0	0.0952986	0	0.05766	0.284727	0.152193	0.44903	0.0796346	0.322561	0.521853
LNC_001047	A03:3157140-3158763	lincRNA	0.602417	1.05475	0.771783	0.955301	0.806829	1.4431	1.43605	1.16841	0.892836	0.0943846	0.53319	0.0810495
LNC_001048	A03:3157140-3158763	lincRNA	0.382827	0.359724	0.573137	0.628479	0.517065	0.148035	0.183325	0.0645072	0.340486	0.0618669	0.0496726	0
LNC_001049	A03:3547307-3548686	lincRNA	0.160225	0.456079	0.4119	0.409605	0.242335	0.298359	0.368701	0.264853	0.171976	0.133313	0.233813	2.41e-07
LNC_001050	A03:3547307-3548686	lincRNA	1.08448	0.710792	0.776677	1.67058	1.18856	1.72808	0.564103	0.717371	0.611115	0.540934	0.792907	0.292942
LNC_001051	A03:4075279-4075715	lincRNA	0.858722	0.463893	3.27351	1.61645	0	0.635326	0	0	0	0	0	0
LNC_001052	A03:4112170-4116520	lincRNA	0	2.25e-07	3.7e-07	0.0889622	0.000606497	0.0970053	1.00309	1.84859	1.20807	0.333577	0.517113	0.897487
LNC_001053	A03:4112170-4116520	lincRNA	0	0.0279923	0.0691414	1.73e-07	0.0279005	0.0162703	0.346827	0.229999	0.256995	0.428699	0.158892	0.740104
LNC_001054	A03:4301491-4302615	lincRNA	1.68508	4.23561	0.78589	1.66869	4.50888	2.74485	1.28401	3.69165	1.56448	1.33045	2.12039	1.51082
LNC_001055	A03:4491546-4492243	lincRNA	0.813501	1.79671	3.91475	1.90142	0.717875	1.16426	0.958124	3.01037	1.62807	1.49992	1.93417	2.22133
LNC_001056	A03:4839240-4839858	lincRNA	3.30625	3.48196	5.02848	1.93496	1.95307	2.15107	4.03886	11.1976	2.23264	3.27371	5.39281	5.74312
LNC_001057	A03:5571837-5577611	antisense_lncRNA	0.00441051	0.000321506	0.00503504	0.00444834	0.00345656	0.00412875	0.00371101	0.00313145	0.00504489	0.00265369	0.00570158	0.00549838
LNC_001058	A03:5571837-5577611	antisense_lncRNA	0.804209	1.22514	1.20747	1.63029	1.19248	1.03523	0.123753	0.231099	0.117055	0.180431	0.73714	0.229706
LNC_001059	A03:5571837-5577611	antisense_lncRNA	1.17e-102	5.88e-41	0.170944	0.200794	0.466157	5.16e-09	0.0430952	0.0633691	0.0454598	0.0507134	1.16e-56	9.16e-34
LNC_001060	A03:5578575-5583028	lincRNA	0.189535	0.251723	0.0810045	0.66141	0.186205	0.111932	0.0855517	0.284825	4.72e-06	3.44e-07	0.392637	0.0536401
LNC_001061	A03:5578575-5583028	lincRNA	0.326567	0.50975	0.331906	0.754238	0.917914	0.89827	0.251186	0.437309	0.106807	0.271603	0.1594	0.125507
LNC_001062	A03:6024004-6025408	lincRNA	1.71394	1.93139	1.63647	1.95235	1.91594	2.01561	0.3015	0.21495	0.158421	0.758915	0.2991	0.255276
LNC_001063	A03:6563646-6565488	lincRNA	0.429373	0.350929	0.572436	0.718292	0.34675	1.19342	0.254714	0.254509	0.37418	0.0498637	0	0
LNC_001064	A03:7476656-7477124	lincRNA	0.4434	0.784235	2.3225	0.923592	0	0.136732	0	0	0	0	0	0
LNC_001065	A03:7680529-7680942	lincRNA	0.194353	0	2.39463	0	0	0	0	0	0	0	0	0
LNC_001066	A03:8799655-8800282	antisense_lncRNA	0	0.129453	0.328938	0.305137	0	0	0	0.238022	0	0	0	0
LNC_001067	A03:9004668-9006147	lincRNA	6.9793	6.01445	6.75084	11.2953	11.5003	10.9175	4.66439	5.65915	3.2482	4.84785	3.58022	3.69786
LNC_001068	A03:9004668-9006147	lincRNA	0.510619	0.654189	0.169772	0.536491	0.334183	0.305464	0.849594	6.07e-06	6.56e-07	0.275664	0.489829	3.54e-06
LNC_001069	A03:9659800-9665544	lincRNA	1.97689	0.000627781	0.000151119	1.54977	1.96374	3.14412	0.00303653	0.868346	0.00131802	1.55e-10	0.00060465	0.00070844
LNC_001070	A03:9659800-9665544	lincRNA	8.45159	12.0146	7.25948	9.02456	9.04944	3.37276	0.868549	0.089252	3.53468	10.5748	13.0868	4.73685
LNC_001071	A03:9659800-9665544	lincRNA	3.95	3.87981	5.95154	2.77537	2.22962	3.3135	1.76176	0.531165	2.66319	2.31417	2.90261	2.55339
LNC_001072	A03:9659800-9665544	lincRNA	10.3945	12.5589	11.1579	10.3778	16.5086	14.1706	17.294	10.3948	5.21862	0.298386	2.92602	5.2611
LNC_001073	A03:9659800-9665544	lincRNA	26.3056	42.9043	36.1673	31.7328	41.6971	31.9478	10.735	7.13357	4.93542	15.691	16.3341	15.123
LNC_001074	A03:9659800-9665544	lincRNA	104.198	81.7063	165.932	99.7036	118.712	101.107	48.3242	19.2867	32.0703	47.5306	37.5261	26.32
LNC_001075	A03:9909568-9915243	lincRNA	0.446882	0.627063	1.30489	1.14167	2.3393	0.862792	1.06582	1.01464	1.32899	3.08677	1.9597	0.971015
LNC_001076	A03:9909568-9915243	lincRNA	0.60485	0.836234	1.1953	0.337519	1.33176	0.407749	0.662703	2.05e-09	0.000232781	0.596344	0.103359	0.820143
LNC_001077	A03:9909568-9915243	lincRNA	7.32e-06	1.26e-06	5.12e-14	1e-08	6.42e-06	4.37e-06	4.11e-05	6.54e-05	6.83e-10	3.48e-05	4.72e-08	1.14e-05
LNC_001078	A03:9909568-9915243	lincRNA	2.27e-26	4.86e-17	1.38e-26	0.382517	9.43e-26	9.09e-11	8.69e-23	0.216906	3.48e-37	3.22e-23	5.65e-17	2.06e-08
LNC_001079	A03:9909568-9915243	lincRNA	1.82736	1.42172	0.000550986	0.103404	0.566311	1.53443	1.62233	3.07e-05	0.695015	0.271257	0.824511	1.6712
LNC_001080	A03:9909568-9915243	lincRNA	0.728002	0.560673	1.04886	1.38261	0.656376	1.19104	0.276557	0.27673	0.864791	1.28261	0.367108	0.288846
LNC_001081	A03:9909568-9915243	lincRNA	1.57933	1.67605	1.57958	1.26003	0.0860423	1.11573	0.696121	0.000179813	6.14e-18	5.43e-05	0.195308	0.929406
LNC_001082	A03:10335977-10342236	lincRNA	3.3467	2.67322	3.93215	4.1464	5.22357	4.07678	2.39019	0.587827	0.838971	1.45064	0.838803	1.51092
LNC_001083	A03:11527973-11529320	lincRNA	1.31123	3.84607	1.52666	1.86043	3.27973	2.19443	1.7101	3.03336	1.01215	1.13387	3.68108	0.875891
LNC_001084	A03:12258972-12259921	lincRNA	5.46812	5.44924	4.56625	4.90989	4.28345	4.4912	6.72142	12.4877	4.68508	5.79521	6.7095	4.74139
LNC_001085	A03:12322320-12329499	lincRNA	1.93832	1.80841	2.36802	2.29953	2.68982	2.096	0.878483	0.269693	0.365381	0.657225	0.242186	0.394775
LNC_001086	A03:12515618-12524036	lincRNA	5.10624	1.69749	3.41037	3.38524	1.27001	0.475933	0.607952	0	0.680166	4.72271	2.91632	2.16031
LNC_001087	A03:12862661-12863126	lincRNA	6.51229	10.9877	10.3397	8.71582	12.9445	10.873	39.6438	83.959	44.7613	51.0661	55.4149	70.2896
LNC_001088	A03:13167408-13169754	lincRNA	1.31675	0.807694	1.18028	1.61664	1.57526	1.04157	0.622241	0.5987	0.294725	1.55286	1.06569	2.42667
LNC_001089	A03:13167408-13169754	lincRNA	0.67	0.549303	0.440525	0.073409	0.473165	0.227768	0.857997	1.07974	0.389969	0.612639	0.587593	0.63185
LNC_001090	A03:13167408-13169754	lincRNA	1.10398	1.41337	1.23996	0.668482	0.568602	0.808547	1.33633	2.35252	1.13364	3.33383	6.34958	2.24349
LNC_001091	A03:13167408-13169754	lincRNA	0.209687	0.349752	0.257065	0.0752166	6.42e-07	0.174238	0.0909875	0.763159	5.71e-06	0.770366	0.95048	0.670327
LNC_001092	A03:15636374-15638329	lincRNA	5.16151	7.14763	5.36008	7.39713	9.12285	7.70042	2.3305	3.36683	1.32748	2.24842	3.30715	2.55993
LNC_001093	A03:16035742-16042110	lincRNA	3.50971	2.04751	3.32038	3.19797	3.73908	1.92775	0.743492	4.08e-05	0.849906	1.49394	3.38e-05	1.41176
LNC_001094	A03:16035742-16042110	lincRNA	8.50099	2.48509	12.3432	9.10192	11.0998	9.53789	1.06963	2.42e-06	0.167151	0.00169937	1.12e-06	0.898928
LNC_001095	A03:16035742-16042110	lincRNA	5.28285	13.4617	8.4813	4.53575	3.86318	5.96043	4.37485	4.96187	3.06834	2.59924	7.33086	2.74677
LNC_001096	A03:16035742-16042110	lincRNA	4.77391	3.30652	4.73657	4.94959	5.4898	3.96834	2.20057	0.61831	1.95238	3.85048	2.02542	2.5849
LNC_001097	A03:16035742-16042110	lincRNA	3.96e-05	0.249303	4.12e-05	6.4e-05	0.555207	0.834142	0.00108008	0.431529	8.85e-06	2.68e-14	0.303365	6.28e-07
LNC_001098	A03:17558048-17564110	lincRNA	5.4e-06	0.000103905	0.81537	0.000118519	0.000296616	2.94e-05	0.105642	0.808525	0.000359397	0.000292671	0.000247858	2.5e-05
LNC_001099	A03:17558048-17564110	lincRNA	3.34e-05	3.84482	1.26909	0.776824	2.30113	1.53316	1.88069	0.45365	0.834029	0.321292	1.34116	0.166402
LNC_001100	A03:17558048-17564110	lincRNA	2.85026	1.94536	3.44169	3.3012	4.28276	3.59476	1.58518	0.147499	0.9136	1.18348	0.536336	1.11254
LNC_001101	A03:17558048-17564110	lincRNA	1.92461	1.90873	1.12226	2.41943	2.48451	1.39871	0.897725	0.00198662	1.29001	0.394967	0.527226	0.265608
LNC_001102	A03:17558048-17564110	lincRNA	10.7107	9.87442	10.8671	9.51653	15.0025	12.2138	5.66966	0.793325	3.92735	4.49897	4.96457	2.58995
LNC_001103	A03:17558048-17564110	lincRNA	1.26987	2.18548	0.954385	1.30149	2.66929	1.63657	2.6362	0.475085	0.431018	0.4083	2.04321	0.455732
LNC_001104	A03:18518675-18519084	lincRNA	0	0.182772	2.45022	0	0	0	0	0	0	0	0	0
LNC_001105	A03:19399568-19399830	lincRNA	13.1957	2.60188	13.5705	13.0362	5.17486	7.81631	4.53338	0	0	4.34725	1.55364	1.42419
LNC_001106	A03:19689788-19691389	lincRNA	2.06555	3.16287	1.51272	2.33282	3.30646	3.3239	1.94018	4.31244	2.89851	1.29697	3.33769	1.59187
LNC_001107	A03:21971708-21977399	lincRNA	1.57635	1.12363	1.76483	2.03516	2.1141	1.77651	0.482934	0.277016	0.42435	1.48335	0.827547	1.41385
LNC_001108	A03:21971708-21977399	antisense_lncRNA	0.0029229	0.0023044	0.00325658	3.52386	3.63712	3.9934	0.00386952	0.00481658	0.00491695	2.16508	0.00380838	0.0037122
LNC_001109	A03:21971708-21977399	antisense_lncRNA	3.91064	9.78821	5.23976	0.468848	4.87765	3.36756	2.637	4.30123	2.04874	2.19087	7.30293	3.23048
LNC_001110	A03:21971708-21977399	antisense_lncRNA	0.712343	0.575763	0.278116	0.719832	0.557889	0.24065	0.0785806	0.518662	0	0.603281	0.230434	0.0649871
LNC_001111	A03:25572281-25572737	lincRNA	0	0	0	0	0.253311	0.14426	0	0.253272	0.472868	0	0	0
LNC_001112	A03:25981098-25984279	lincRNA	3.87341	3.72105	4.36125	6.00543	5.29821	4.98536	2.13559	5.86367	2.65167	2.34068	2.94636	2.49313
LNC_001113	A03:26203147-26209316	lincRNA	0.106142	0.280479	0.41017	0.785776	0.572444	0.257494	0.00601244	8.69e-05	0.234065	1.05e-05	4.15e-06	4.23e-05
LNC_001114	A03:26203147-26209316	lincRNA	0.143499	0.105375	0.126241	0.14906	0.0867702	0.10282	0.380346	0.331842	0.305342	0.227532	0.226547	0.549272
LNC_001115	A03:26203147-26209316	lincRNA	0.986235	0.59895	1.02239	0.767156	0.896852	0.832681	1.02114	0.514278	0.359171	1.39804	0.820816	1.06342
LNC_001116	A03:28828934-28829384	lincRNA	0.160379	0.715861	2.15891	1.00436	0	1.0384	0	0	0	0	0	0
LNC_001117	A03:29270224-29270606	lincRNA	0	0	0.264072	0	0	0	0	0	0	3.17758	1.59797	6.43516
LNC_001118	A03:29792854-29793520	lincRNA	101.768	140.418	116.465	89.0798	115.523	126.039	147.711	137.135	127.91	196.134	95.4317	237.783
LNC_001119	A03:29803736-29805414	lincRNA	1.78967	1.69457	5.47619	3.21742	0.874139	2.35672	1.78833	4.83889	3.33448	2.26392	1.6452	2.78909
LNC_001120	A03:30150338-30150676	lincRNA	0.338125	0.684721	3.77007	0.727561	0	0.625572	0	0	0	0	0	0
LNC_001121	A03:30421331-30421895	lincRNA	14.3358	9.77882	19.92	27.4887	29.4443	13.5219	24.9908	23.2206	12.5693	12.373	9.21336	16.9341
LNC_001122	A03:30439219-30441542	antisense_lncRNA	0.545342	0.541619	0.559634	0.783689	0.560136	0.735046	1.52508	4.64883	1.99321	1.46125	2.66259	2.01119
LNC_001123	A03:30826728-30827253	lincRNA	1.18383	2.15104	3.85864	2.33086	2.01528	1.97214	5.92607	6.1594	4.01457	5.49827	6.40737	4.69622
LNC_001124	A03:30828265-30828782	lincRNA	12.6657	12.1485	32.7093	20.0779	1.9748	8.90383	8.12271	10.6916	8.43484	5.65206	5.30922	8.70429
LNC_001125	A03:32275481-32275874	lincRNA	0.658294	1.43322	3.68295	2.08229	0	0.811315	0	0	0	0	0	0
LNC_001126	A03:36189836-36190228	lincRNA	0.662563	0.412583	2.71819	0.232923	0	0.204142	0	0	0	0	0	0
LNC_001127	A03:36601512-36602842	lincRNA	3.86667	4.65026	4.41243	4.28748	5.76389	4.52022	3.11934	3.82588	2.05262	2.17233	3.59034	2.147
LNC_001128	A03:36648353-36652272	lincRNA	0.559007	0.269755	0.379252	0.243357	0.0933384	0.445113	0.0500912	0	0.13766	0	0	0
LNC_001129	A03:36648353-36652272	lincRNA	0.0836378	0.836051	0.42511	1.06377	0.904417	0.443765	0.071831	0	0	0	0	0
LNC_001130	A03:36740876-36741632	lincRNA	0.0655197	0.218238	0.221464	0.201855	0	0.0606814	2.2109	5.01535	1.86158	3.57793	2.05259	1.79254
LNC_001131	A03:37871332-37871660	lincRNA	0	0	0	0	0	0	1.82339	3.63846	0.519896	5.33042	11.4514	0
LNC_001132	A03:38026591-38027064	lincRNA	0	0.255235	0.162378	0	0.117407	0.669107	0.184639	2.58489	0	0	0.384034	0.192642
LNC_001133	A03:38044306-38045511	lincRNA	6.39051	7.87831	5.88168	6.49388	9.90794	7.57419	4.1019	6.27914	2.69279	3.65512	7.75915	3.34927
LNC_001134	A03:38726023-38726469	lincRNA	0.490412	1.75524	3.48367	2.38995	0	0.907177	0	0	0	0	0	0
LNC_001135	A03:40730262-40743889	lincRNA	0.620745	0.702034	1.07274	0.809598	0.847664	0.528031	0.392616	0.384249	0.000100446	0.45848	0.0682044	0.62145
LNC_001136	A03:40730262-40743889	lincRNA	0.391097	5.86e-05	9.2e-05	0.511085	0.741142	0.682117	0.142879	5.67e-10	0.349721	0.160541	0.28305	2.5e-05
LNC_001137	A03:40730262-40743889	lincRNA	0.695406	0.982282	0.898778	1.18933	1.4602	1.1287	0.795941	3.00364	0.890281	1.39111	3.02169	0.501361
LNC_001138	A03:40730262-40743889	lincRNA	1.40724	1.01332	0.946263	0.261332	0.481779	0.625935	0.236138	0.00658299	0.949598	0.725363	0.00112744	1.78675
LNC_001139	A03:43236143-43236860	lincRNA	0.0708622	0	0.0798211	0	0	0	0	0	0	0	0	0
LNC_001140	A03:47032855-47033358	lincRNA	0.384706	0.447061	2.73721	0.399329	1.24802	1.89864	0.657021	0.416869	0.393605	0.64248	0.678551	0.340054
LNC_001141	A03:48856572-48857434	lincRNA	7.1234	4.71707	7.9075	6.74407	8.08598	7.20278	2.82954	0.885937	2.93314	2.56142	1.20381	2.54225
LNC_001142	A03:48898664-48899202	lincRNA	2.1516	1.6594	3.81926	2.11043	0	2.30587	0	0	0	0	0	0
LNC_001143	A03:50086688-50087511	lincRNA	0.202169	0.0863604	0.341115	0.104441	0	0.374301	0.130219	0	0	0	0	0
LNC_001144	A03:50340003-50341806	lincRNA	1.79754	3.47873	1.75638	1.94334	2.18704	2.56063	2.84347	6.47495	3.06048	1.64956	4.72399	2.86945
LNC_001145	A03:50370294-50370704	lincRNA	0.593239	0.181551	2.65755	0.62317	0	0.182821	0	0	0	0	0	0
LNC_001146	A03:54637910-54638353	lincRNA	0.663472	0.297366	2.04622	1.73285	0	0.767044	0	0	0	0	0	0
LNC_001147	A03:54729830-54730228	lincRNA	0.21258	0	2.61721	0.223877	0	0	0	0	0	0	0	0
LNC_001148	A03:55483698-55484384	lincRNA	0.421955	0.542482	1.54225	0.654443	0.940055	0.58588	0	0.343172	0	0.132792	0.555495	0.277983
LNC_001149	A03:55830540-55830904	lincRNA	0	0.260931	0	0	0	0	1.00608	4.36823	3.89658	0	0.367474	1.85004
LNC_001150	A03:56405509-56406338	lincRNA	0.803839	0.998298	4.20656	1.53095	0.0928179	1.48912	0	0.0935374	0.181931	0	0	0.149261
LNC_001151	A03:57723834-57729193	lincRNA	0.28042	0.180202	0.570066	0.428196	0.452383	0.363845	0.239144	0.182986	0.271934	0.0900563	0.054312	0.198027
LNC_001152	A03:58229427-58229811	lincRNA	0.46586	0.43904	3.64697	0.24617	0	0.861148	0	0	0	0	0	0
LNC_001153	A03:58694743-58695408	lincRNA	1.03358	1.33744	1.34283	2.619	3.92416	3.16572	1.23462	1.29431	0.374121	0.503293	0.416363	0.415975
LNC_001154	A03:59502672-59503224	lincRNA	0	0	2.50328	0.359211	0	0	0	0	0	0	0	0
LNC_001155	A03:59522902-59523380	lincRNA	0.141627	0.997372	2.06712	0.442042	0	0.786194	0	0.230105	0	0	0	0
LNC_001156	A03:59884491-59890704	lincRNA	1.96709	1.09512	2.52654	1.50045	1.47492	1.40745	0.165102	0.160258	0.250001	0.158728	0.0605992	0.0828929
LNC_001157	A03:59884491-59890704	lincRNA	2.6495	1.00633	3.1291	1.44291	1.69702	1.69737	0.952562	0.706104	0.655127	1.99379	1.26584	2.07319
LNC_001158	A03:60331270-60356942	antisense_lncRNA	3.12267	2.73935	2.77489	3.85891	3.17525	3.28772	2.59149	7.56485	2.77158	1.54129	4.89549	1.33022
LNC_001159	A03:60995251-61000586	lincRNA	2.15364	2.28435	4.88939	2.41217	0.689117	1.35612	2.36275	4.33973	3.49244	2.92055	2.67965	3.04874
LNC_001160	A03:61487172-61487557	lincRNA	0.23135	0	2.58746	0.733301	0	0	0	0	0	0	0	0
LNC_001161	A03:61507454-61507790	lincRNA	0.689559	0.350532	3.84378	0	0	0	0	0	0	0	0	0
LNC_001162	A03:61666307-61668548	lincRNA	8.2378	11.1758	9.54584	7.25641	10.6162	9.38899	3.55654	6.26873	2.95506	3.48167	6.11564	2.65427
LNC_001163	A03:61672943-61673882	lincRNA	0.739853	1.10844	0.925505	0.507972	0.0665235	0.380593	1.38214	5.62019	1.41664	1.14416	2.79987	1.3989
LNC_001164	A03:61835072-61836906	lincRNA	3.59049	4.44209	3.69391	4.30919	6.44572	4.52828	1.61424	2.97999	1.26625	1.9346	2.2254	1.4487
LNC_001165	A03:61780180-61781425	lincRNA	21.8176	41.0389	20.7862	24.401	23.9261	26.8418	28.3502	60.0794	28.0703	16.9353	44.3233	17.8646
LNC_001166	A03:61839273-61840432	lincRNA	2.30754	3.67236	2.9373	0.911568	0.101378	0.569599	0.713239	3.77186	0.753445	1.31552	3.12973	2.58104
LNC_001167	A03:61839273-61840432	lincRNA	1.92787	2.31233	1.29957	0.457272	1.49551	1.2015	0.456822	0.953808	0.35197	1.08355	0.356123	0.436578
LNC_001168	A03:62251828-62261376	antisense_lncRNA	2.83524	1.91423	2.02012	3.88083	2.37394	4.09811	0.00183234	1.24733	1.42715	2.23631	0.739279	2.9299
LNC_001169	A03:62251828-62261376	antisense_lncRNA	0.948754	1.23507	0.540697	0.493088	0.658694	0.436348	0	0.227544	3.8e-98	4.15e-19	0.288321	0.420127
LNC_001170	A03:62251828-62261376	antisense_lncRNA	0.769038	0.669779	2.49265	0.159179	2.60642	0.000716707	2.57486	0.000495112	0.621738	2.06809	0.925704	1.6066
LNC_001171	A03:62360223-62360476	lincRNA	3.74529	13.2981	29.236	7.41206	0	3.64874	0	0	0	0	0	0
LNC_001172	A03:63883969-63884790	lincRNA	7.48064	12.4005	7.69736	13.7683	7.7475	11.3722	26.5455	85.2592	33.7527	18.3168	63.062	18.9159
LNC_001173	A03:63883969-63884790	lincRNA	1.86592	3.66438	1.75514	2.55688	3.64512	1.58262	12.7048	22.2795	11.1635	4.12174	12.9001	5.96757
LNC_001174	A03:66312809-66322314	lincRNA	1.27935	1.68516	1.62582	1.06235	2.10791	1.48631	2.51586	1.51592	2.4251	2.1411	1.61771	1.24184
LNC_001175	A03:66689354-66691270	lincRNA	0.88977	1.04468	0.722804	1.45455	2.18405	1.0882	0.697245	1.16042	0.626476	1.2285	1.9389	1.24134
LNC_001176	A03:66963461-66963787	lincRNA	0.382094	0.794194	1.70289	2.89827	3.77203	1.41566	1.85988	1.23917	0	0.453006	1.59767	1.06685
LNC_001177	A03:66973635-66974125	lincRNA	0.134867	0.23625	2.27201	0.840913	0	0.748739	0	0	0	0	0	0
LNC_001178	A03:67300608-67301001	lincRNA	0.219431	1.02373	2.94636	0.231365	0.178795	0	0	0	0	0	0	0
LNC_001179	A03:67599039-67599411	lincRNA	0.253686	0.485429	3.11848	1.34533	0	0.703369	0	0	0	0	0	0
LNC_001180	A03:67736585-67737041	lincRNA	0.155955	0.138762	2.62472	0	0	0	0	0	0	0	0	0
LNC_001181	A03:67945488-67947077	lincRNA	0.0251004	0.0203169	0.113334	0.0767998	0.020257	0.0232593	1.93843	1.88292	2.86558	3.24857	1.39687	4.33201
LNC_001182	A03:72154990-72155445	lincRNA	0	1.11583	2.81254	0.490273	0	0	0	0	0	0.19502	0	0
LNC_001183	A03:72424647-72425747	lincRNA	14.6413	30.662	16.1143	17.2526	20.0951	19.4649	26.1259	67.2534	24.8336	16.7281	57.7605	18.1352
LNC_001184	A03:73542428-73542800	lincRNA	2.28317	3.15529	12.1904	3.76692	0.621302	2.34456	0.949593	0.411033	0.368954	0.618262	1.37831	0.693931
LNC_001185	A03:73722301-73723945	lincRNA	5.03163	4.89629	4.22028	4.20083	8.27622	6.55722	1.82509	4.19365	1.48235	2.00927	3.4316	1.21714
LNC_001186	A03:73735836-73737213	lincRNA	5.71683	6.69759	4.43563	6.89895	10.1428	8.44238	1.9857	3.39846	1.57654	1.75327	1.8901	1.536
LNC_001187	A03:74104759-74105065	lincRNA	0.484133	1.06027	5.38956	0	0	0	0	0	0	0	0	0
LNC_001188	A03:75227108-75228404	lincRNA	1.73104	2.71156	4.48555	2.81503	1.19045	1.66332	2.76527	5.43556	3.13418	2.46083	2.82531	2.52348
LNC_001189	A03:76172444-76174385	lincRNA	2.01646	0.99549	2.79758	0.945286	0.960776	1.1639	0.215983	0.269472	0.264796	0	0.0428545	0.0853433
LNC_001190	A03:77292642-77293085	lincRNA	0.165868	0	2.23224	0	0	0	0	0	0	0	0	0
LNC_001191	A03:78018311-78019001	lincRNA	1.13915	0.891969	1.79601	1.71883	0.737247	1.19553	0.786781	2.72018	1.43172	1.44335	0.496753	1.19079
LNC_001192	A03:78707161-78707573	lincRNA	0.586414	0	2.84617	0.205254	0	0.722891	0	0	0	0	0	0
LNC_001193	A03:80642651-80642963	lincRNA	0.448737	0.966265	5.4961	0	0	0	0	0	0	0	0	0
LNC_001194	A03:80685160-80690866	lincRNA	0.943457	1.44354	1.01392	1.13106	1.5221	1.00129	0.878234	1.11706	1.10613	0.977124	1.27747	0.938145
LNC_001195	A03:80936500-80938639	lincRNA	0.0976328	0.16069	0	0.149967	0	0.0452215	0	0	0	0.0622249	0.126992	0
LNC_001196	A03:81545839-81547308	lincRNA	1.25861	1.10661	1.25657	1.26291	1.82529	1.75876	1.3576	2.03934	0.53734	0.3818	1.12343	0.815157
LNC_001197	A03:81545839-81547308	lincRNA	0.634472	0.994844	1.51831	1.66612	1.38622	0.662343	1.36292	1.3312	1.20598	1.05815	1.05105	0.832918
LNC_001198	A03:82028819-82042287	lincRNA	0.0702254	0.0505259	0.182476	0.185651	0.226505	0.234324	0.322956	0	0.125258	0.036141	0	0.26997
LNC_001199	A03:82048780-82050282	lincRNA	3.32797	5.70634	3.98019	4.96079	6.63833	5.64644	2.66818	6.73169	1.60072	2.86767	4.37282	3.26726
LNC_001200	A03:82974797-82975295	lincRNA	0.848892	0.276358	3.47518	0.301626	0	0	0	0	0	0	0	0
LNC_001201	A03:83618221-83619014	lincRNA	1.5898	2.58873	5.4437	2.38438	1.33466	1.75566	2.85952	4.08362	3.38483	2.56504	1.83406	1.35255
LNC_001202	A03:83619172-83622173	lincRNA	0.748459	1.05332	2.95187	1.03641	0.188028	0.784652	0.869621	1.50132	1.40914	1.02491	0.728505	1.33843
LNC_001203	A03:83627440-83629301	lincRNA	1.82779	4.34894	3.02106	3.12594	5.95969	4.57088	25.8818	38.5063	34.9828	20.6799	16.4464	22.83
LNC_001204	A03:83632590-83632930	lincRNA	1.65854	7.69401	10.3572	5.34748	1.0882	1.84084	0.407501	5.37387	4.68061	1.19237	2.28887	5.06076
LNC_001205	A03:83633302-83633717	lincRNA	34.0115	57.2716	35.7318	32.6683	45.4956	39.9742	92.037	105.367	92.9129	108.695	60.0343	116.848
LNC_001206	A03:83643384-83693311	lincRNA	1.75509	2.02084	3.57835	2.83093	2.74189	2.54435	5.40611	6.60076	6.31762	5.90847	3.55616	4.78053
LNC_001207	A03:83643384-83693311	lincRNA	16.6419	54.9496	48.2252	32.6192	24.5991	20.3937	25.763	61.9842	36.4941	39.9307	42.8178	60.4498
LNC_001208	A03:83643384-83693311	lincRNA	4.7531	4.19157	15.0375	6.29632	0.350713	3.06484	0.735513	0.935986	1.53656	0.898911	0.955882	0.958963
LNC_001209	A03:83643384-83693311	lincRNA	19.4244	51.2695	28.3484	32.4071	28.3764	20.6059	82.9931	95.1593	64.7593	66.8436	54.4005	75.6985
LNC_001210	A03:83643384-83693311	lincRNA	5.03009	10.6059	7.93906	6.07599	7.9415	6.41522	11.1266	16.7898	14.555	8.66962	12.6095	16.7988
LNC_001211	A03:83643384-83693311	lincRNA	11.9696	22.6712	47.9609	36.8108	3.49057	12.9023	12.6575	23.5539	20.2498	11.5786	8.67767	11.8506
LNC_001212	A03:83643384-83693311	lincRNA	844.717	2234.31	1073.97	1073.6	1544.36	1240.18	1254.13	3140.21	1213.02	1199.61	2477.86	1806.7
LNC_001213	A03:83643384-83693311	lincRNA	0.680763	2.22772	4.78954	1.13986	0.137743	1.96978	0.989904	0.55402	0.399416	0.215205	0.892328	1.33777
LNC_001214	A03:83731769-83732193	lincRNA	0.731381	0.166004	2.04905	1.14947	0	0.169074	0	0	0	0	0	0
LNC_001215	A03:84729143-84729404	lincRNA	0	0	11.559	0	0	0	0	0	0	0	0	0
LNC_001216	A03:85469370-85469706	lincRNA	0	0	4.22816	0.742694	0	0	0	0	0	0	0	0
LNC_001217	A03:86323383-86324121	lincRNA	2.93e-06	0.361167	0.675012	0.878187	0.153584	0.967407	4.93e-05	2.3585	1.1644	0.577545	4.8233	1.83561
LNC_001218	A03:86323383-86324121	lincRNA	1.52727	1.59145	0.727746	1.12597	1.8342	1.08373	1.63051	2.80525	1.17477	1.11386	0.408493	0.685334
LNC_001219	A03:86345696-86350779	lincRNA	2.13889	2.27804	1.82709	3.01278	2.58095	2.86122	5.68017	3.30675	2.66969	1.16952	5.19227	4.94961
LNC_001220	A03:86960165-86966860	lincRNA	0.0901971	0.122099	0.0678614	0.18414	0.0485399	0.111434	0.0786257	0	0.0964674	0	0.116857	0
LNC_001221	A03:87746439-87748435	lincRNA	0.371473	0.670008	0.15568	0.313307	0.377489	0.535328	0.243324	0.126137	0.166264	0.132352	0.102985	2.6e-06
LNC_001222	A03:87746439-87748435	lincRNA	2.85e-06	0.31163	0.608591	0.0029495	0.187675	0.000229162	3.27e-05	0.0114976	1.92e-07	8.14e-06	0.185809	0.0719519
LNC_001223	A03:88263046-88264689	lincRNA	8.80294	9.37683	8.75627	4.44226	5.45429	5.79248	6.24078	10.7191	7.99066	5.60356	12.5376	5.05964
LNC_001224	A03:88294836-88295109	lincRNA	1.62529	0	8.14328	0.931745	0	0	0	0	0	0	0	0
LNC_001225	A03:88560913-88561343	lincRNA	0	0.320236	2.58104	0.3708	0	0.163793	0	0.287467	0	0	0	0
LNC_001226	A03:89008659-89009342	lincRNA	0.632546	1.55026	1.77411	0.824946	0.642204	1.17019	2.21413	1.79758	1.43707	0.39355	1.47367	1.69091
LNC_001227	A03:89068075-89069456	lincRNA	1.21804	1.22193	0.712273	1.38502	1.09327	0.585097	0.705611	4.48482	2.37186	2.01429	1.70035	1.22709
LNC_001228	A03:89204282-89205777	lincRNA	0.260568	0.379612	0.293588	0.602035	0.316033	0.301659	0.338204	0.424382	0.102842	0.330939	0.0850247	0.0848575
LNC_001229	A03:89384446-89385506	lincRNA	2.27559	3.30141	2.49073	2.20318	3.73253	1.98713	2.95368	6.14176	2.46362	2.89024	5.51586	2.54075
LNC_001230	A03:89872198-89872637	lincRNA	0	0	0	0.353683	0	0	0	0	0.509997	0.420004	1.12874	2.26773
LNC_001231	A03:91049599-91051348	lincRNA	2.37877	2.12135	2.28015	3.61465	3.20524	3.24416	0.44086	1.57379	0.433547	1.525	2.11902	1.64627
LNC_001232	A03:91055121-91063398	lincRNA	1.26689	2.28135	2.18678	2.08839	2.05063	1.17304	0.873453	3.16186	0.793086	1.17494	1.54969	0.663766
LNC_001233	A03:91118905-91119291	lincRNA	0.459582	2.37668	1.02807	1.21361	0.374684	0.637168	0	0.372465	0	0	0.310569	0
LNC_001234	A03:91122213-91126764	antisense_lncRNA	0.107186	0.783841	0.102817	0.539809	0.73682	0.803688	0.947848	2.4191	0.563256	0.477015	0.683523	0.615429
LNC_001235	A03:91122213-91126764	antisense_lncRNA	0.832688	0.895994	1.20275	1.23151	0.919401	1.18714	1.42233	3.68249	1.53207	1.7482	1.6576	1.18668
LNC_001236	A03:91144284-91144946	lincRNA	3.36292	2.42544	5.40926	3.95673	4.4056	4.15198	0.725215	1.04277	0.878914	0.608156	0.943569	0.83798
LNC_001237	A03:91566951-91568998	antisense_lncRNA	0	0.22889	0	0	0.0554517	0	18.4984	19.0945	23.2381	300.222	514.177	259.552
LNC_001238	A03:91732554-91735185	lincRNA	0.213682	0.421629	0.0344495	0.311623	0.443558	0.28285	1.67626	0.19909	1.61574	0.234416	0.0395526	0.11813
LNC_001239	A03:92899327-92901012	lincRNA	0	0.0405726	0.0848751	0.0511238	0	0.0232249	0	0	0	0	0	0
LNC_001240	A03:93567272-93569363	antisense_lncRNA	0.420849	0.191637	0.433886	0.316887	0.118098	0.152615	0.0719554	0.0298461	0.147574	0.0234827	0	0.37635
LNC_001241	A03:93604597-93615982	lincRNA	0.0505643	0.124987	0.342062	0.207177	0.0817135	0.140519	0	0	0	0.257711	0	0
LNC_001242	A03:93998628-94003138	lincRNA	0.364325	0.148612	0.369934	1.07964	0.235346	0.472571	0.0951476	0.178175	0.0582766	0.0931349	0.0472644	0.188296
LNC_001243	A03:94091731-94097384	lincRNA	5.599	4.13883	6.63364	7.72696	9.08617	8.08959	2.62517	1.00943	1.42061	5.02174	1.74536	3.99904
LNC_001244	A03:94091731-94097384	lincRNA	4.51e-06	4.1e-06	0.238036	0.183571	0.176209	1.24e-06	0.265002	0.264309	3.1e-06	5.56e-06	0.810023	1.97127
LNC_001245	A03:94091731-94097384	lincRNA	0.189271	0.484592	6.57e-06	6.22e-06	5.54e-06	3.6e-06	0.2994	0.291162	1.94e-05	0.251901	0.274678	0.970354
LNC_001246	A03:94091731-94097384	lincRNA	29.1012	29.8323	33.9161	30.2118	34.9095	30.3304	12.1569	12.1528	12.6773	16.4476	18.5629	14.3484
LNC_001247	A03:94243075-94252818	lincRNA	0.563006	0.31946	0.923928	0.681867	1.0196	0.894084	0.182499	0.0251195	0.276488	0.0596757	0.149238	0.483611
LNC_001248	A03:94243075-94252818	antisense_lncRNA	1.05748	1.73274	1.3941	1.73337	1.02585	2.08358	0.575435	0.190403	0.23627	0.342559	0.692164	0.988644
LNC_001249	A03:94243075-94252818	antisense_lncRNA	2.67317	2.62663	0.860515	1.23731	4.34782	2.02666	0.18229	0.930204	0.915553	1.12618	1.07221	0.406438
LNC_001250	A03:94243075-94252818	antisense_lncRNA	0.545292	0.361172	0.287521	0.304317	1.28e-05	0.885283	1.37469	0.0200368	0.000272136	4.16e-05	1.54174	1.69284
LNC_001251	A03:94807770-94808819	lincRNA	1.79264	3.69643	2.50774	3.10859	4.14788	3.95048	3.77359	9.36401	8.60095	2.27846	5.40193	3.5397
LNC_001252	A03:94832683-94834147	lincRNA	2.13516	2.93834	1.50075	1.25158	2.7414	2.36746	2.24031	3.595	2.18503	1.25312	3.35929	2.12479
LNC_001253	A03:94925422-94926800	lincRNA	0.325387	0.332808	0.0458795	0.249557	0.098548	0.226094	0	0.397777	0	0.0519391	0.0528135	0
LNC_001254	A03:95517815-95520021	lincRNA	0.0751799	0	0.0636665	0	0	0	0.394148	0.0306566	0.363718	0	0.0242926	0.0483288
LNC_001255	A03:95742171-95743418	lincRNA	0.141163	0.193373	0.212246	0.337191	0.228086	0.261541	0.18392	0.383405	0.299606	0.180007	0.183544	0.42687
LNC_001256	A03:96192409-96192831	lincRNA	0	0	0	0	0	0	1.16975	3.89898	1.6603	0	0	0
LNC_001257	A03:96700061-96715397	antisense_lncRNA	1.52548	1.66774	2.27621	1.94252	1.77283	1.19493	2.49962	2.72526	2.43151	2.63372	2.34694	3.57171
LNC_001258	A03:96759574-96762165	lincRNA	4.16403	3.25311	4.63764	3.78449	4.13754	2.72411	2.04146	1.8804	1.44356	2.18387	2.23269	1.66517
LNC_001259	A03:97179165-97179496	lincRNA	0.362543	0	4.04056	1.56646	0	0.335591	0	0	0	0	0	0
LNC_001260	A03:97519897-97520739	lincRNA	0.11236	0.185892	0	0	0	0	0	0	0	0	0	0
LNC_001261	A03:97844667-97848386	lincRNA	0.0864291	0.0708461	0.146221	0	0.0349059	0.240211	0.0563493	0	0.137821	0.165459	0.0561432	0.111889
LNC_001262	A03:98066464-98067677	antisense_lncRNA	0	0.83144	0.497414	0.234501	0	0.616416	2.79169	0	0.655052	0	0.599936	0
LNC_001263	A03:99521921-99523399	lincRNA	4.9004	6.31728	4.79403	4.69606	3.98821	4.9658	6.44645	26.5229	8.99446	6.01646	19.4273	7.72087
LNC_001264	A03:99732866-99735922	lincRNA	0.330431	0.106111	0.223919	0.282516	0.341147	0.526736	0.346882	0.603752	0.213701	1.27364	0.682532	0.627764
LNC_001265	A03:732711-733159	lincRNA	0.647641	1.88116	1.81614	0.676143	1.57837	1.34781	0	0.788688	0.489645	0.603912	0.21572	0
LNC_001266	A03:900082-902648	lincRNA	10.5982	15.9305	9.21886	12.1308	11.9361	13.2804	25.5534	55.8197	27.4132	18.8333	46.0637	23.9208
LNC_001267	A03:900082-902648	lincRNA	1.69123	1.29942	1.31719	2.0378	2.38536	1.76191	0.636694	0.625733	0.290559	0.882193	0.638313	0.556677
LNC_001268	A03:1009389-1011717	antisense_lncRNA	0.652278	1.21194	0.858573	1.18492	1.75564	1.27584	0.520536	0.53167	0.289851	0.324243	0.658137	0.280919
LNC_001269	A03:1012450-1012743	lincRNA	55.1588	74.1493	42.6523	38.8667	46.3961	45.1168	36.9346	57.0563	28.8425	35.7924	36.0899	37.7605
LNC_001270	A03:1075993-1076402	lincRNA	0.198903	1.2794	0.668242	2.08981	0.809451	0.183889	0.502029	0.322628	0	0	0	0.268635
LNC_001271	A03:1191164-1192743	lincRNA	0.303452	0.470836	0.513805	0.335293	0.204083	0.187462	0.0661972	0.0412383	0.365921	0	0	0
LNC_001272	A03:1437608-1443636	lincRNA	0.677088	3.38e-11	2.88353	1.86227	0.0176905	0.0173581	8.04e-08	9.71e-05	1.66696	0.247448	0.791297	0.00127799
LNC_001273	A03:1437608-1443636	lincRNA	0.140893	0.49604	2.33e-06	0.34182	1.02176	0.979994	0.298032	0.338765	0.0815388	0.033699	0.30664	0.143338
LNC_001274	A03:1437608-1443636	lincRNA	2.17655	1.67063	0.00313868	1.36557	3.30126	2.72182	2.33625	0.850763	0.753247	0.807395	0.738765	1.03218
LNC_001275	A03:1437608-1443636	lincRNA	2.30501	2.96236	0.18324	0.00471221	1.73089	1.79972	1.62504	0.244912	1.89e-05	5.66e-13	0.000296031	0.847228
LNC_001276	A03:1437608-1443636	lincRNA	1.48074	1.61376	1.84953	4.28e-07	0.0127439	0.000193481	2.11143	0.261178	0.0365787	2.47243	0.736675	0.0349442
LNC_001277	A03:1437608-1443636	lincRNA	0.0434224	0.150953	3.13977	6.1e-06	0.570731	9.83e-05	0.0164787	1.41392	3.69046	0.150643	2.4121	1.56218
LNC_001278	A03:1437608-1443636	lincRNA	0.350579	0.802298	0.0146818	1.6842	2.47039	1.706	0.269766	0.285084	0.378346	0.0474493	0.382456	0.259958
LNC_001279	A03:1437608-1443636	lincRNA	5.82631	3.00563	6.33008	4.16187	4.30771	4.40246	2.84723	0.512481	1.4506	1.27938	0.704363	0.885303
LNC_001280	A03:2030083-2031230	lincRNA	0.325586	2.23743	0.610182	0.785927	0.527611	0.200913	0.27918	1.05908	0.50408	0.273054	1.14374	0
LNC_001281	A03:2034482-2035369	lincRNA	0.682479	4.54846	0.153285	0.141884	0.664474	0.378882	53.756	48.7967	30.2636	53.2448	228.635	50.4255
LNC_001282	A03:2052587-2055205	lincRNA	0.299143	0.171663	0.209143	0.203024	0.298748	0.330049	0.373772	0.116192	0.230207	0	0.147152	0.0182911
LNC_001283	A03:2106271-2108406	antisense_lncRNA	1.61269	1.87758	1.84386	1.72669	2.07536	1.608	0	0	0.164479	0.864136	1.50445	0.472637
LNC_001284	A03:2364509-2367020	lincRNA	0.967535	0.409453	0.24268	1.37172	0.849446	1.01636	2.32007	7.09479	2.92365	1.32202	8.70181	1.50017
LNC_001285	A03:2364509-2367020	lincRNA	0.392426	0.947845	0.60573	1.81e-05	0.42666	0.409217	0.000257646	0.000858356	0.000857161	0.000679646	0.000677599	0.000678718
LNC_001286	A03:2402652-2403777	lincRNA	1.35197	3.89533	2.85381	2.84612	3.85572	4.72194	1.79345	4.46623	0.802183	1.01591	2.58387	0.475461
LNC_001287	A03:2402652-2403777	lincRNA	1.04562	1.05008	0.35245	1.43e-05	0.560278	1.33e-05	1.05e-05	0.814968	6.6e-06	1.91e-05	0.380474	1.83e-05
LNC_001288	A03:2688853-2689488	lincRNA	2.05427	2.14372	10.9784	5.78477	0	1.68775	2.00406	1.47993	2.01278	1.95781	0	1.55217
LNC_001289	A03:2860282-2861793	lincRNA	0	0	0	0.0294304	0	0	0.0754341	0.282134	0.04629	0.923061	0.560277	1.00389
LNC_001290	A03:3066911-3067323	lincRNA	0.195471	0.179157	2.40829	0	0	0.361445	0	0	0	0	0	0
LNC_001291	A03:3404746-3406141	lincRNA	1.76841	3.12313	1.94947	2.58906	2.8564	2.45755	2.35981	8.58194	3.2089	2.15581	3.39182	3.11914
LNC_001292	A03:3911971-3924569	antisense_lncRNA	0.247878	0.698905	0.313605	1.25072	1.34336	0.97411	2.89046	0.452964	1.22024	0.331464	0.396536	0.356048
LNC_001293	A03:4398569-4399846	lincRNA	1.48372	2.40239	1.4499	1.77279	1.95806	1.78679	0.901671	2.25655	0.550483	1.89099	2.12318	1.53935
LNC_001294	A03:4491546-4492243	lincRNA	1.11355	3.25237	2.79771	1.48258	0.910367	1.54381	1.03684	7.21515	4.00889	2.3619	2.28037	3.06116
LNC_001295	A03:4839240-4839858	lincRNA	4.3293	5.32362	15.2622	8.34277	1.32439	6.05648	7.44371	12.0531	7.78821	4.61149	4.17133	7.08023
LNC_001296	A03:5513694-5517101	lincRNA	2.30858	3.17321	2.83882	2.01348	3.36611	1.85505	2.22442	2.63465	2.17155	1.72486	2.0693	1.86762
LNC_001297	A03:5767431-5776090	antisense_lncRNA	2.12432	3.8391	6.34097	5.15842	6.58748	4.27525	1.21591	1.15295	9.02e-06	0.892415	1.37161	1.4191
LNC_001298	A03:5767431-5776090	lincRNA	7.56074	9.64997	8.6929	5.6199	10.2287	7.17219	2.40823	3.6345	1.39594	5.08784	3.83548	4.42618
LNC_001299	A03:5767431-5776090	lincRNA	2.75787	6.03647	2.77477	3.55395	3.08231	3.50621	1.71738	2.42757	1.93962	1.70482	2.24608	2.48218
LNC_001300	A03:5767431-5776090	lincRNA	3.83846	1.49743	0.00035696	0.283786	6.47e-05	0.000520771	0.0106267	0.247504	0.717677	9.87e-05	3.97459	0.000142715
LNC_001301	A03:6563646-6565488	lincRNA	1.64185	3.60744	1.36767	1.67097	2.18537	1.75205	5.32578	11.1912	5.50023	3.66582	7.57233	3.02101
LNC_001302	A03:6563646-6565488	lincRNA	0.322265	1.10842	0.912072	0.625173	0.545875	1.02822	1.61115	5.3816	1.28934	1.02651	4.07657	1.76758
LNC_001303	A03:7023594-7026282	lincRNA	2.58815	4.71457	4.99159	3.71596	2.92874	4.20856	4.48623	4.12262	5.28473	4.90245	5.09645	4.70983
LNC_001304	A03:7201252-7202781	lincRNA	2.35766	4.41543	3.00234	3.09612	4.70438	4.74345	1.84827	4.5027	1.78014	1.68	4.06125	1.56546
LNC_001305	A03:7232946-7235331	lincRNA	0.168946	0.195226	0.326943	0.295338	0.13634	0.156556	0.157989	0.432963	0.194128	0.123736	0.0936896	0.155384
LNC_001306	A03:7640680-7651437	antisense_lncRNA	0.588351	0.755401	0.140932	1.35799	1.46137	1.20774	0.258261	0.226044	3e-06	0.750436	0.387665	0.610143
LNC_001307	A03:7640680-7651437	antisense_lncRNA	6.13014	5.93721	7.76931	10.1173	10.4883	9.35315	1.47653	0.798772	1.09279	2.04907	1.44109	1.75887
LNC_001308	A03:7640680-7651437	antisense_lncRNA	1.26561	0.791958	1.54143	2.28146	2.62815	2.38644	0.222548	8.51e-06	0.252942	0.357338	0.133605	0.274619
LNC_001309	A03:7640680-7651437	antisense_lncRNA	0.857062	1.17825	1.0513	1.82076	2.00222	1.95647	0.389256	0.332077	0.313591	1.32404	0.935598	0.778082
LNC_001310	A03:8104062-8105143	lincRNA	11.6806	16.3119	10.017	16.5252	14.9014	15.2055	16.3409	43.333	20.2871	9.06648	22.2747	9.88961
LNC_001311	A03:8127677-8131121	lincRNA	1.42171	1.42972	1.52429	1.63538	3.22687	1.75863	8.26e-05	0.000337013	0.842425	5.02e-05	0.00128545	0.000356568
LNC_001312	A03:8127677-8131121	lincRNA	1.47873	1.11784	1.7243	0.861077	0.00990638	1.80369	1.77651	1.63511	0.843579	2.42362	2.23282	2.52231
LNC_001313	A03:8127677-8131121	lincRNA	4.57123	5.08842	5.61565	5.62956	6.09824	6.15856	3.25844	3.33628	1.56337	2.09739	3.06262	3.50224
LNC_001314	A03:8941941-8963370	lincRNA	0.85177	0.403985	0.696611	0.661083	0.903718	1.2425	0.42966	0.556361	0.930775	0.236997	0.440482	0.000159078
LNC_001315	A03:8941941-8963370	lincRNA	0.36589	0.193115	0.379589	0.0567893	0.434883	6.08e-06	9.15e-06	3.3e-14	2.2e-10	0.398741	0.173687	0.661574
LNC_001316	A03:8941941-8963370	lincRNA	2.24861	1.18913	2.5237	2.45512	3.10006	2.23014	2.21618	0.480407	1.63702	1.72457	0.503284	1.87962
LNC_001317	A03:8941941-8963370	lincRNA	9.11e-05	0.00019122	0.442161	0.563145	0.928979	0.694936	0.0992446	1.59e-22	3.92e-07	0.303366	0.152272	0.228377
LNC_001318	A03:8941941-8963370	lincRNA	1.83363	1.40228	1.52342	1.24823	0.819822	0.933743	1.0522	0.0474153	0.242195	0.515115	0.301007	1.52655
LNC_001319	A03:8941941-8963370	lincRNA	1.47666	1.09135	1.77994	1.53425	2.33671	1.67637	0.75842	0.505696	1.09528	1.10865	0.243258	0.375047
LNC_001320	A03:9216253-9216710	lincRNA	0.620966	0.690266	0.870932	1.13322	1.00857	1.00521	0.39544	1.76483	0.941703	0.773183	3.51124	0.829344
LNC_001321	A03:9457560-9473681	lincRNA	5.47e-08	0.240283	0.191669	5.55e-06	7.11e-06	1.9e-07	1.16e-05	0.813586	4.86e-06	0.304539	0.0261936	5.55e-06
LNC_001322	A03:9457560-9473681	lincRNA	2.06686	1.08893	2.596	2.024	2.71232	1.14455	1.3942	0.166621	1.05518	0.394325	1.03227	0.305021
LNC_001323	A03:9457560-9473681	lincRNA	2.29619	1.89715	1.90529	2.84827	2.68291	3.39485	2.16663	0.656653	0.855877	0.258982	0.435123	1.00501
LNC_001324	A03:10953585-10954469	lincRNA	0.315139	0.390025	0.414496	0.215276	0.381992	0.097306	0.0683533	0.0855784	0	0.735844	0.615342	0.272699
LNC_001325	A03:12515618-12524036	lincRNA	1.50691	0.896815	1.21366	0.593031	1.13444	1.18293	0.261325	0.70225	0.383907	0.275993	0.570371	0.361086
LNC_001326	A03:12515618-12524036	lincRNA	0.616902	0.997261	1.47463	0.958828	0.722937	0.548909	1.48452	0.517247	0.214306	0.816607	1.08477	0.664071
LNC_001327	A03:12515618-12524036	lincRNA	1.61897	0.911295	1.51589	1.22433	0.605796	1.07865	0.280043	0.262873	0.104875	0.951961	0.578598	0.322062
LNC_001328	A03:12515618-12524036	lincRNA	0.9422	0.807257	1.09893	0.440372	0.57315	0.601221	0.303886	0.251966	0.149686	0.614897	0.658345	0.198399
LNC_001329	A03:12731721-12738758	lincRNA	29.1038	18.9928	32.2294	6.26111	8.31871	6.86271	7.84787	2.58183	5.07739	7.99444	11.6737	6.38739
LNC_001330	A03:12862661-12863126	lincRNA	0.978452	0.465012	2.46101	1.03615	0.399182	0	0.611559	1.98193	2.14248	0.298665	0.994879	1.66953
LNC_001331	A03:12987244-12988982	lincRNA	0.926841	1.15077	1.09739	1.54408	1.13099	1.44544	1.15461	3.2444	0.836998	0.753576	1.11118	1.60024
LNC_001332	A03:14715199-14731203	lincRNA	2.03616	3.04381	1.86397	1.7316	1.59998	2.18864	1.40091	4.64681	2.50584	2.00431	4.8291	0.855357
LNC_001333	A03:14715199-14731203	lincRNA	0.338741	0.0495301	0.000343575	0.00131913	1.53454	0.319476	0.000625333	3.11e-05	6.59e-06	0.000519438	0.000143303	1.32e-05
LNC_001334	A03:15298664-15298968	lincRNA	0	1.64253	6.6399	0.548154	0	0.462926	0	0	0	0	0	0
LNC_001335	A03:15636374-15638329	lincRNA	0.384518	0.280073	0.337318	0.349642	0.414109	0.672881	0	0	0.0681438	0.0545332	0	0
LNC_001336	A03:17521590-17533583	lincRNA	0.494325	0.253492	0.391279	0.373082	0.361222	0.373837	0.12627	0.0891739	0.505028	0.410049	0.439539	0.362096
LNC_001337	A03:17521590-17533583	lincRNA	0.0841358	0.256058	0.339214	0.40542	0.723851	0.106519	0.530689	0.0894245	0.111166	0.474875	0.433638	0.188559
LNC_001338	A03:17521590-17533583	lincRNA	1.6e-12	0.151158	0.199128	0.193443	0.109888	0.1102	0.590959	0.481471	0.295724	4.21e-19	0.264004	0.332238
LNC_001339	A03:17521590-17533583	lincRNA	3.15394	1.33413	3.21408	2.99608	3.40046	3.2673	0.416499	0.401162	0.664282	1.26026	6.37e-05	1.21394
LNC_001340	A03:17716601-17719110	lincRNA	0.949659	0.849089	1.31081	1.23703	0.743101	1.28929	0.802957	0.549027	0.500332	0.835608	1.54388	1.34756
LNC_001341	A03:17716601-17719110	lincRNA	2.15149	1.84193	1.75734	1.60228	1.62735	1.58721	1.67391	1.35628	1.16494	2.15524	2.23979	1.91124
LNC_001342	A03:17716601-17719110	lincRNA	8.50046	9.08956	8.84085	8.41485	10.4351	8.82485	3.20173	2.26201	1.97117	4.42609	4.03902	2.39662
LNC_001343	A03:18192399-18194229	lincRNA	0	0.0406338	0.255002	0.1024	0	0	0	0	0	0	0	0
LNC_001344	A03:19058310-19059085	lincRNA	5.18227	0.683016	2.49248	2.40039	1.53288	0.760933	0.0820618	0.102937	0.0998623	0.160602	0.082454	0
LNC_001345	A03:19369258-19370488	lincRNA	5.0602	4.98514	4.62941	4.19099	7.0945	5.57548	2.41204	2.89853	1.58766	1.79267	2.34975	2.33992
LNC_001346	A03:19378077-19380179	lincRNA	1.27328	1.77303	1.43775	1.46387	1.93711	1.28114	0.52457	0.623071	0.352104	0.396859	0.35261	0.280588
LNC_001347	A03:20538086-20541070	lincRNA	0.980675	2.24914	1.03456	1.29101	2.18996	1.39868	1.26013	1.38519	0.222731	0.883139	1.60053	0.365868
LNC_001348	A03:20538086-20541070	lincRNA	4.72e-06	1.10063	6.72e-06	1.56e-05	0.534741	3.64e-05	0.712579	0.827785	0.000134229	0.0426496	0.516459	0.379146
LNC_001349	A03:20538086-20541070	lincRNA	1.3815	0.873308	1.15735	1.92217	1.81458	1.5911	1.45e-05	0.112634	0.580386	0.497948	0.161358	0.693047
LNC_001350	A03:21098704-21101503	lincRNA	0.616851	0.738232	0.674009	0.52719	0.75458	0.497884	1.14728	3.69991	1.82816	3.54837	6.09677	3.7107
LNC_001351	A03:21242344-21242866	lincRNA	3.34983	0.414442	2.42023	0.744012	0.484938	1.21793	0.153519	0	0	0	0	0.158253
LNC_001352	A03:21484062-21486973	lincRNA	28.8846	9.70874	29.8195	1.81051	2.03429	2.22674	2.94374	0.75794	2.55393	19.613	26.7166	15.0292
LNC_001353	A03:23946653-23947562	antisense_lncRNA	0	0	0.171031	0.207177	0.0408567	0	0.921634	0	0.241079	0	0	0
LNC_001354	A03:24148606-24149065	lincRNA	0	0	2.07141	0.320763	0	0.569205	0	0	0	0	0	0
LNC_001355	A03:27724559-27724808	lincRNA	1.38042	0	16.9404	0	0	1.35317	0	0	0	0	0	0
LNC_001356	A03:28707144-28707452	lincRNA	0.471791	0	4.20197	2.59181	0	0.877537	0	0	0	0	0	0
LNC_001357	A03:28753455-28753951	lincRNA	1.31723	0.690614	3.55099	0.410434	0	0.853203	0.168599	0.64224	0.201843	0	0	0.174818
LNC_001358	A03:29803736-29805414	lincRNA	12.0469	16.7505	19.9627	12.08	12.6054	12.9711	33.1363	35.3067	36.6888	30.4468	20.8649	34.8955
LNC_001359	A03:30383698-30384509	antisense_lncRNA	15.8646	6.01513	31.2387	20.826	12.1277	8.61106	16.3447	14.6887	21.991	11.0513	4.78671	12.7382
LNC_001360	A03:30421331-30421895	lincRNA	0.833533	0.713738	1.17183	1.29251	0.675228	0.482239	0.536536	1.86432	1.77788	0.787179	1.09703	0.686165
LNC_001361	A03:30451760-30452500	lincRNA	4.86799	3.27032	7.69319	5.69551	4.20997	4.50838	7.01681	9.68951	10.5555	10.8996	5.5625	14.1017
LNC_001362	A03:30762966-30763377	lincRNA	0.196602	0.180346	2.20192	1.03241	0	0.727064	0	0	0	0	0	0
LNC_001363	A03:31100099-31113009	lincRNA	1.47817	1.53075	1.19639	1.85264	2.59286	1.91171	0.66124	0.239274	0.562315	0.718196	0.462921	0.840718
LNC_001364	A03:31100099-31113009	lincRNA	0.182075	0.0571834	0.624513	0.159449	0.0883987	0.0729999	2.41e-06	4.02e-10	3.09e-06	0.0441117	8.36e-11	0.0436859
LNC_001365	A03:31440572-31440892	lincRNA	0	0	4.5476	0	0	0	0	0	0	0	0	0
LNC_001366	A03:31775798-31776230	lincRNA	0.175292	0.158246	2.16157	0	0	0.32421	0	0	0	0	0	0
LNC_001367	A03:32454426-32454823	lincRNA	0.641748	0.198783	2.1547	0.225336	0	0.19774	0	0	0	0	0	0
LNC_001368	A03:32633841-32683951	antisense_lncRNA	1.14642	0.752159	1.10705	1.20694	1.65871	1.22719	0.340754	0.234874	0.302766	0.68492	0.490241	0.945874
LNC_001369	A03:32633841-32683951	lincRNA	0.170237	0.292564	0.356901	0.498014	0.47381	0.492801	0.162478	0.160774	0.348016	0.0617177	0.150631	0.607697
LNC_001370	A03:32633841-32683951	lincRNA	1.5e-06	7.59e-07	3.76e-06	0.118663	8.31e-07	0.571263	0.144584	1.49e-06	0.355295	2.17e-06	0.0923571	8.19e-07
LNC_001371	A03:36385906-36386320	lincRNA	0	0.353648	2.59759	0	0	0.178671	0	0	0	0	0	0
LNC_001372	A03:37464177-37465955	lincRNA	0.26559	0.349036	0.234436	0.249577	0.373401	0.76039	2.08e-08	9.62e-09	0.231509	0.151935	7.47e-08	8.1e-08
LNC_001373	A03:37464177-37465955	lincRNA	0.723886	0.50113	0.438784	1.45681	0.754954	0.870561	0.258576	0.255275	0.182993	0.953435	2.16429	1.70007
LNC_001374	A03:37464177-37465955	lincRNA	2.83726	3.44279	3.19954	3.85969	1.86318	2.34155	2.03887	3.92568	0.936033	3.87948	7.06934	3.99228
LNC_001375	A03:39998329-40000040	lincRNA	0.320173	0.324301	0.572199	0.462731	0.861375	0.494471	0.244386	0	0.214354	0.0341776	0	0.275038
LNC_001376	A03:40832022-40832814	lincRNA	0.0120232	0.22337	2.47e-05	1.14272	2.45198	0.701177	0.59219	1.34398	0.429319	0.000139483	1.32505	0.240924
LNC_001377	A03:40832022-40832814	lincRNA	0.81129	0.771189	0.37018	0.502057	2.48e-05	0.742006	0.000102197	0.000149109	0.000153069	1.24805	0.000121308	9.01e-07
LNC_001378	A03:41939867-41940354	lincRNA	0.409487	0	0.766425	2.55392	1.77193	1.76812	0.349065	0	0	0.341313	0	0.906934
LNC_001379	A03:42326526-42328913	lincRNA	2.3e-06	4.02e-17	6.11e-43	1.59e-09	0.0518855	3.5e-35	6.63e-14	2.85e-07	1.03e-05	4.38e-05	9.25e-06	0.914172
LNC_001380	A03:42326526-42328913	lincRNA	0.414859	0.756401	0.800824	1.07189	1.25	0.4137	0.258653	0.275741	0.222218	0.147508	0.32386	0.251928
LNC_001381	A03:42326526-42328913	lincRNA	6.81e-08	6.18e-05	0.00168987	1.29e-05	0.000164185	0.000127819	1.85e-05	1.81e-06	1.33e-10	0.20497	1.39e-12	5.31e-10
LNC_001382	A03:42326526-42328913	lincRNA	1.0153	0.752446	1.02505	1.86733	1.73962	1.16943	0.670979	0.431026	0.379506	1.02447	0.685638	0.901564
LNC_001383	A03:43224324-43226495	lincRNA	0.0339849	0	0	0	0	0	1.33202	1.38515	1.9048	2.08621	3.17277	1.84301
LNC_001384	A03:43359046-43362075	lincRNA	1.29e-32	0.267239	0.424907	0.480509	0.235233	0.51233	3.7e-05	6.89e-15	0.313408	0.535452	2.35e-07	0.164823
LNC_001385	A03:43359046-43362075	lincRNA	0.781727	0.101437	8.87e-11	7.11e-26	0.412454	4.17e-09	0.262613	0.77196	0.517404	0.954863	3.24e-14	0.507697
LNC_001386	A03:43359046-43362075	lincRNA	0.0173305	0.786946	2.56e-05	0.000167038	2.75e-05	5.56e-06	0.935826	4.32e-05	4.61e-05	3.51e-05	1.63e-05	0.166126
LNC_001387	A03:43359046-43362075	lincRNA	3.29399	2.77056	3.0247	3.3163	2.34938	2.417	3.66722	2.69519	3.74747	1.50685	4.19488	1.62371
LNC_001388	A03:44661133-44661576	lincRNA	0	0	2.23224	0.34657	0	0.153409	0	0	0	0	0	0
LNC_001389	A03:44754694-44760383	lincRNA	27.5527	8.61332	18.9837	23.123	20.8375	21.0765	19.0605	23.3542	15.2097	7.88254	16.5532	8.25937
LNC_001390	A03:44934104-44934536	lincRNA	0.525877	1.10773	3.73363	2.0177	0	0.810526	0	0	0	0	0	0
LNC_001391	A03:45314423-45314715	lincRNA	6.48374	4.04606	7.2166	5.26706	4.41782	7.73014	1.38693	0	1.53762	6.7185	0	2.50055
LNC_001392	A03:47038844-47039188	lincRNA	0.319545	0	3.20788	0.342731	0	0	0	0	0	0	0	0
LNC_001393	A03:48498934-48499538	lincRNA	0.0927828	0.236373	2.19255	0.287185	0	0.0859002	0	0	0	0	0	0
LNC_001394	A03:51390759-51391136	lincRNA	2.69074	0.697518	2.73446	3.36749	2.1955	3.61719	0.611559	0	0.357081	0.298665	0	0
LNC_001395	A03:51810397-51812387	lincRNA	0	0.0156028	0.218517	0.019719	0	0.0179349	5.27545	8.96484	6.80197	10.0318	5.3536	11.6217
LNC_001396	A03:53467911-53468329	lincRNA	0	0	2.11689	0.198182	0	0.34941	0	0	0	0	0	0
LNC_001397	A03:53596781-53598559	lincRNA	5.04037	5.21165	5.43753	12.2424	13.9136	11.0444	7.71437	15.2152	9.01334	23.2109	15.0346	12.2012
LNC_001398	A03:53670645-53670910	lincRNA	1.90476	1.2056	3.18241	3.31853	5.65012	2.74042	0	0	0	1.02787	1.44858	1.33964
LNC_001399	A03:57389855-57390250	lincRNA	0.433278	0.201721	2.90919	0.228311	0	0	0	0	0	0	0	0
LNC_001400	A03:58902219-58902498	lincRNA	1.45722	2.61914	10.544	4.96784	0	0.689294	0	0	0	0	0	0
LNC_001401	A03:59502672-59503224	lincRNA	0.897475	0	6.49539	0.491333	0	0	0	0	0	0	0	0
LNC_001402	A03:59860164-59866871	lincRNA	0	0	0.192057	0.0272658	0	0.078986	0.242226	0.338719	0.222775	3.31e-07	1.07477	0.201794
LNC_001403	A03:59860164-59866871	lincRNA	0	0	2.94e-06	0.149678	0	2e-06	1.82238	5.44516	1.40664	2.83384	6.67308	2.48133
LNC_001404	A03:60325425-60325655	lincRNA	14.5858	17.9289	59.9119	27.3924	0	12.3353	0	0	2.45221	0	0	0
LNC_001405	A03:60802143-60802522	lincRNA	3.85855	0.457297	0.539237	1.27614	1.18041	1.78308	0.905031	0.390811	0.70508	0.294671	0.326709	0.328943
LNC_001406	A03:60995251-61000586	lincRNA	1.20331	1.38263	3.63808	1.91166	0.622962	0.994911	3.41386	6.72713	4.01353	2.75341	2.5915	3.53934
LNC_001407	A03:61666307-61668548	lincRNA	0.145177	0.164963	0.327695	0.296331	0.304683	0.107617	0	0	0.0932059	0.0743477	0.0376094	0.0374382
LNC_001408	A03:61984278-61986476	lincRNA	1.65243	3.0546	1.73772	2.1	2.41113	2.34936	2.63837	4.87309	2.55075	1.74133	3.89436	1.80633
LNC_001409	A03:63379313-63381195	lincRNA	3.41247	2.84958	2.97517	2.11021	2.57062	2.17421	0.399115	2.37728	0.602624	2.24176	2.4705	1.6389
LNC_001410	A03:63379313-63381195	lincRNA	0.598701	0.977767	0.617141	1.90604	0.776326	1.46586	0.250383	0.648728	0.382386	0.228599	1.0969	0.600407
LNC_001411	A03:63379313-63381195	lincRNA	3.2e-13	2.0029	6.72e-07	1.75038	0.324168	1.15488	1.90647	0.958466	0.786436	1.31653	0.0360555	0.996783
LNC_001412	A03:64801627-64803907	lincRNA	0.780824	0.922017	0.803343	1.43157	1.60981	1.09348	0.636985	0.7642	0.504017	0.467737	0.582927	0.557492
LNC_001413	A03:64984345-64984691	lincRNA	0.313777	0	3.50044	0	0	0.290124	0	0	0	0	0	0
LNC_001414	A03:65104688-65106055	lincRNA	0	0	0.0678013	0.0613252	0	0	0.0785564	0	0	0	0	0
LNC_001415	A03:65180646-65181829	lincRNA	0.688134	0.698994	0.954799	0.759402	1.19772	0.882588	0.482168	1.81116	0.420169	0.337056	0.620201	0.618436
LNC_001416	A03:66651846-66652201	lincRNA	0	0.569441	3.23835	0.309617	0	0	0	0.939818	0	0	0.397015	0
LNC_001417	A03:68202553-68203259	lincRNA	0	0.0607003	0.0816938	0.0745738	0	0	2.06789	2.59822	2.73898	2.48314	3.03414	3.97661
LNC_001418	A03:68483475-68483756	lincRNA	2.81509	0.837025	9.40072	0	0	0.664618	0	0	0	0	0	0
LNC_001419	A03:68823103-68823800	lincRNA	5.13156	2.42595	3.81541	2.2685	6.7067	5.97777	4.35813	1.75616	2.23962	2.12902	2.91983	2.35069
LNC_001420	A03:68823103-68823800	lincRNA	1.72746	3.75444	0.988418	2.63688	1.37e-05	1.10749	2.34e-05	5.13e-05	3.92e-05	3.33e-05	3.72e-05	4.43e-05
LNC_001421	A03:69549183-69549540	lincRNA	0	0.279094	2.86668	0.304245	0	0	0	0	0	0	0	0
LNC_001422	A03:69877161-69885511	lincRNA	5.43e-14	3.99236	3.76597	2.82967	1.7594	3.84063	6.47256	5.16564	8.36e-05	3.64e-50	7.03227	3.39668
LNC_001423	A03:69877161-69885511	lincRNA	1.32454	1.74745	4.84718	2.35351	2.24083	3.90667	3.5537	0.072759	1.97	0.691947	0.0100941	0.693972
LNC_001424	A03:69877161-69885511	lincRNA	3.19392	1.42349	0.644364	3.18864	1.89195	1.09435	0.221654	1.22259	0.000937792	1.52806	1.17143	1.81436
LNC_001425	A03:69877161-69885511	lincRNA	2.39023	2.11836	3.51989	2.56694	3.28552	2.66772	1.45689	1.72407	1.33391	1.09769	1.31742	1.67798
LNC_001426	A03:69877161-69885511	lincRNA	0.000128031	1.41139	1.94428	0.00552394	1.21319	1.22839	2.02962	0.702635	2.91692	0.00852782	0.198277	0.0461239
LNC_001427	A03:69877161-69885511	lincRNA	6.68732	3.75246	2.04592	2.288	1.49963	0.00346808	1.21e-05	3.10289	5.7787	6.88121	5.2651	5.87849
LNC_001428	A03:69877161-69885511	lincRNA	0.531801	0.132708	0.839598	0.135678	0.325211	1.44e-09	4.58e-13	2.24e-175	7.72e-42	2.2e-94	1.03e-49	1.38e-14
LNC_001429	A03:69877161-69885511	lincRNA	0.38288	0.239314	0.00142911	0.785767	0.556829	0.811311	0.538724	0.652853	0.414836	0.549868	0.676964	0.411691
LNC_001430	A03:70736676-70737089	lincRNA	0.777414	0.177983	2.17694	1.0202	0	0	0	0	0	0	0	0
LNC_001431	A03:70856672-70859381	lincRNA	0.327498	0.652113	0.581187	0.555798	0.905779	0.780466	0.143179	0.1272	0.402991	0.600791	0.221576	0.340551
LNC_001432	A03:71024564-71025244	lincRNA	0.139874	0	0.314109	1.01836	1.02155	1.68238	0.178725	0.227269	0	0	0	0.186046
LNC_001433	A03:72272631-72274057	lincRNA	1.542	2.56559	1.49066	1.80316	1.42352	1.02038	2.92933	4.52364	2.1068	2.19249	3.37764	2.16785
LNC_001434	A03:72291998-72292354	lincRNA	0	0	3.53272	0	0	0.265917	0	0	0	0	0	0
LNC_001435	A03:72479990-72485841	lincRNA	0.845465	0.0385961	0.968858	0.0368362	0.0438242	0.0783649	0.158734	0	0.0097968	0.0155431	0.0077846	0.00773656
LNC_001436	A03:73542428-73542800	lincRNA	8.79343	28.7842	31.9899	8.19371	5.77493	6.65292	0	42.5656	6.7906	2.11187	10.713	5.79583
LNC_001437	A03:73580871-73581242	lincRNA	0.766741	1.22429	2.57037	0.542325	0	0	0	0	0	0	0	0
LNC_001438	A03:73722301-73723945	lincRNA	0	0.0781335	0.160743	0.0972934	0.115165	0.132053	0	0	0	0	0	0
LNC_001439	A03:74131402-74131693	lincRNA	0.598478	1.37401	6.66124	0.669286	0	0.56097	0	0	0	0	0	0
LNC_001440	A03:74194764-74195939	lincRNA	0.651582	0.501962	2.6955	1.07268	0.0584589	0.704317	0.0472713	0	0	0	0	0
LNC_001441	A03:74307047-74307545	lincRNA	0.130707	0.114129	2.20236	1.08586	0	0.362844	0	0	0	0	0	0
LNC_001442	A03:74825958-74826260	lincRNA	0	0	5.11556	0	0	0	0	0	0	0	0	0
LNC_001443	A03:75178078-75180614	antisense_lncRNA	297.806	354.013	392.029	176.75	87.071	169.467	99.0346	253.946	85.8875	34.6549	229.14	39.8355
LNC_001444	A03:75227108-75228404	lincRNA	14.9453	32.3632	26.9729	20.7493	29.1401	26.7038	47.6744	70.4547	51.0801	39.4825	40.2787	55.8379
LNC_001445	A03:75263468-75263838	lincRNA	0	0	3.16498	0.546584	0	0.237983	0	0	0.373924	0	0	0
LNC_001446	A03:76172444-76174385	lincRNA	1.73359	1.46319	2.08739	0.783809	0.775484	1.03624	0.235036	0.693289	0.792316	0.37147	0.721286	0.576379
LNC_001447	A03:76172444-76174385	lincRNA	0.560644	0.807428	0.0933425	0.619601	0.789296	0.988586	0.469605	0.826537	0.27858	0.476857	0.330768	0.279994
LNC_001448	A03:76217385-76218131	antisense_lncRNA	0	0	0	0	0	0	0.386876	0.246504	2.07459	0	0	0
LNC_001449	A03:76795317-76806703	antisense_lncRNA	0.080238	0.493123	0.295291	0.501428	1.0458	0.502833	0.555055	0.435547	0.365946	0.898982	0.233592	0.649542
LNC_001450	A03:76795317-76806703	antisense_lncRNA	0.508226	0.843611	0.414267	0.724518	1.39389	0.386943	0.2204	1.08e-09	0.134933	0.346713	0.656576	0.639249
LNC_001451	A03:76795317-76806703	antisense_lncRNA	0.477455	0.662134	0.535347	0.840015	1.20699	1.04213	0.233557	0.318751	0.211829	0.29761	0.158473	0.314516
LNC_001452	A03:76795317-76806703	antisense_lncRNA	0.281771	0.112344	7.06e-13	0.295842	0.589848	0.201605	0.206206	0.0419439	2.25e-05	8.37e-08	0.428416	7.51e-05
LNC_001453	A03:76795317-76806703	antisense_lncRNA	1.09977	0.998458	1.12187	1.72392	1.84066	1.59964	0.42642	0.06488	0.439708	0.136804	7.62e-15	0.18094
LNC_001454	A03:76795317-76806703	antisense_lncRNA	2.06e-05	0.603754	0.000265887	2.82e-05	0.501233	0.116776	0.389045	0.247866	1.03e-06	5.31e-05	0.000416411	1.88e-09
LNC_001455	A03:76795317-76806703	antisense_lncRNA	0.53998	0.276964	0.698354	0.454605	0.615711	0.651005	5.3e-05	1.12e-09	4.35e-15	0.252558	0.221052	0.0962955
LNC_001456	A03:76795317-76806703	antisense_lncRNA	1.37756	1.1549	0.659586	1.01739	1.43059	0.627679	0.283971	0.230448	0.266372	0.308951	0.014865	0.829034
LNC_001457	A03:76795317-76806703	antisense_lncRNA	3.21661	4.06167	4.29951	4.46375	5.74801	4.51405	1.67379	1.22203	1.35198	2.43774	1.94255	2.13546
LNC_001458	A03:77731163-77731604	lincRNA	0	0.601342	2.06627	0.700181	0	0	0	0	0	0	0	0
LNC_001459	A03:78018311-78019001	lincRNA	10.072	15.5736	28.229	17.1108	5.90307	10.1074	11.0519	38.4707	11.582	17.6582	12.3427	13.9717
LNC_001460	A03:78245890-78247176	lincRNA	4.45536	6.02418	3.71589	4.37049	4.16168	5.11625	0.967604	0.983224	1.33016	0.710269	1.20671	0.601354
LNC_001461	A03:81006189-81007055	lincRNA	9.0227	15.8382	9.19182	9.00109	9.11574	9.72748	21.9923	28.8337	22.7035	24.316	38.9939	25.5995
LNC_001462	A03:81269364-81269721	lincRNA	0	0.279094	3.1852	0.304245	0	0	0	0	0	0	0	0
LNC_001463	A03:81513211-81516824	lincRNA	0.478148	0.719176	9.98e-05	0.0857693	0.668822	0.407619	0.404738	0.138442	0.31359	0.251375	0.164265	0.440015
LNC_001464	A03:81513211-81516824	lincRNA	1.24244	1.50472	2.32906	1.52144	2.13023	1.67909	0.829295	0.63895	0.284761	0.58918	0.475781	0.599269
LNC_001465	A03:81513211-81516824	lincRNA	0.339496	1.59e-05	2.14e-05	0.38418	0.264118	0.330105	1.25e-05	1.13e-05	0.332473	0.412505	0.316727	0.273408
LNC_001466	A03:81670187-81671097	lincRNA	1.77105	2.2871	2.65958	1.21423	2.328	1.70842	0.382428	0.841072	0.348137	0.374176	0.578966	0.38546
LNC_001467	A03:81764332-81767872	antisense_lncRNA	0.471168	5.47e-24	2.18e-05	0.148612	2.95e-11	3.8e-34	0.303621	0.290214	0.250897	1.42245	0.28034	2.04e-06
LNC_001468	A03:81764332-81767872	antisense_lncRNA	2.19846	2.22265	1.30719	1.21345	2.42754	1.48128	0.299026	0.95733	0.381876	1.4097	1.0062	0.533703
LNC_001469	A03:81764332-81767872	antisense_lncRNA	0.225732	0.100261	1.66e-10	0.000415092	2.24e-05	0.000500085	5.15e-06	2.59766	3.86e-05	3.61e-13	7.8e-05	0.373641
LNC_001470	A03:81764332-81767872	antisense_lncRNA	8.15e-05	0.981527	1.58145	0.817086	0.70368	1.13279	1.02204	0.897625	0.673696	1.4e-05	0.725484	0.227403
LNC_001471	A03:81764332-81767872	antisense_lncRNA	0.753305	0.44544	0.58199	1.00822	0.318197	0.840556	4.31666	1.44112	3.50866	1.82878	3.06988	4.19731
LNC_001472	A03:82028819-82042287	lincRNA	6.93024	5.26851	6.03567	7.88795	8.93644	7.6217	2.61292	3.01968	1.88404	2.98944	3.08351	2.09909
LNC_001473	A03:82974797-82975295	lincRNA	0	1.12082	2.77958	0.3708	0	0	0	0	0	0	0	0
LNC_001474	A03:83021700-83029158	lincRNA	0.393851	0.232968	6.87e-06	0.100009	0.186666	0.119437	0.0940524	1.24e-06	2.31e-05	5.97e-06	1.75e-05	1.59e-05
LNC_001475	A03:83021700-83029158	lincRNA	2.06993	3.75908	2.73619	1.71021	2.98412	2.876	0.068717	0.146133	0.107322	0.211854	0.253788	0.348695
LNC_001476	A03:83021700-83029158	lincRNA	2.29491	1.40554	2.99064	2.41744	3.21062	2.49296	0.0948423	0.0881633	0.0584	0.184851	0.116423	0.182696
LNC_001477	A03:83061663-83063104	lincRNA	0.781232	1.17791	0.834831	1.13535	1.56081	1.25708	0.429109	0.335095	0.0656294	0.262505	0.694137	0.212792
LNC_001478	A03:83064919-83066258	lincRNA	17.153	25.9457	18.5308	19.4186	19.4584	16.9164	12.5448	28.3039	13.239	9.07305	21.0653	9.64094
LNC_001479	A03:83611432-83612118	lincRNA	0.757734	1.46192	1.36534	0.701563	1.04209	0.491178	2.55141	2.71411	1.90484	2.20827	2.87462	3.36621
LNC_001480	A03:83617508-83618138	lincRNA	1.4725	2.05039	2.82743	1.69619	1.61249	1.04259	1.79074	3.94732	3.9274	4.27013	3.63435	3.51925
LNC_001481	A03:83623993-83624277	lincRNA	2.00724	3.14835	7.44735	5.2848	2.79801	6.30261	0	3.30859	4.28076	7.525	6.87053	7.57647
LNC_001482	A03:83626129-83626898	lincRNA	1.34218	1.70116	6.62556	2.16538	0	1.1839	0.165956	1.87378	1.00959	0.48718	0.583797	0.499369
LNC_001483	A03:83627440-83629301	lincRNA	6.05866	9.05456	9.76528	5.55735	5.3269	7.78297	10.2092	9.47277	10.7372	14.8988	5.91625	19.109
LNC_001484	A03:83632590-83632930	lincRNA	5.46275	18.7058	5.70988	3.30774	11.2073	9.15995	24.2818	41.4891	29.2838	19.596	25.4928	36.0396
LNC_001485	A03:83643384-83693311	lincRNA	1.60482	1.80369	3.93039	3.3417	0.236848	1.3497	0.558536	1.18502	0	0	0.19372	0.583094
LNC_001486	A03:83643384-83693311	lincRNA	284.81	278.493	369.069	282.184	235.712	255.095	512.187	856.945	687.98	539.101	572.372	608.017
LNC_001487	A03:83643384-83693311	lincRNA	9.11768	23.3905	23.9746	14.3993	16.9487	17.141	51.6236	98.7084	57.1481	65.1789	49.4739	69.2642
LNC_001488	A03:83643384-83693311	lincRNA	0.403311	0.498406	1.47787	0.619667	0	0.420303	1.64093	1.80723	3.36529	1.15629	1.50871	0.653976
LNC_001489	A03:83643384-83693311	lincRNA	1.00573	2.45849	2.4652	1.23998	1.42806	1.2853	7.38433	12.7212	9.10507	7.09523	4.22762	3.89656
LNC_001490	A03:83643384-83693311	lincRNA	0	18.3087	6.76884	0	18.6807	3.09804	29.3827	37.9346	26.1824	27.5876	19.9095	68.8359
LNC_001491	A03:83643384-83693311	lincRNA	7.73778	5.87122	12.2891	5.40642	3.16656	5.50224	15.4583	14.9436	11.9102	11.854	10.1975	13.1362
LNC_001492	A03:83697461-83697695	lincRNA	36.1776	43.147	102.404	71.2065	1.86139	38.5657	28.2472	29.9077	19.8511	6.16356	41.4037	16.8936
LNC_001493	A03:84113945-84114157	lincRNA	29.8686	39.9708	67.217	58.8134	71.4469	31.361	13.5963	0	4.32002	4.20311	0	0
LNC_001494	A03:85221042-85221412	lincRNA	0.515004	0.24704	2.87726	0.819876	0	0	0	0	0	0	0	0
LNC_001495	A03:85984415-85984873	lincRNA	2.00895	3.84584	0.520195	1.61131	0.878448	0.714742	1.77164	2.25878	1.64098	0.577335	1.02786	1.85717
LNC_001496	A03:86122610-86126322	antisense_lncRNA	4.6e-06	0.139834	0.0324721	0.0555863	0.289742	0.17614	0.727975	0.403145	0.275727	9.2e-06	0.419451	0.324301
LNC_001497	A03:86122610-86126322	antisense_lncRNA	0.17985	0.0851129	0.121399	0.219734	0.198041	0.140719	0.551584	0.871024	0.731125	0.429176	0.114489	0.552297
LNC_001498	A03:86291682-86292283	lincRNA	28.5331	5.72312	18.5272	9.26722	4.92344	7.3619	0.241409	0	0.145813	0	0.122846	0.122851
LNC_001499	A03:86309466-86310351	lincRNA	7.38385	8.84802	8.04266	10.3287	8.57237	9.9586	17.0303	44.8142	20.1353	14.3249	27.6396	16.1702
LNC_001500	A03:86345696-86350779	lincRNA	0.083024	0.0996443	0.159445	0.0928794	0.0602554	0.0846465	0.676175	0.135467	0.672717	0	0.0321218	0.0851431
LNC_001501	A03:86454877-86458615	antisense_lncRNA	0.858689	1.08077	1.39389	0.136625	0.632134	0.881036	0.121123	1.68239	0.720454	0.196939	0.850492	1.12783
LNC_001502	A03:86454877-86458615	antisense_lncRNA	0.437776	4.46e-06	0.115233	0.00020372	0.000355759	0.303102	0.000104882	8.73e-06	9.85e-06	6.6e-05	0.0852228	0.0625683
LNC_001503	A03:86454877-86458615	antisense_lncRNA	0.141638	3.98e-06	0.108879	0.973719	0.556615	0.147415	0.407383	7.82e-06	8.82e-06	0.960889	0.0799365	0.0593601
LNC_001504	A03:86958140-86959441	lincRNA	0.0319054	0.129736	0.144015	0.032578	0	0	0.166808	0.156058	0.0511416	0	0	0
LNC_001505	A03:88284386-88284771	lincRNA	0	0	2.58746	0	0	0	0	0	0	0	0	0
LNC_001506	A03:88292486-88293371	lincRNA	0	0	0.177367	0	0	0.0971556	0	0.170892	0	0	0.0682644	0
LNC_001507	A03:88574936-88576049	lincRNA	3.93583	6.44285	4.07123	3.5112	2.97365	3.10742	7.70564	23.96	7.03056	5.81906	16.5041	9.57999
LNC_001508	A03:88616877-88617647	lincRNA	0	0.106113	0.143764	0.196478	0.206313	0.0590837	0	0	0.100775	0	0.249722	0.166137
LNC_001509	A03:89008659-89009342	lincRNA	0.5352	0.83417	2.06643	0.865305	0.494836	0.84961	0.990026	1.61823	2.28171	1.0655	0.700237	1.19903
LNC_001510	A03:89049364-89052497	lincRNA	0.245915	0.112698	0.211629	0.214492	0.26445	0.119385	0.169086	0.15284	0.303148	0.0150507	0.105791	0.0450772
LNC_001511	A03:89204282-89205777	lincRNA	0.258628	0.529953	0.291699	0.485069	0.55707	0.599001	0.337244	0.562028	0.274954	0.165042	0.503992	0.0558003
LNC_001512	A03:89699058-89699440	lincRNA	0	0.223086	2.64072	0.249717	0	0.218264	0	0	0	0	0	0
LNC_001513	A03:89793818-89794060	lincRNA	0	0	0	0	0	0	0	0	1.8159	3.34154	2.66436	20.3763
LNC_001514	A03:89845601-89860240	lincRNA	3.10111	4.95875	2.61279	6.17075	6.28796	5.73925	7.61177	7.77062	4.36077	3.398	1.88063	7.54024
LNC_001515	A03:90271675-90272260	lincRNA	0.685114	0.583954	2.64263	1.51602	0.158523	1.08728	0.504669	0.318476	0.304509	0.123412	0.12864	0.128683
LNC_001516	A03:91295351-91312323	lincRNA	2.02737	2.18167	2.33722	2.12085	2.51117	1.96165	1.17447	0.36712	0.717811	0.574755	0.117108	1.16709
LNC_001517	A03:91602652-91604649	antisense_lncRNA	0.196615	0.079997	0.184885	0.0669296	0.132278	0.0607249	0.599526	1.76306	0.682568	0.461111	0.807101	0.592157
LNC_001518	A03:91657323-91658712	lincRNA	4.29426	4.76671	4.8442	3.98759	5.12245	5.43854	4.26725	2.44029	2.32851	2.56649	2.9151	1.98693
LNC_001519	A03:92140725-92143692	antisense_lncRNA	0.177767	0.0579752	0.200569	0.108976	0.0574146	0.0988232	8.03319	0.753484	9.38744	0	0.0461155	0.367415
LNC_001520	A03:92310304-92310705	lincRNA	0.208668	0.19315	0.467176	0	0.169926	0	1.0512	5.41416	1.85533	0.256789	0	0.564989
LNC_001521	A03:92528235-92530245	lincRNA	0.580208	0.968216	0.637584	1.57898	1.70034	1.66384	0.387637	0.219072	0.15641	1.66e-05	0.274768	1.75e-06
LNC_001522	A03:92528235-92530245	lincRNA	1.00011	1.38166	1.07454	1.83859	2.50235	2.42563	0.491474	0.977145	0.0739801	0.617346	0.464212	0.489989
LNC_001523	A03:92901902-92903506	antisense_lncRNA	0.798217	0.800334	1.25033	2.0873	1.36121	1.60221	0.635911	0.650455	0.282708	0.509238	0.230505	0.114853
LNC_001524	A03:93301938-93302689	lincRNA	0	0	0	0	0	0	0	0	0	0	0	0
LNC_001525	A03:93503155-93506860	lincRNA	0.932934	0.934255	1.0882	1.34111	1.52112	1.06205	0.932086	0.6618	0.541832	0.54759	0.497152	0.572263
LNC_001526	A03:93558910-93561689	lincRNA	0.787146	0.102594	0.498228	0.559562	0.897345	0.949029	0.0654437	0.0879476	0.189072	0.346245	0.137292	0.152234
LNC_001527	A03:93558910-93561689	lincRNA	0.437825	0.877736	0.862305	0.589179	0.421989	0.278658	0.22636	0.64772	0.281227	2.07e-05	0.439971	0.466854
LNC_001528	A03:93604597-93615982	lincRNA	2.63143	5.81746	1.83244	1.69219	3.76911	0.783651	0.875688	3.25905	0.192669	2.41136	3.8852	0.992958
LNC_001529	A03:93604597-93615982	lincRNA	0.00241356	2.67531	2.04433	5.31e-05	0.226197	2.82781	0.579874	6.95e-06	0.192669	0.00135382	0.653684	0.00761743
LNC_001530	A03:93604597-93615982	lincRNA	1.44315	3.01444	1.77922	3.05634	2.51151	2.19623	2.4862	2.21994	2.34738	0.983257	1.75141	1.87201
LNC_001531	A03:93604597-93615982	lincRNA	1.84026	0.31417	0.975015	1.23198	1.73761	2.02577	0.665458	0.543356	1.18e-06	0.0829811	9.72e-23	1.02961
LNC_001532	A03:93604597-93615982	lincRNA	2.0931	1.87898	1.7908	2.39597	3.39306	2.58991	0.935056	1.03259	0.684708	0.808153	1.51388	1.51138
LNC_001533	A03:93636753-93639310	lincRNA	0.424804	1.57801	1.63897	2.06318	1.41964	1.62567	1.07461	1.84084	0.671311	1.24398	2.04871	1.56268
LNC_001534	A03:93884314-93887995	lincRNA	2.02e-05	0.0367257	0.529078	1.84e-05	0.0681588	5.63e-05	0.888997	0.675462	2.31e-05	0.896267	1.52901	0.151351
LNC_001535	A03:93884314-93887995	lincRNA	1.6434	1.41858	1.06211	1.0035	1.51325	1.09676	0.501076	0.191359	0.744925	0.783394	0.206824	0.37307
LNC_001536	A03:93884314-93887995	lincRNA	2.46e-08	9.16e-08	0.176751	0.192413	0.117255	0.400193	0.0267656	0.533497	0.369894	0.0631761	0.320762	0.955716
LNC_001537	A03:93884314-93887995	lincRNA	0.921012	1.4741	1.01029	1.29877	1.39743	1.21128	1.06414	1.15895	0.977753	1.17535	1.25159	0.998787
LNC_001538	A03:93888485-93901469	lincRNA	2.26361	1.03008	2.15541	1.67491	2.90807	2.1232	2.00833	0.788132	1.45098	1.65044	0.486554	2.2618
LNC_001539	A03:93902818-93903288	lincRNA	1.75827	0.647265	4.60513	1.52568	2.49773	2.03329	0.747833	0	0	1.46232	0.389167	0.78095
LNC_001540	A03:93903790-93904712	lincRNA	2.46469	1.47119	2.4171	1.80056	3.08787	2.4295	2.88078	5.30666	4.61416	2.51647	6.03726	3.3278
LNC_001541	A03:94239914-94242101	lincRNA	10.0996	9.57612	9.3187	9.82019	7.12041	8.33551	5.6835	6.20958	5.41041	9.36868	8.77226	9.69447
LNC_001542	A03:94326011-94327877	lincRNA	5.16528	6.75714	6.27857	4.58501	4.53747	3.78302	2.40124	1.49468	0.939578	1.17544	1.29271	1.1789
LNC_001543	A03:94417767-94419993	lincRNA	5.99132	3.61839	3.6982	1.35594	1.78252	1.36762	1.20599	1.04585	0.912515	2.65362	7.43916	1.76968
LNC_001544	A03:94417767-94419993	lincRNA	12.5641	4.27637	16.3447	2.62245	3.36231	2.79205	2.20687	0.13662	1.94574	4.82831	4.94048	2.31279
LNC_001545	A03:94855461-94858575	lincRNA	0.531033	0.69626	1.07177	0.16195	0.745948	1.18532	1.77e-20	0.275911	0.140168	0.71531	3.02e-13	0.352604
LNC_001546	A03:94855461-94858575	lincRNA	1.48779	1.16103	1.02848	1.30619	1.85485	1.38804	0.603664	1.1608	0.319	1.26243	1.32074	0.481427
LNC_001547	A03:94925422-94926800	lincRNA	14.29	35.1141	12.9792	19.0971	27.4042	23.3944	21.4574	32.3892	19.5709	10.3966	33.3824	14.4551
LNC_001548	A03:95137473-95150686	lincRNA	1.69761	1.28144	9.67e-05	1.73102	2.28409	1.4166	1.87332	4.99011	0.000495987	1.3567	2.98444	1.70076
LNC_001549	A03:95137473-95150686	lincRNA	0.735767	0.618254	0.74847	1.34081	1.06985	1.16688	7.1e-35	0.992517	1.09598	9.56e-16	1.11e-23	0.666625
LNC_001550	A03:95137473-95150686	lincRNA	0.226699	0.850561	0.115518	0	0.43223	1.33e-28	2.97792	8.49826	3.0436	2.74585	5.91678	3.61334
LNC_001551	A03:95137473-95150686	lincRNA	4.35e-06	0.000291338	0.0295883	0.00124056	1.01e-05	4.84e-06	0.0036349	0.00866966	2.04942	0.00112678	0.00209692	0.000625821
LNC_001552	A03:95137473-95150686	lincRNA	0.00611828	0.0223186	2.0472	0.505831	0.00235461	0.00184587	0.472126	0.0130228	1.26093	1.38e-12	0.00318662	0.00221018
LNC_001553	A03:96175513-96177990	lincRNA	0.149258	0.269266	0.341123	0.514268	0.234883	0.588671	1.51174	0.608886	0.323277	0.371269	0.135134	0.203783
LNC_001554	A03:96175513-96177990	lincRNA	0.437693	0.446205	0.269127	0.512662	0.481147	0.330079	3.20692	0.7285	1.76416	0.507192	0.594413	0.477311
LNC_001555	A03:96454158-96454539	lincRNA	0.2378	0.674733	2.39306	0	0	0.219783	0	0	0	0	0	0
LNC_001556	A03:96972576-96973658	lincRNA	0.602866	0.887626	0.997403	1.47946	1.72033	1.15431	0.786604	0.786132	0.513424	0.461958	0.365273	0.623829
LNC_001557	A03:96988753-96990605	antisense_lncRNA	1.27029	0.839491	1.23358	2.50264	1.78847	2.02561	0.579477	2.74563	0.853277	0.718535	1.26288	0.800021
LNC_001558	A03:97066424-97067636	lincRNA	0	0.160213	0	0.149533	0.0786552	0.0450917	0	0.07932	0	0	0.189936	0
LNC_001559	A03:97439547-97441174	lincRNA	0.707906	2.3686	2.03427	3.53641	0.000154456	0.000102067	6.65215	9.8812	0.00033886	0.000107249	11.5766	4.24509
LNC_001560	A03:97586159-97610486	lincRNA	8.53702	5.8245	9.67539	3.9235	4.49265	3.27927	2.9747	2.3278	1.82431	2.76998	7.26108	1.47423
LNC_001561	A03:97586159-97610486	lincRNA	1.70414	0.905205	1.85168	0.447662	0.743859	0.709445	0.000143434	0.0852621	0.142401	0.631683	0.102811	0.363661
LNC_001562	A03:97586159-97610486	lincRNA	0.00773452	0.117294	0.506684	0.46125	0.196446	0.000222866	0.376268	0.085853	0.143244	5.06e-05	0.635848	0.000162646
LNC_001563	A03:97708881-97710884	lincRNA	7.98687	7.42521	8.26266	9.05455	9.37145	9.85747	2.27277	2.12902	1.71418	3.41829	2.4683	3.00393
LNC_001564	A03:97708881-97710884	lincRNA	3.82157	6.35888	3.74921	3.22007	3.46703	3.63585	2.37943	3.92425	1.53073	3.11164	3.11198	2.24375
LNC_001565	A03:98974611-98974981	lincRNA	1.03001	0.741119	0.575451	0.546584	1.05131	0.237983	1.28417	5.42354	1.86962	0.31352	1.75018	2.81973
LNC_001566	A03:99371332-99374233	antisense_lncRNA	0	0	0.0656465	0	0	0.0793884	2.2639	7.31783	2.45406	1.35442	4.00995	1.93682
LNC_001567	A03:99511385-99513001	antisense_lncRNA	0.234312	0.202554	0.395054	1.69931	2.08923	1.30115	0	0.571479	0.361374	0.882604	0	0.464595
LNC_001568	A03:99521921-99523399	lincRNA	1.9535	0.635738	1.5649	2.00131	1.95238	1.76196	5.68799	1.92657	4.81846	0.720396	0.735941	0.933883
LNC_001569	A04:448956-449635	lincRNA	0.38489	0.38777	0.173371	0.475243	0.186833	0.142566	0	0	0.12088	0.0975123	0.100727	0.100615
LNC_001570	A04:922835-924305	lincRNA	0.0323007	0.0525518	0.0364492	0.0659676	0.0521537	0	0	0	0	0	0	0
LNC_001571	A04:1279032-1280319	lincRNA	1.58003	4.23874	1.65704	4.3615	2.94282	4.92142	2.38716	1.79141	1.89422	2.88018	1.76185	2.4682
LNC_001572	A04:1279032-1280319	lincRNA	5.97729	8.98186	6.66459	5.58223	12.9607	7.91306	4.05761	6.90239	5.61939	4.79197	7.13352	3.76331
LNC_001573	A04:1283681-1284169	lincRNA	0	0	0	0	0	0	0	0	0	0	0	0
LNC_001574	A04:1375818-1377080	lincRNA	0.556659	0.605801	0.418676	0.417191	0.928972	0.378214	0.920596	0.846942	0.534086	0.284562	0.288906	0.335716
LNC_001575	A04:1676085-1676653	lincRNA	2.26437	1.67299	2.0838	1.27653	1.75084	2.47722	0.26508	0.334863	0.159752	0.259278	0.135426	0
LNC_001576	A04:1962252-1966390	lincRNA	2.24421	2.87573	1.84501	2.40296	2.68354	2.36193	2.39222	4.0661	1.69088	1.31286	2.54731	1.10704
LNC_001577	A04:2645904-2648003	lincRNA	1.56156	1.18498	1.35207	2.1152	2.16994	2.69173	0.758753	0.177603	1.39422	0	0	0.187685
LNC_001578	A04:2892691-2895793	lincRNA	0.102064	1.15e-09	0.230375	0.401756	0.490299	0.776016	0.172355	1.47e-08	0.000188034	7.32e-06	7.59e-10	0.00138262
LNC_001579	A04:2892691-2895793	lincRNA	1.78813	1.3946	1.82699	1.52112	2.45172	1.64204	0.924042	0.268084	0.508281	0.226414	0.152104	0.221481
LNC_001580	A04:2892691-2895793	lincRNA	3.29e-05	0.477098	7.02e-06	0.0506968	0.000101377	1.87e-09	5.77e-06	0.294463	0.125605	0.0802224	4.92e-05	0.138942
LNC_001581	A04:2892691-2895793	lincRNA	0.985696	0.0374782	0.430298	0.202219	0.480136	0.0537889	0.244122	0.000328324	4.79e-09	0.0605195	0.252107	0.0580893
LNC_001582	A04:3210324-3211447	lincRNA	11.7264	23.0166	10.2165	14.1153	24.3586	18.5752	15.9104	44.1141	17.2379	12.6868	36.6082	16.6373
LNC_001583	A04:4772872-4774036	lincRNA	7.66446	7.22324	8.17679	7.98157	8.22892	8.12878	10.114	29.3555	13.5265	6.10224	13.1163	6.16177
LNC_001584	A04:4983988-4984424	lincRNA	2.91966	0.773155	2.88839	2.69408	3.07095	2.22364	7.6293	4.46053	4.13729	5.75289	2.29299	7.14146
LNC_001585	A04:5118233-5130292	lincRNA	2.00055	1.69641	2.12044	2.99571	4.18366	3.48084	0.668671	0.299658	0.526331	1.15218	0.448696	0.919017
LNC_001586	A04:6504828-6509315	lincRNA	2.16e-05	1.73e-05	2.36e-05	3.91e-05	3.77e-09	0.086519	1.28e-05	3.44e-05	7.24e-06	2.63e-05	2.68e-06	2.19e-06
LNC_001587	A04:6504828-6509315	lincRNA	0.0669406	0.150515	0.209831	0.228412	4.34e-05	0.169274	0.539107	0.215367	0.304851	0.0851684	0.146618	0.249976
LNC_001588	A04:6504828-6509315	lincRNA	0.436932	0.149593	0.284254	0.099682	0.206899	0.0741619	0.191536	0.102143	0.698365	0.0399616	9.08e-13	1.35e-12
LNC_001589	A04:6882319-6882827	lincRNA	65.3188	69.531	83.9947	55.2378	55.2141	76.7511	102.579	78.5591	121.62	155.671	60.4049	153.922
LNC_001590	A04:7102703-7103683	lincRNA	7.53347	6.81654	6.83422	7.01071	8.64424	7.88643	7.87884	17.2611	9.53955	5.16129	4.52099	3.89505
LNC_001591	A04:7102703-7103683	lincRNA	4.20163	3.21335	1.68602	1.39097	3.59028	2.58084	2.59293	6.49692	2.93426	2.70288	3.87465	2.06165
LNC_001592	A04:7102703-7103683	lincRNA	7.87e-06	3.28e-06	1.19e-05	2.86e-05	2.09728	5.35e-05	1.03e-05	5.08e-06	8.04e-06	5.77e-06	4.51e-06	1.8e-06
LNC_001593	A04:7261749-7263707	lincRNA	0.0851266	0.10462	0.144021	0.304776	0.0343788	0.118297	0.888124	1.73431	2.03676	1.30391	1.54811	2.4791
LNC_001594	A04:7266144-7268789	lincRNA	0.000149265	3.52e-10	0.00100775	0.000906456	8.37e-17	0.000760398	0.000332626	0.65981	6.25e-19	2.32e-05	0.0182363	0.00135188
LNC_001595	A04:7266144-7268789	lincRNA	0.304816	0.841078	1.06405	1.41576	1.5589	0.982085	0.686773	1.26462	0.882543	0.606753	0.811137	0.883587
LNC_001596	A04:7266144-7268789	lincRNA	0.217207	0.321098	0.107243	0.693068	0.0340253	0.778732	8.93e-14	0.0568296	0.00255615	0.172813	0.234546	0.000513672
LNC_001597	A04:7266144-7268789	lincRNA	0.900257	0.808882	0.147867	9.08e-08	0.0333961	0.303666	1.03783	0.000268869	2.03e-08	0.913853	0.272106	0.346628
LNC_001598	A04:7266144-7268789	lincRNA	0.574957	0.238201	0.506888	0.51683	0.762593	0.365456	0.197065	0.310541	0.378514	0.17775	0.0391743	0.382904
LNC_001599	A04:7266144-7268789	lincRNA	0.578396	8.74e-05	0.381829	4.17e-71	0.329261	8.87e-19	1.93e-49	9.7e-85	0.328034	2.01e-10	6.09e-183	0.320521
LNC_001600	A04:7271627-7274905	lincRNA	2.13954	2.3142	2.42943	2.05643	2.83585	2.23545	0.92028	0.96116	0.382331	1.17857	1.35059	1.32405
LNC_001601	A04:7271627-7274905	lincRNA	0.647321	0.983317	1.06111	0.439447	0.975398	0.526379	0.480372	0.948874	0.421206	0.129908	0.336942	0.216269
LNC_001602	A04:7381268-7381500	lincRNA	4.54422	3.32074	5.08798	8.49025	1.99176	0	0	0	11.6191	0	40.6747	5.96769
LNC_001603	A04:7493761-7495325	lincRNA	1.62314	2.75371	1.86963	1.17434	1.99302	2.0992	4.50643	13.7825	5.14477	2.85433	3.81451	2.61961
LNC_001604	A04:7505158-7507410	lincRNA	7.59e-07	0	0.280351	0	0	0	0	0	0	0	0	0
LNC_001605	A04:7505158-7507410	lincRNA	0.191073	0	1.73e-06	0	0	0	0	0	0	0	0	0
LNC_001606	A04:7505158-7507410	lincRNA	0	0	1.09e-05	0	0	0	0	0	0	0	0	0
LNC_001607	A04:7518614-7519229	lincRNA	2.76e-05	1.37915	1.10314	5.77e-05	1.4122	1.08248	1.68542	0.000152862	0.000149115	1.58567	1.61126	4.2e-05
LNC_001608	A04:7518614-7519229	lincRNA	4.72956	4.95582	5.88698	5.84935	5.36084	4.79244	2.24885	7.44255	3.59783	4.11229	4.65039	5.31913
LNC_001609	A04:7874979-7875237	lincRNA	0	1.44604	13.602	5.21908	0	0	0	0	0	0	0	0
LNC_001610	A04:7991488-7992715	lincRNA	3.70264	3.35251	3.39469	5.7813	7.24488	6.35261	1.31294	1.70207	1.0531	0.913256	1.46522	1.18019
LNC_001611	A04:7991488-7992715	lincRNA	0.591575	1.05869	0.585817	0.69632	0.211641	0.355863	0.900162	1.44275	0.109383	0.555294	0.625642	0.482374
LNC_001612	A04:8695168-8695878	antisense_lncRNA	0	0	0	0	0	0.263161	0	0.462131	0.650759	0.355182	2.07568	2.08216
LNC_001613	A04:8730496-8732649	lincRNA	5.3319	9.12719	5.33796	8.02376	13.7973	9.65057	3.52	5.26536	2.55028	2.75159	4.76687	2.33101
LNC_001614	A04:9841881-9843537	lincRNA	18.6688	33.3406	17.5889	34.0969	49.762	38.0009	23.5361	55.5583	19.784	17.2565	38.2228	17.9192
LNC_001615	A04:9865287-9866360	lincRNA	7.89044	6.24656	5.88392	8.33792	10.1668	9.50637	4.47162	10.6307	3.75637	2.7915	5.33639	1.85171
LNC_001616	A04:10155900-10156203	lincRNA	2.01505	0.556547	5.6077	0.556079	0	0.469348	0	0	0	0	0	0
LNC_001617	A04:10611710-10613544	lincRNA	2.03517	3.35437	2.46606	2.38828	3.4695	2.75853	1.62362	2.39602	2.22928	0.62607	1.36939	0.730711
LNC_001618	A04:11049050-11054766	antisense_lncRNA	0.856636	0.788128	0.763623	1.12941	1.96988	1.29699	0.535697	0.127971	0.330502	0.196662	0.203199	0.253889
LNC_001619	A04:11350104-11351234	lincRNA	8.3773	15.397	10.9155	14.4785	11.9179	12.9603	7.74208	30.2648	13.3165	8.24449	24.5116	10.0358
LNC_001620	A04:11350104-11351234	lincRNA	1.76979	3.04988	1.63882	2.22487	3.02378	3.68903	2.34693	4.8444	1.06473	1.34137	3.56021	2.35776
LNC_001621	A04:15283150-15283839	lincRNA	0.451611	0.694272	2.54302	0.619404	0	0.0697013	0	0	0	0	0	0
LNC_001622	A04:15723086-15723408	lincRNA	0.399196	0.837678	4.44681	0.867503	0	0.739982	0	0	0	0	0	0
LNC_001623	A04:16458524-16458731	lincRNA	25.3216	10.3992	78.47	42.1162	22.8306	13.4038	0	12.016	0	5.15015	0	7.21555
LNC_001624	A04:16913658-16919373	lincRNA	1.18693	14.0529	2.18974	0.799033	1.9e-12	6.36534	1.36e-103	4.5326	3.29702	0.401872	5.9509	1.88439
LNC_001625	A04:16913658-16919373	lincRNA	3.85978	2.48121	4.20336	5.11813	5.58796	3.83463	2.47532	0.451583	1.55094	1.33183	0.574624	1.43297
LNC_001626	A04:21086762-21087264	lincRNA	2.57444	1.90791	9.39948	5.21142	0	0.952916	0	0	0	0	0.1703	0
LNC_001627	A04:23642943-23643546	lincRNA	0.0930375	0.39511	2.19855	0.287985	0	0.430678	0	0	0	0	0	0
LNC_001628	A04:23942765-23943255	lincRNA	1.34867	3.07125	11.0571	4.34472	0	0.873528	0	0	0	0	0	0.179143
LNC_001629	A04:24927443-24928750	antisense_lncRNA	0	0	0.520995	0	0	0.645861	0.875635	1.13259	0	0	1.26007	0.634269
LNC_001630	A04:25593172-25593468	lincRNA	1.66652	0.627225	4.32814	3.70596	0	0.519207	0	0	0	0	0	0
LNC_001631	A04:25615795-25618056	lincRNA	2.11917	3.63918	2.76938	2.85913	2.43807	3.25494	1.49139	0.992144	1.39178	1.81258	1.57268	2.06915
LNC_001632	A04:30188023-30188311	lincRNA	0	0	4.88597	0.703911	0	1.17793	0	0	0	0	0	0
LNC_001633	A04:32896553-32896931	lincRNA	0.242874	0.461123	2.98671	0.25712	0	0.224468	0	0	0	0	0	0
LNC_001634	A04:32993069-32995444	lincRNA	0.69692	0.126253	0.885341	0.10648	0.168672	0.2422	0.296955	0.02842	0.168691	0.40256	0.540307	0.425445
LNC_001635	A04:33366522-33368319	lincRNA	1.19356	1.47844	1.43333	2.16466	1.77226	1.92625	0.351778	1.19246	0.123056	1.62326	1.1993	1.09509
LNC_001636	A04:35134842-35137625	lincRNA	1.55805	1.20341	1.50157	1.65773	1.17792	1.35586	1.12106	0.881785	0.901333	1.08018	1.2919	1.72814
LNC_001637	A04:35134842-35137625	lincRNA	9.87e-12	1.15e-08	1.49e-07	0.0765033	3.94e-11	6.14e-06	0.71233	7.1e-06	4.16e-05	6.58e-06	0.112301	7.57e-06
LNC_001638	A04:35134842-35137625	lincRNA	9.87e-05	0.539258	8.52e-05	0.546346	0.714071	0.668836	0.139854	0.255794	5.95e-05	1.03616	0.441542	1.31193
LNC_001639	A04:35134842-35137625	lincRNA	0.677735	2.28e-05	0.97639	3.22e-06	0.000140758	0.189307	7.62e-06	0.569189	0.403417	0.567323	1.10914	0.246046
LNC_001640	A04:36104163-36105424	lincRNA	0.510797	0.582442	2.95862	0.765242	0.0824818	0.473274	0	0	0.0545304	0.0435493	0	0
LNC_001641	A04:37493847-37494696	lincRNA	0.479671	1.30646	0.647627	0.99033	0.543785	1.15458	5.31986	9.36555	4.18229	4.35668	3.65513	4.79048
LNC_001642	A04:37520004-37520357	lincRNA	0	0	3.29326	0	0	0.272756	0	0	0	0	0	0
LNC_001643	A04:37700843-37701213	lincRNA	0.515004	0	3.16498	0.546584	0	0	0	0	0	0	0	0
LNC_001644	A04:37762512-37763001	lincRNA	0	0	2.12896	0.562899	0	0.250574	0	0	0	0	0	0
LNC_001645	A04:39611817-39612291	lincRNA	0	0.127017	0.161693	0	0	0	0	0	0	0	0	0
LNC_001646	A04:40128992-40129296	lincRNA	1.71808	2.41104	17.274	6.28038	0	0	0	0	0	0	0	0
LNC_001647	A04:40517358-40518151	lincRNA	0.268665	0.523671	0.000235146	0.558334	0.544894	2.72e-06	1.36783	5.34896	3.2799	0.993074	1.90534	1.39813
LNC_001648	A04:40517358-40518151	lincRNA	0.147158	0.201281	0.660454	2.79e-06	1.04e-06	0.680694	1.88501	2.50944	2.92214	0.567184	2.59794	1.20873
LNC_001649	A04:40555942-40557489	antisense_lncRNA	0.206572	0.212917	0.349342	0.47618	0.542495	0.813248	0.470541	0	0.410167	0.0657865	0.268851	0.402092
LNC_001650	A04:40879312-40882350	lincRNA	7.38e-16	3.04e-14	0.0893557	2.45e-11	1.16e-26	8.71e-18	2.68e-10	3.62e-05	5e-26	1.53e-08	0.804181	0.606265
LNC_001651	A04:40879312-40882350	lincRNA	1.59e-15	1.66e-10	3.35e-25	1.37e-06	2.14e-38	1.35e-18	0.00019851	6.41e-08	0.00846377	1.22e-05	2.01326	0.721044
LNC_001652	A04:41550544-41550826	lincRNA	0.691881	3.27942	6.93125	0	0	0.65282	0	0	0	0	0	0
LNC_001653	A04:43270854-43273993	lincRNA	47.2625	24.1174	48.3185	5.007	6.6773	4.95318	13.6185	2.40383	9.24975	17.9233	35.9267	12.8205
LNC_001654	A04:43620094-43621350	lincRNA	1.43262	1.3832	1.80451	1.25901	0.215187	0.555653	0.435338	0.108636	0.426954	0	0.129582	0
LNC_001655	A04:44151071-44152917	lincRNA	0.965986	0.749675	0.568742	0.51176	4.26e-05	8.85e-05	0.000119696	0.432772	0.000151868	3.36e-05	0.461458	0.000119858
LNC_001656	A04:44151071-44152917	lincRNA	0.380126	0.0328712	0.920431	0.859673	1.35196	0.705521	0.664312	0.000201592	0.938433	0.748001	0.204467	0.915312
LNC_001657	A04:44843388-44845650	lincRNA	1.05533	1.29418	1.2674	1.65487	1.37839	1.42824	0.856643	2.43193	1.10863	1.22581	1.23359	1.33452
LNC_001658	A04:45677936-45678302	lincRNA	0	0	3.26218	0.564289	0	0.736076	0	0	0	0	0	0
LNC_001659	A04:47092443-47093164	lincRNA	0.421647	0.469741	1.4249	0.43336	0.170508	0.71589	1.27561	2.17429	1.99238	0.891523	0.367296	1.37516
LNC_001660	A04:48265206-48267841	lincRNA	5.11718	6.26603	4.54052	5.63481	6.04067	5.26082	5.73124	8.92612	5.64828	4.04494	6.98572	5.14853
LNC_001661	A04:48291209-48293061	lincRNA	1.46967	0.987626	0.687895	0.894974	1.1781	1.53137	1.46251	2.13298	1.32329	0.842361	1.13542	0.944394
LNC_001662	A04:48291209-48293061	lincRNA	0.308425	1.18364	0.186452	0.991109	0.806907	0.28966	0.668078	2.34684	0.804158	0.934675	0.634834	0.748095
LNC_001663	A04:48789783-48790158	lincRNA	0	0.23649	2.49643	0.26296	0	0.229355	0	0	0	0	0	0
LNC_001664	A04:48904434-48906206	lincRNA	1.40754	1.41452	1.55935	1.80803	1.43051	1.64243	1.70556	3.14543	1.71764	1.30235	1.48462	1.07458
LNC_001665	A04:49229124-49234564	lincRNA	1.04998	1.44056	1.24744	0.957703	0.910531	0.505022	0.195945	0.654647	0.158538	0.379519	0.283159	0.203258
LNC_001666	A04:49229124-49234564	lincRNA	4.13e-20	0.192541	0.314861	0.0380415	4.17e-13	5.49e-05	2.49e-06	1.75e-16	0.150358	0.0144258	0.0663348	1.59e-47
LNC_001667	A04:49229124-49234564	lincRNA	0.609764	0.271417	0.366884	0.171051	0.319972	0.684596	0.377309	0.388611	0.524793	0.802191	0.736708	0.844003
LNC_001668	A04:49229124-49234564	lincRNA	0.732316	0.207819	0.735265	0.166998	0.000128686	0.260965	0.00263317	1.18e-05	0.152205	0.339652	0.396477	0.472468
LNC_001669	A04:49229124-49234564	lincRNA	0.000218342	0.000124754	0.000147922	0.000194615	0.095446	0.000103295	0.529533	0.651432	0.122258	0.00103616	0.422467	0.00322054
LNC_001670	A04:49476730-49478601	lincRNA	2.3359	3.51552	3.04935	3.15901	2.93038	3.31191	4.30726	8.2145	5.33239	3.02727	5.79508	3.33765
LNC_001671	A04:50234409-50235405	lincRNA	0	0.0367256	0	0	0	0	0	0	0	0	0	0
LNC_001672	A04:50329262-50329780	lincRNA	0.2427	0.73659	0.272744	0.503258	1.279	0.673824	1.86793	0.591857	2.80209	0	0.160295	0
LNC_001673	A04:51287117-51293934	lincRNA	2.7088	2.36661	3.81979	3.15055	3.8305	3.54889	0.746362	0.722546	0.676315	1.28065	0.805654	1.00079
LNC_001674	A04:51538038-51538459	lincRNA	0.185847	0.16911	2.08242	0.194825	0	0.343687	0	0	0	0	0	0
LNC_001675	A04:52110569-52114540	lincRNA	3.93096	4.5043	3.46225	2.37551	5.02201	3.36381	1.2011	0	0.614543	0.0875787	0.188284	0.736206
LNC_001676	A04:52351388-52362908	lincRNA	0.773061	0.309267	0.139474	0.889594	1.31806	0.471885	0.257542	0.208686	0.924691	0.247281	2.74e-129	0.182472
LNC_001677	A04:52674476-52681917	antisense_lncRNA	0.0787942	0.0350359	0.178022	0.16028	0.063541	0.0243435	0.0459975	0	0.085108	0	0	0
LNC_001678	A04:53380803-53382557	lincRNA	0.589878	0.84622	0.44352	0.681171	0.326129	0.403635	0.556169	1.37091	0.651285	0.757189	1.21201	0.724855
LNC_001679	A04:53380803-53382557	lincRNA	0.128256	2.96e-07	0.0651903	4.8e-06	0.205594	0.0865013	0.353992	0.360146	9.56e-05	1.83e-07	0.150487	0.100155
LNC_001680	A04:53422492-53423125	lincRNA	0.0859587	0	0	0.0885839	0.0695728	0.0795895	0	0	0	0	0	0
LNC_001681	A04:53916610-53919615	lincRNA	1.91916	2.88172	1.90421	2.12898	2.00357	1.99282	4.88594	4.31576	4.45284	4.44417	2.488	3.16081
LNC_001682	A04:55221809-55222144	lincRNA	0	0	3.88167	0.750484	0	0.322186	0	0	0	0	0	0
LNC_001683	A04:55474816-55476714	lincRNA	0.0520507	0.274027	0.0880362	0	0	0.0240357	0.571445	0.213013	0.652663	0.682478	0.217002	3.02e-05
LNC_001684	A04:55474816-55476714	lincRNA	3.44e-07	3.16e-06	8.85e-05	0	0.0198595	7.62e-05	1.39235	1.48409	1.12391	0.994405	1.41898	2.34505
LNC_001685	A04:55575663-55576307	lincRNA	0.0836257	0	0	0.0861453	0.135354	0	0.75686	0	2.88036	0	0	0
LNC_001686	A04:55769289-55770263	lincRNA	1.19233	3.48096	1.13499	3.07717	1.06137	3.37366	3.32177	0.720707	0.654564	8.28e-08	1.48162	1.17237
LNC_001687	A04:55769289-55770263	lincRNA	2.12154	4.18188	2.81814	2.86749	3.23121	3.29787	5.09876	1.02732	0.575597	1.04715	3.00571	1.98327
LNC_001688	A04:55769289-55770263	lincRNA	0.84524	5.75716	2.22127	3.97608	6.14803	5.37452	3.38264	3.45552	3.0962	6.52063	6.85937	2.62172
LNC_001689	A04:55769289-55770263	lincRNA	2.09756	4.91325	3.51816	1.86841	7.53044	3.38658	1.20039	1.14221	2.36724	1.88032	3.96536	1.58065
LNC_001690	A04:55786227-55802117	lincRNA	4.01159	0.781751	2.97663	3.16824	1.92552	2.34243	1.77138	3.62081	2.70817	5.88773	1.65923	2.27351
LNC_001691	A04:55786227-55802117	lincRNA	29.3851	15.5438	15.5383	22.6312	26.7241	21.0701	21.2332	117.135	50.7301	90.7832	62.3703	29.9082
LNC_001692	A04:55786227-55802117	lincRNA	0.97722	0.134549	0.244802	0.055646	0.219375	0.251442	0.988769	0.44226	0.516805	0.069118	0.141395	0.282013
LNC_001693	A04:56696196-56696629	lincRNA	0.348784	0.157327	2.34606	0.364914	0	0	0	0	0	0	0	0
LNC_001694	A04:56737744-56739139	lincRNA	0.460544	0.895595	0.509433	0.907394	0.602072	0.361275	5.26e-07	1.69708	0.238554	0.317942	1.32994	0.712389
LNC_001695	A04:56737744-56739139	lincRNA	5.20119	2.8216	5.95902	5.61736	7.92988	7.34656	3.19768	4.93428	2.6615	3.74732	3.70908	3.59956
LNC_001696	A04:57969093-57970476	lincRNA	0.177954	0.23215	0.361402	0.327275	0.172425	0.0989269	0	0	0	0	0.138493	0
LNC_001697	A04:57975443-57977230	antisense_lncRNA	8.32918	10.4961	7.14286	6.73739	7.26257	6.88392	5.79	8.36494	4.48301	3.70746	6.99741	3.91394
LNC_001698	A04:58257849-58259061	lincRNA	0.916724	1.07713	0.992884	2.06098	1.80618	2.10639	0.766084	1.91285	0.762431	0.562407	0.713603	0.758125
LNC_001699	A04:58278885-58280491	lincRNA	1.12373	2.17211	0.959565	1.22777	1.77534	1.59239	1.64721	3.52565	1.07726	1.63994	2.12224	1.28004
LNC_001700	A04:58278885-58280491	lincRNA	2.97508	3.48466	2.51883	4.4178	4.74409	4.01344	1.83059	1.91299	0.852973	1.54415	1.45124	1.10318
LNC_001701	A04:59245008-59246437	lincRNA	3.73919	6.10839	4.69178	6.74714	5.26881	5.47929	2.44045	8.20992	2.92722	3.41254	6.04109	3.79793
LNC_001702	A04:59794150-59794872	lincRNA	25.1497	43.6891	21.8164	12.8	20.3291	19.5346	15.3128	52.8781	18.5734	16.5772	30.2495	21.6513
LNC_001703	A04:60258126-60258531	lincRNA	4.90523	8.61932	2.73028	4.86384	4.8743	5.93661	69.1355	73.504	107.115	51.2313	78.8547	89.1413
LNC_001704	A04:60504496-60505907	lincRNA	0.707582	1.26096	0.845064	0.766263	2.01704	1.50388	0.651498	2.71364	0.6642	0.850237	1.40547	1.02332
LNC_001705	A04:60559579-60561220	lincRNA	0	0.024266	0	0.152498	0.1206	0.0553734	0	0	0	0	0.0387104	0
LNC_001706	A04:60681198-60684789	antisense_lncRNA	0.0806832	0	0.0244613	0.04173	4.14e-17	0.0803079	0.679119	2.13158	1.81673	0.339089	0.0554965	0.381518
LNC_001707	A04:60681198-60684789	antisense_lncRNA	0.0298377	0.0185095	0	0.0519786	0.0964825	3.74e-06	1.88194	3.65979	0.762173	1.41e-05	0.0699633	4.28e-06
LNC_001708	A04:60681198-60684789	antisense_lncRNA	0.000970331	0.00101253	0	4.51e-07	0.000959166	1.88e-06	0.640848	2.20442	1.77463	0.207422	0.270544	0.132296
LNC_001709	A04:60855576-60861349	antisense_lncRNA	6.22268	11.1121	5.32383	10.3727	7.37055	7.38118	72.6292	20.1782	61.7546	4.28492	9.39901	8.60912
LNC_001710	A04:60993889-60995060	lincRNA	5.8205	7.7016	7.29196	5.75746	8.0391	6.82041	3.23896	10.9436	4.35004	2.28237	4.78932	2.25825
LNC_001711	A04:61088017-61089608	lincRNA	3.2678	5.77882	3.50858	5.08586	5.48105	5.23258	6.34483	11.8456	4.88243	4.10004	9.08708	5.56766
LNC_001712	A04:61095930-61097213	lincRNA	44.2811	48.2889	46.8935	52.0299	85.7379	63.3692	15.5014	22.8766	10.0034	22.7946	28.1428	21.3946
LNC_001713	A04:61095930-61097213	lincRNA	2.42316	5.02975	1.51898	2.84146	3.56892	4.24505	9.81516	29.5389	10.6191	11.9638	22.6814	8.45135
LNC_001714	A04:61482065-61482457	lincRNA	0.883418	2.06292	3.45951	0	0.359936	0	0	0	0	0	0	0
LNC_001715	A04:61699143-61704223	lincRNA	0.643671	1.70466	0.981443	1.92027	1.5307	1.24397	0.000428957	0.000554087	0.702359	0.871197	0.761761	0.516612
LNC_001716	A04:61699143-61704223	lincRNA	0.834327	2.38e-40	0.249704	0.222401	0.21022	0.596494	3.83e-06	4.08e-09	6.73e-06	1.46e-17	3.13e-05	0.283006
LNC_001717	A04:61699143-61704223	lincRNA	0.000165145	0.00138372	0.000108429	0.610624	1.21512	0.390822	1.00785	0.729954	4.81e-06	0.00172251	2.91e-05	2.62e-06
LNC_001718	A04:62913175-62913772	lincRNA	16.5735	14.4531	17.1894	10.3729	12.5377	13.6446	7.53663	11.6385	3.85904	8.59715	14.7164	10.0897
LNC_001719	A04:79559-80051	lincRNA	1.20422	2.6933	0.751395	2.50237	4.12475	2.10471	2.56778	3.69657	1.43388	3.01299	2.65818	2.48749
LNC_001720	A04:209312-211319	lincRNA	0.046966	0.037973	0.159059	0.167607	0.0568509	0.043522	1.22993	1.87658	0.982485	1.08369	1.36718	1.54181
LNC_001721	A04:462674-463083	lincRNA	0	0	0	0.208981	0.32378	0	0	0	0	0	0	0
LNC_001722	A04:715622-716776	lincRNA	0.314166	0.647959	0.177094	0.429209	0.507745	1.01856	0.408867	1.87692	0.332587	0.666906	0.954209	0.679609
LNC_001723	A04:802644-803808	lincRNA	6.59318	9.47181	7.19095	9.06437	9.35678	9.5333	2.78971	5.67676	2.21185	2.73016	4.048	2.78391
LNC_001724	A04:1279032-1280319	lincRNA	4.10263	4.53085	4.93407	6.86558	5.82803	5.15099	2.43046	0.714067	0.669171	0.548368	1.75125	0.78095
LNC_001725	A04:1337021-1341117	lincRNA	1.20276	0.885363	1.14894	1.51095	1.53407	1.12342	1.05909	0.300808	0.418566	0.497866	0.352529	0.198476
LNC_001726	A04:1337021-1341117	lincRNA	0.332078	0.514689	0.564328	4.07e-06	0.349705	1.03e-05	0.307494	3.69e-06	0.266995	0.057188	6.59e-06	0.162788
LNC_001727	A04:1337021-1341117	lincRNA	0.334615	1.12871	0.310228	0.721766	0.677726	0.539293	0.535453	0.587121	0.547695	0.995464	1.69264	0.396064
LNC_001728	A04:1962252-1966390	lincRNA	1.32119	1.05044	1.88527	2.36924	2.36917	2.04629	0.376759	0.212734	0.380247	0.827251	0.336321	0.546036
LNC_001729	A04:2521413-2525871	lincRNA	0.375063	0.545969	0.611073	0.852457	1.11074	0.926602	0.652292	0.883015	0.665001	0.319227	0.811855	0.485334
LNC_001730	A04:2588099-2591078	lincRNA	0.3165	0.43919	0.359392	0.76251	1.05685	0.631169	0.41831	0.582411	0.376725	0.245745	0.325666	0.170648
LNC_001731	A04:2588099-2591078	lincRNA	0.143511	0.261462	0.0643923	0.376699	0.150499	0.334416	9e-07	1.19e-06	0.153373	6.28e-07	0.0402919	0.0284663
LNC_001732	A04:2645904-2648003	lincRNA	1.50592	1.78484	1.44071	2.10624	2.96016	2.51765	1.58294	3.30921	1.04911	0.586306	2.16432	0.929625
LNC_001733	A04:3437167-3438419	lincRNA	0.0454759	0.112008	0.153856	0.558502	0.293891	0.126387	0	0	0	0.11602	0.591094	0.648005
LNC_001734	A04:3447196-3453064	antisense_lncRNA	4.55291	2.24669	4.10539	0.186842	0.295655	0.290959	0.308179	0.0853395	0.12616	0.905089	2.40494	1.11247
LNC_001735	A04:4070349-4072185	lincRNA	1.12082	0.971163	1.23571	1.54214	1.34636	0.917827	0.886891	0.850116	0.251362	0.434117	0.742311	0.570872
LNC_001736	A04:4224356-4225514	lincRNA	0	0	0	0	0	0.123997	0	0	0	0	0	0
LNC_001737	A04:4359441-4360448	lincRNA	4.59893	15.5838	5.83761	3.90321	4.90091	4.1237	1.13512	25.1988	6.89024	22.3053	24.1461	8.3869
LNC_001738	A04:4691113-4693812	lincRNA	13.3747	0.287869	10.4839	8.24232	13.0901	11.9237	2.04979	7.58795	0.731225	0.801527	8.15711	3.01771
LNC_001739	A04:4847220-4847685	lincRNA	0	0.265263	0.168075	0.156023	0	1.38539	0	0	0	0.560078	0.199016	0.399442
LNC_001740	A04:5373904-5378860	lincRNA	0.0949728	0.0525727	0.231096	1.17372	0.159056	0.148969	0	0.0119206	0.0118445	0.00939884	0.00941977	0.00936247
LNC_001741	A04:5409025-5410298	lincRNA	3.46757	4.85212	2.85346	4.65297	5.33773	5.42619	3.35801	5.95635	5.07262	2.68902	7.18916	2.6719
LNC_001742	A04:6154289-6159449	lincRNA	7.24673	11.8035	6.51304	16.1883	14.6911	18.7566	11.2514	12.8082	6.14308	5.49137	4.03649	9.15814
LNC_001743	A04:6187001-6188480	lincRNA	0.111822	0.456401	0.168206	0.380944	0.120396	0.103603	0.145992	0.182285	0.357597	0.285804	0.338552	0.144518
LNC_001744	A04:6301035-6302998	lincRNA	3.06635	1.25218	2.99613	3.38486	4.55158	3.53383	0.618197	0.480905	0.506974	0.882639	0.228691	0.808885
LNC_001745	A04:6784303-6786851	lincRNA	1.49075	0.271433	0.000590712	7.78e-05	5.29e-06	0.000115245	3.91e-05	0.00723176	0.000212327	5.98e-06	1.12969	0.000374078
LNC_001746	A04:6784303-6786851	lincRNA	2.26159	2.79149	3.33843	3.64499	4.10129	4.65068	2.33267	0.20908	1.49931	0.141625	1.36893	1.21046
LNC_001747	A04:6784303-6786851	lincRNA	2.03608	1.24118	1.65313	2.44636	3.75354	2.31651	2.79415	0.463333	1.65321	0.126205	0.835478	1.66305
LNC_001748	A04:7126063-7128965	antisense_lncRNA	0.621609	0.598055	0.467209	1.16759	1.17203	1.39154	2.15755	0.590822	0.740504	0.857809	0.606785	0.605008
LNC_001749	A04:7325163-7334016	lincRNA	6.6e-05	9.07e-05	2.53108	0.00049755	0.000216481	0.00046084	0.620586	0.170762	0	0.313481	0.181926	0.407441
LNC_001750	A04:7325163-7334016	lincRNA	2.39811	1.73018	0.000352082	1.31655	1.34311	1.55495	0.126422	0.000937039	0.0548559	0.000745821	0.000219956	0.000693866
LNC_001751	A04:7325163-7334016	lincRNA	0.601312	9.03e-05	0.0512321	1.65e-05	2.32e-10	2.74e-14	4.56e-42	1.1e-51	0.113398	6.51e-69	0.0011916	0.215443
LNC_001752	A04:7325163-7334016	lincRNA	1.93e-06	0.940539	0.233371	0.299856	0.641238	0.604846	1.83231	0.387281	0.00162059	0.359257	0.370973	3.74e-09
LNC_001753	A04:7346386-7346853	lincRNA	0.593787	0.525366	2.66583	0.463869	0	0.686644	0	0	0	0	0	0
LNC_001754	A04:7596648-7597751	lincRNA	1.1397	1.05285	0.998848	0.779976	0.921451	0.879639	1.47984	1.85631	1.30057	2.41347	2.14786	1.81361
LNC_001755	A04:7600567-7603221	lincRNA	4.95044	6.91232	6.75127	0.0141576	5.78072	4.42178	1.76671	4.70178	1.53308	1.5919	4.61904	1.7927
LNC_001756	A04:7600567-7603221	lincRNA	0.00185303	0.00156579	0.00194787	3.89601	0.00158235	0.00158125	0.00146429	0.0028245	0.00613747	0.00222862	0.00224162	0.0022179
LNC_001757	A04:8065918-8067764	lincRNA	1.89934	5.19288	1.68388	2.11326	4.24448	4.27385	1.19643	2.15651	0.597471	0.563892	1.27535	0.481718
LNC_001758	A04:8455347-8456646	lincRNA	1.95189	2.17636	1.25779	2.85426	1.80212	2.454	1.69561	3.02945	1.33194	0.889041	2.96053	2.28832
LNC_001759	A04:8474737-8477503	antisense_lncRNA	6.39e-05	0.423098	0.00933089	0.540397	1.94133	1.41e-05	0.194644	1.34539	0.010059	0	0.197308	0
LNC_001760	A04:9439792-9440169	lincRNA	0.733839	0.697518	4.37513	1.03615	0	0.678223	0	0	0	0	0	0
LNC_001761	A04:9841881-9843537	lincRNA	0.312306	0.147555	0.293766	0.371667	0.50411	0.337628	0.238414	0.212203	0.20915	0.0333427	0.0673786	0.100586
LNC_001762	A04:10611710-10613544	lincRNA	3.80484	1.75188	4.86877	2.62995	2.44259	2.99809	0.195874	0.439645	0.240327	0.268442	0.116441	0.193198
LNC_001763	A04:11080211-11081602	lincRNA	4.21008	4.72249	3.03037	4.34582	6.47642	5.23781	3.81916	6.01277	3.77771	2.71404	4.42488	2.80051
LNC_001764	A04:11105949-11106955	lincRNA	7.15317	8.2612	6.71483	5.98225	10.3227	10.1316	9.36568	20.4418	9.83147	10.0537	19.4258	9.88027
LNC_001765	A04:12734932-12735226	lincRNA	1.14406	0	5.09353	1.27493	0	0	0	0	0	0	0	0
LNC_001766	A04:15022984-15023840	lincRNA	0.539811	0.956542	1.36834	0.346588	0.272829	0.31246	1.92584	0.439558	1.27698	0.171311	0.440577	0.0879569
LNC_001767	A04:15539830-15563938	antisense_lncRNA	1.29074	0.681538	0.766989	1.04148	0.951646	0.9181	2.13854	1.81677	0.000590979	0.96203	1.11634	0.966763
LNC_001768	A04:15539830-15563938	antisense_lncRNA	0.837071	0.569551	1.51795	0.577224	1.13059	0.580542	0.00171495	0.04626	1.41296	0.218462	1.10037	0.938698
LNC_001769	A04:15539830-15563938	antisense_lncRNA	2.10241	1.12426	3.82655	3.15061	1.41186	2.65724	1.67949	4.6687	2.83114	3.64606	3.25462	2.90349
LNC_001770	A04:15539830-15563938	antisense_lncRNA	2.66382	2.72081	2.17687	1.76884	2.90008	1.43155	2.84681	1.42482	2.91458	1.70416	2.06503	2.30143
LNC_001771	A04:18093176-18093624	lincRNA	0	1.59175	0.908069	0.169036	0.526123	0.599025	2.05924	0.788688	2.69305	1.00652	1.51004	3.24934
LNC_001772	A04:18666744-18668098	lincRNA	4.17249	6.3891	3.8592	5.93192	5.49314	7.30597	3.48314	8.09293	3.32902	3.78213	6.44872	4.42744
LNC_001773	A04:20013586-20013915	lincRNA	0	1.14612	4.94963	0.800616	0	1.0281	0	0	0	0	0	0
LNC_001774	A04:21938435-21938822	lincRNA	0	0.857488	2.80843	0.482065	0	0.421938	0	0	0	0	0	0
LNC_001775	A04:22220830-22222534	lincRNA	0	0.0747875	0.23501	0.0235829	0	0	2.81687	4.82854	3.05258	4.71479	1.67571	4.73418
LNC_001776	A04:24845286-24846392	lincRNA	0.586184	0.67075	0.925768	1.15859	1.60952	1.19479	0.153003	0.191101	0.124868	0.149762	0.101452	0.101063
LNC_001777	A04:25788482-25788912	lincRNA	0.885609	0.480353	2.58104	0.5562	0	0.327586	0	0	0	0	0	0
LNC_001778	A04:25802983-25803198	lincRNA	0	0	0	0	0	0	12.1014	48.1892	19.4275	11.2604	29.1147	89.0862
LNC_001779	A04:26077071-26077489	lincRNA	0.377898	0.344666	2.32858	0.396364	0	0.34941	0	0	0	0	0	0
LNC_001780	A04:27100451-27100857	lincRNA	0.607371	0.74613	2.49363	0.212845	0	0	0	0	0	0	0	0
LNC_001781	A04:27260592-27260990	lincRNA	0.850319	0	3.56893	0.223877	0	0.393013	0	0	0	0	0	0
LNC_001782	A04:28699591-28702298	lincRNA	0	0	3.18e-08	0.0397951	0	0	3.74e-07	0.254801	0.0851071	0.713692	0.130715	0.243316
LNC_001783	A04:28699591-28702298	lincRNA	0	0	1.18e-08	3.85e-05	0	0	7.15e-08	0.371875	0.0743583	0.611143	0.603025	0.777056
LNC_001784	A04:28699591-28702298	lincRNA	0.0164345	0	0.16703	0.0316042	0	0.0152308	0.387922	0.761775	0.505018	1.75463	1.77461	2.17089
LNC_001785	A04:29516751-29517099	lincRNA	0	0.306159	4.12647	0	0	0.569894	0	0	0	0	0	0
LNC_001786	A04:30155716-30157143	lincRNA	1.63656	2.88478	2.76729	3.18728	2.7775	2.52655	1.41927	2.0442	0.432699	0.763925	1.34982	1.20443
LNC_001787	A04:31521946-31522429	lincRNA	1.52603	0.974862	2.49244	0.721308	0	0.385071	0.354611	0.901671	0.211921	0.520093	0	0.368933
LNC_001788	A04:31757947-31758311	lincRNA	0	0	0	0	0	0	0	0	0	0	0	0
LNC_001789	A04:35258123-35259376	lincRNA	1.03129	1.91323	4.36014	2.21876	0.708335	1.86285	1.54374	3.10869	3.27646	1.51081	1.94618	1.27132
LNC_001790	A04:36104163-36105424	lincRNA	1.13182	0.883536	5.19382	1.34608	0	0.725495	0	0	0	0	0	0
LNC_001791	A04:37182899-37183828	lincRNA	7.56129	7.07235	8.02754	13.2239	7.81503	11.7347	0.447604	1.68017	0.468501	0.312908	0.0638679	0.127337
LNC_001792	A04:38776246-38777196	lincRNA	7.11334	6.15883	5.11357	5.91582	5.04018	4.3919	5.62451	7.06097	3.52531	4.21365	7.60865	4.23914
LNC_001793	A04:40128992-40129296	lincRNA	2.48532	4.38007	4.4266	1.64446	4.94122	5.09219	0	0	0	0	0	0
LNC_001794	A04:40575143-40575541	lincRNA	0	0.197345	2.14136	0.223877	0	0	0	0	0	0	0	0
LNC_001795	A04:41275024-41276049	lincRNA	11.6547	31.585	12.9629	13.8562	12.0786	15.7848	22.3711	68.0806	22.6905	15.8854	65.8045	17.5929
LNC_001796	A04:44151071-44152917	lincRNA	0.725318	1.96984	0.779419	1.09377	0.864492	0.704035	0.360954	0.225233	0.331776	1.10415	1.38849	0.579847
LNC_001797	A04:44287613-44289802	lincRNA	0.955941	0.786511	0.859079	0.954164	0.881462	0.84973	0.178964	0.254564	0.157254	0.175213	0.252192	0.10035
LNC_001798	A04:45665691-45666095	lincRNA	0.204897	0.567376	3.44103	0.646501	0	0	0	0	0	0	0	0
LNC_001799	A04:46339211-46339522	lincRNA	1.36292	0.980948	4.55247	1.9914	0	0	0	0	0	0	0	0
LNC_001800	A04:46518534-46531648	lincRNA	0.900117	0.734811	0.0100941	0.340619	0.560651	0.561085	0.548886	0.0169975	0.000125787	0.640508	2.26302	0.00228341
LNC_001801	A04:46518534-46531648	lincRNA	3.42e-06	0.669904	0.632718	0.288061	0.524919	5.12e-06	3.22e-05	0.733411	0.000248591	6.67e-05	0.000332737	1.17467
LNC_001802	A04:46518534-46531648	lincRNA	2.99949	2.19172	3.17353	3.47761	4.60447	3.74531	1.29146	0.96318	1.00125	1.80464	0.702866	1.76542
LNC_001803	A04:47092443-47093164	lincRNA	1.77491	2.35431	2.41549	1.29297	2.27327	2.19155	4.98224	8.30861	5.23307	4.96848	5.70579	4.15293
LNC_001804	A04:47471550-47474283	lincRNA	0.0307673	0	3.29e-07	0.0646766	0	0	0	0	0	0	0	0.0816399
LNC_001805	A04:47471550-47474283	lincRNA	0.0364746	0	0.0970981	7.78e-07	0.0115584	0.0531204	0	0	0	0	0	9.31e-07
LNC_001806	A04:47756149-47756646	lincRNA	1.18092	2.06304	1.91605	1.77151	3.2994	2.91397	0.167964	0.853019	0.402214	0.492727	0	0.696468
LNC_001807	A04:48265206-48267841	lincRNA	0.0297229	0.0482714	0.100633	0.121353	0.0719786	0.0275411	0.0388675	0	0	0.0380482	0.0385055	0
LNC_001808	A04:48316410-48317431	lincRNA	3.50933	2.02443	4.34895	3.05838	2.69464	3.05045	0.28246	0.211837	0.552664	0.442341	0.168864	0.392624
LNC_001809	A04:49282485-49282998	lincRNA	0.370684	0.21464	2.22149	0.384467	0	0.228694	0	0	0	0	0	0
LNC_001810	A04:49476730-49478601	lincRNA	0.477167	0.235424	0.484262	0.6351	0.115652	0.309425	0.310805	0	0.0759329	0	0.124103	0
LNC_001811	A04:49499803-49500921	lincRNA	16.3048	18.5493	15.6976	20.5288	26.2095	22.8199	8.80438	12.0009	5.79011	10.7355	12.407	7.52496
LNC_001812	A04:50301140-50309255	lincRNA	0.359183	0.301547	0.502099	0.396099	0.377972	0.411919	0.0320031	0.039736	0.0197515	0.0861774	0.0470856	0.0545944
LNC_001813	A04:50345721-50346951	lincRNA	1.40181	2.67359	2.08324	1.78117	1.49067	1.52059	8.53148	17.9486	9.36173	15.3907	29.4384	20.2204
LNC_001814	A04:50925864-50927878	lincRNA	4.10465	5.17073	3.53528	6.38011	6.839	4.86543	3.90331	5.76087	2.92445	2.69466	4.61465	2.5775
LNC_001815	A04:51569138-51569547	lincRNA	0.397807	0.182772	2.45022	0.208981	0	0	0	0	0	0	0	0
LNC_001816	A04:52172013-52173387	lincRNA	4.42809	4.98596	4.30752	4.7774	4.56058	5.00574	2.27905	1.32434	2.20515	1.55632	2.53198	1.26127
LNC_001817	A04:52649927-52651706	lincRNA	0	0	0	0	0	0	0	0	0	0	0	0
LNC_001818	A04:53389946-53390724	lincRNA	0.381818	0.775929	0.285977	0.396266	0.206432	0.235551	0.163055	0	0.781634	0	4.20824	1.01224
LNC_001819	A04:54027589-54029215	lincRNA	1.71374	3.17458	1.52688	2.54726	1.86879	2.61871	1.5332	4.70618	1.63994	1.46239	1.83076	0.73678
LNC_001820	A04:54295869-54296227	lincRNA	1.41482	0.276358	0.63185	0.603253	0.694187	2.6154	0	0.458349	0	0	0	0.389273
LNC_001821	A04:54351729-54353977	lincRNA	0.90682	0.734739	0.741414	0.997553	1.39193	0.49505	0.228099	0.251443	0.0523973	0.280812	0.248845	0.111162
LNC_001822	A04:54709675-54724473	lincRNA	22.5621	19.9857	22.5034	13.8171	20.4535	16.5408	6.12151	7.63682	4.41107	7.23242	8.54652	5.8604
LNC_001823	A04:55235669-55236117	lincRNA	0.323821	0.28941	0.544841	0	0.394592	0.599025	1.64739	6.04661	0.97929	1.61043	5.60873	0.866492
LNC_001824	A04:55651687-55652052	lincRNA	0	0	4.18397	0.56889	0	0.247273	0	0	0	0	0	0
LNC_001825	A04:55742960-55744379	lincRNA	2.93e-05	0.635509	7.32e-06	4e-05	3.6e-05	0.497921	0.462243	1.16606	1.15e-05	0.125942	1.54216	0.42853
LNC_001826	A04:55742960-55744379	lincRNA	0.686783	2.27e-05	1.00721	0.203685	1.09154	0.688872	0.460625	0.453575	0.455835	0.594393	1.41002	0.26538
LNC_001827	A04:55742960-55744379	lincRNA	1.56027	1.79454	1.8514	2.8861	2.24995	1.92509	1.03797	2.17116	1.31256	2.13079	1.96228	1.92796
LNC_001828	A04:56108647-56114106	lincRNA	0.61199	0.38073	0.533111	1.10399	1.33319	1.01442	0.950132	0.112985	0.36824	0.917731	0.424968	0.491969
LNC_001829	A04:56108647-56114106	lincRNA	0.788032	0.781611	1.22056	0.833534	0.720888	0.385765	0.173266	0.749599	0.707182	0.142191	0.563618	1.22333
LNC_001830	A04:56234291-56236193	lincRNA	1.03377	0.531311	0.356422	0.307893	0.193065	1.45e-06	0.000147544	1.86e-05	0.799386	0.679571	4.02e-06	3.16e-06
LNC_001831	A04:56234291-56236193	lincRNA	0.000420421	6.13e-07	1.79e-06	2e-06	7.83e-07	0.0988626	0.917082	0.883133	0.181927	0.25299	0.677128	0.693632
LNC_001832	A04:56234291-56236193	lincRNA	0.657329	0.803878	0.842124	0.510754	0.594353	0.364043	0.307017	0.807598	0.0930275	0.668172	0.362403	0.366985
LNC_001833	A04:56234291-56236193	lincRNA	0.41387	1.33569	0.670639	0.338152	0.426991	0.452488	2.63629	4.0103	3.50174	1.7399	5.45483	1.98269
LNC_001834	A04:56860106-56860410	lincRNA	5.46771	16.4253	4.4266	6.57785	14.4119	9.72145	5.33776	1.6198	1.32932	5.7612	4.24788	7.00492
LNC_001835	A04:57486500-57491221	lincRNA	2.71e-06	0.228022	0.00821755	5.6e-06	0.158233	1.9e-06	6e-07	0.442173	0.551483	0.282346	0.150007	0.147438
LNC_001836	A04:57583415-57585017	lincRNA	0.0529868	0.0643955	0.0598083	0.108108	0.0213827	0.0490994	0	0.129609	0	0	0.0685967	0
LNC_001837	A04:57718137-57719528	lincRNA	0.816889	1.5577	0.702115	0.636268	0.973835	0.684754	1.57384	2.85338	1.80242	2.38529	2.92849	1.6095
LNC_001838	A04:57810832-57811663	lincRNA	48.1819	121.175	61.8539	49.234	86.9997	71.5015	117.546	177.681	127.114	123.404	100.139	140.196
LNC_001839	A04:58098776-58103925	lincRNA	2.9e-05	16.9677	1.05e-08	5.69469	0.528212	6.07835	9.82011	8.80134	5.82158	3.02545	6.81036	2.25426
LNC_001840	A04:58257849-58259061	lincRNA	0.125461	0.104267	0.0706879	0.579511	0.253583	0.0581004	0.244387	0.204352	0.396576	0.159429	0.0818355	0
LNC_001841	A04:58317742-58319545	lincRNA	2.12332	3.69163	1.90798	2.87104	4.24836	2.99166	0.794661	1.16613	0.628097	0.833556	1.40105	0.696972
LNC_001842	A04:59490554-59492457	lincRNA	8.00333	12.0595	9.15119	9.98236	14.394	12.3046	3.5755	5.81269	2.78948	3.34378	4.55512	3.22188
LNC_001843	A04:59686954-59687193	lincRNA	5.46652	10.3205	6.10971	2.23071	9.51046	12.7205	3.79778	0	0	0	0	2.451
LNC_001844	A04:59804134-59805155	lincRNA	4.27592	8.57568	2.86034	8.37244	6.48314	8.47708	4.50774	74.5339	13.1748	15.1834	29.1363	9.57809
LNC_001845	A04:60071547-60072464	lincRNA	0.499679	0.452689	0.112679	0.511783	0.32299	0.324013	0.130126	0.162843	0.317734	0.0636764	0.195029	0.129622
LNC_001846	A04:60151180-60155865	lincRNA	1.04461	1.32157	1.1797	1.06364	1.12767	0.939639	1.04776	3.05728	1.86097	0.808842	2.28171	1.26282
LNC_001847	A04:60207779-60214535	antisense_lncRNA	25.1368	24.0927	25.7866	25.0529	40.1343	33.1873	14.1787	16.8781	12.5757	12.194	14.0444	13.4393
LNC_001848	A04:60207779-60214535	antisense_lncRNA	0.952317	0.935913	1.21889	2.13208	2.63968	2.27386	0.432635	1.08064	0.762334	1.16221	1.10642	1.08079
LNC_001849	A04:60223844-60226295	lincRNA	1.61957	1.44591	1.45113	1.25521	1.00835	0.978862	0.50774	0.344581	0.227239	0.474513	0.545941	0.543015
LNC_001850	A04:60413148-60414929	lincRNA	0.926189	0.771839	1.52351	0.863832	1.30304	1.02995	0.207371	0.128939	0.339749	7.9e-06	0.0338222	0.0677515
LNC_001851	A04:60413148-60414929	lincRNA	0.000346677	0.0002838	0.000399424	0.000346213	0.000273618	0.000318426	0.000462555	0.000553504	0.000555358	0.164943	0.000436862	0.000454015
LNC_001852	A04:60725813-60726590	lincRNA	19.6955	32.7242	12.2825	20.9616	25.5796	22.675	19.1764	24.8853	15.7733	8.00924	21.6967	10.107
LNC_001853	A04:60911298-60912648	lincRNA	0.77746	1.90878	1.93855	1.50644	0.793153	0.796102	0.533818	1.73409	0.587866	0.417998	1.00957	0.476443
LNC_001854	A04:60922303-60923665	lincRNA	2.05462	2.40574	1.22699	1.11225	1.52921	1.11972	1.99743	6.10699	2.05849	1.13189	3.45226	1.77177
LNC_001855	A04:61332941-61334353	lincRNA	2.94959	4.53525	1.53236	2.85661	6.89523	4.60252	2.58333	3.35296	2.29447	1.63616	2.9721	1.65595
LNC_001856	A04:61584732-61586108	lincRNA	5.79866	11.495	4.81205	5.8034	6.82435	7.02219	8.10427	22.0082	9.45251	6.50454	14.3082	7.9853
LNC_001857	A04:61618141-61619314	lincRNA	1.99279	4.97565	2.42401	2.95542	3.13595	4.12911	12.353	38.3653	17.4872	6.94643	25.053	9.86981
LNC_001858	A04:61977453-61978141	lincRNA	0	0.0632637	0.169911	0.3104	0.244102	0.139713	0	0	0	0	0	0
LNC_001859	A04:62692417-62693820	lincRNA	0	0.145124	0.349179	0.13577	0.393003	0.3278	0.115321	0.432507	0.422977	0.338614	0.40232	0.286374
LNC_001860	A05:837982-840382	lincRNA	5.88336	3.37278	2.75344	5.5904	1.74134	3.69462	6.64077	13.4733	3.38471	11.0042	9.14394	12.1994
LNC_001861	A05:1314218-1315700	antisense_lncRNA	2.39169	1.68489	3.18899	1.74036	2.39938	1.61159	0.473214	0.236298	0.405792	2.22338	0.517107	0.655478
LNC_001862	A05:2126987-2147295	lincRNA	0.377329	0.240591	0.636859	0.584115	0.229142	0.873328	4.13755	30.5452	4.11541	3.69024	16.7254	3.71713
LNC_001863	A05:2126987-2147295	lincRNA	4.4e-06	2.47e-07	1.88e-06	1.97e-05	0.0267604	4.08e-06	1.90532	1.04e-05	0.333324	0.000512945	5.39e-06	0.00152863
LNC_001864	A05:2126987-2147295	lincRNA	1.82576	3.51047	1.94414	2.64947	3.46816	3.4765	6.37641	28.8406	7.54553	6.97851	28.113	7.03917
LNC_001865	A05:2304503-2305132	lincRNA	3.7714	8.82634	3.88602	4.33464	4.27208	5.63134	1.43727	2.81946	2.49511	1.40292	5.95523	1.19888
LNC_001866	A05:2528430-2528635	lincRNA	0	0	0	0	0	0	18.3274	187.676	11.3315	11.2302	47.6002	0
LNC_001867	A05:2928910-2931327	lincRNA	0	0	0	0	0	0	4.76831	8.30662	4.85554	4.48966	7.69265	5.32692
LNC_001868	A05:3100404-3101925	lincRNA	0.264314	0.256968	0.328177	0.458381	0.234659	0.0979691	0.345873	0.129306	0.339796	0.0338596	0	0.170278
LNC_001869	A05:3516180-3517149	lincRNA	0.0928199	0	0.157009	0.0950107	0.112478	0.0429937	0.0604753	0	0	0	0	0
LNC_001870	A05:3875486-3876169	lincRNA	0.076285	0.0640146	0.085908	0	0	0	2.46958	4.09859	3.59486	0.676544	1.69669	1.09658
LNC_001871	A05:4621532-4622769	lincRNA	0.828685	1.44406	0.769511	0.349416	0.82707	0.722504	0.253953	0.317735	0.155069	0.559227	1.20467	0.695248
LNC_001872	A05:4823508-4826099	lincRNA	0.259062	0.398636	0.555599	0.819186	0.418163	0.552131	0.237326	0.97166	0.208202	0.995719	0.570077	0.533982
LNC_001873	A05:5183437-5185006	antisense_lncRNA	1.43276	1.10452	1.37839	0.258619	0.306325	0.234241	0.164882	0.137367	0.336149	0	0	0.109073
LNC_001874	A05:5233225-5238649	lincRNA	0	0.0414374	6.94e-14	0	0	0.0159015	5.17e-06	0	0	7.36e-14	0	8.93e-14
LNC_001875	A05:5233225-5238649	lincRNA	0	1.66e-07	9.53e-12	0	0	0	0.048632	0	0	1.1e-11	0	1.21e-11
LNC_001876	A05:5233225-5238649	lincRNA	0	0	0.0570075	0	0	0	0.014463	0	0	0.0644242	0	0.065592
LNC_001877	A05:5233225-5238649	lincRNA	0	0	1.93e-06	0	0	0	2.84e-10	0	0	2.43e-06	0	2.35e-06
LNC_001878	A05:6453576-6456561	lincRNA	0.234346	0.637494	0.191158	1.55039	2.0687	1.49621	0.23919	0.0212397	0.231571	0.0334563	0.016807	0.0668459
LNC_001879	A05:6776843-6778661	lincRNA	0.772588	1.47282	0.799564	1.35621	1.21217	1.37224	1.01205	0.910048	0.483926	0.302748	0.610581	0.745537
LNC_001880	A05:6780555-6781057	lincRNA	0	0	0	0	0	0	0	0	0	0	0	0
LNC_001881	A05:6962841-6964550	lincRNA	0.117174	0.14575	0.0657886	0	0	0.108467	2.22926	0.0956398	2.60283	0.149024	0.0761161	0.07591
LNC_001882	A05:6962841-6964550	lincRNA	0.000235863	0.000199414	0.000364666	0	0	0.00027961	0.422636	0	3.55e-05	0.000306408	0.000391173	0.00041035
LNC_001883	A05:7461619-7463128	antisense_lncRNA	4.18894	3.95647	6.505	6.09716	4.09153	4.10411	3.77052	11.8344	4.24421	2.5975	6.25224	1.89089
LNC_001884	A05:7485960-7486623	lincRNA	0.0798809	0.268822	0.179885	0.0822349	0.0646349	0.147936	0.103362	0.130039	0	0	0	0
LNC_001885	A05:7759787-7761640	lincRNA	0.335928	0.0508384	0.260749	0.299578	0.203291	0.175109	0.302562	0.171217	0.101472	0.215429	0.135746	0.162062
LNC_001886	A05:8983116-8990890	lincRNA	0.275984	0.472149	0.516464	0.403412	0.665298	0.420605	0.272995	0.188861	2.05e-05	5.8e-09	3.47e-05	4.06e-05
LNC_001887	A05:8983116-8990890	lincRNA	0.507603	0.273165	0.600573	0.101249	0.320264	0.401747	0.442665	0.0956419	1.19e-10	0.108921	8.25e-07	3.62e-06
LNC_001888	A05:8983116-8990890	lincRNA	1.13442	0.496617	1.32246	0.384836	0.395931	0.495703	0.70524	0.664085	0.492631	0.375903	0.189903	0.534524
LNC_001889	A05:8983116-8990890	lincRNA	0.749737	1.83064	0.622674	0.68214	0.573517	0.294207	1.05612	0.299607	0.237008	0.0326564	2.31e-36	7.17e-16
LNC_001890	A05:8983116-8990890	lincRNA	1.1399	2.17411	1.69792	0.436561	1.56168	0.697243	0.835386	0.863169	0.168982	2.21e-19	0.0989959	0.567184
LNC_001891	A05:8983116-8990890	lincRNA	0.636606	0.655562	0.543844	0.287802	0.122922	0.25095	0.0736645	8.95e-06	0.350976	0.177175	0.212266	0.358383
LNC_001892	A05:8983116-8990890	lincRNA	2.62e-09	0.569665	0.526628	0.215565	0.650536	0.522472	0.152837	0.120963	0.48685	7.21e-05	5.88e-32	0.000103606
LNC_001893	A05:9150844-9156955	lincRNA	4.07e-06	2.36e-05	0.127524	4.57e-06	0.0663028	1.99e-06	0.0239385	4.87e-05	0.067518	0.610683	0.44043	0.527162
LNC_001894	A05:9150844-9156955	lincRNA	0.368441	0.149467	0.225206	0.0951206	0.0293242	0.0975715	0.0226543	0.152644	0.000236192	0.191701	0.163861	0.599603
LNC_001895	A05:9598781-9623104	lincRNA	0.604543	0.875752	0.377681	0.846101	1.05076	0.66557	0.31113	0.233229	0.0913185	0.160118	0.121612	0.28152
LNC_001896	A05:10126768-10127108	lincRNA	0	0.334522	3.69901	0.712997	0	0	0	0	0	0	0	0
LNC_001897	A05:10302964-10304706	lincRNA	0	0	0	0.174161	0	0	1.48247	2.70607	0.503028	0	0.444607	0
LNC_001898	A05:11803050-11808337	antisense_lncRNA	1.10898	1.35601	1.14058	1.48282	2.16783	1.41587	0.48391	2.45157	1.78357	1.16856	1.81783	0.920365
LNC_001899	A05:12021919-12023143	antisense_lncRNA	1.34155	1.17699	1.74658	2.17861	1.94414	1.6892	0.0898749	0.05608	0.0550751	0	0	0.0444208
LNC_001900	A05:12699920-12703397	lincRNA	0.769439	1.61647	0.809349	1.82053	1.05557	0.726172	0.744453	0.657102	0.298551	0.39884	0.755487	0.868427
LNC_001901	A05:12699920-12703397	lincRNA	4.41551	4.40487	4.71321	4.40917	5.47431	5.50089	2.4812	3.29465	2.40567	2.43637	2.66486	1.94972
LNC_001902	A05:12824097-12825984	lincRNA	1.56769	1.1352	2.41905	1.58508	1.60623	1.15763	1.01052	1.95184	1.43077	0.99332	0.647598	1.13957
LNC_001903	A05:12824097-12825984	lincRNA	0.789669	0.905108	0.777555	0.743672	1.64738	1.10265	0.228761	1.10502	0.708924	1.14736	1.16461	0.7932
LNC_001904	A05:12932551-12933376	lincRNA	0	0.0579604	0.156383	0	0	0	0	0.904264	0	0.0880737	0.90679	0.0905287
LNC_001905	A05:13153928-13154861	lincRNA	0.301926	0.212839	6.55e-06	6.93e-06	6.51e-06	0.418196	3.08e-06	7.68e-06	2.99e-06	5.65e-06	0.293205	4.47e-06
LNC_001906	A05:13153928-13154861	lincRNA	16.3732	20.1314	13.6281	18.5414	24.0046	22.7405	10.7676	15.7075	7.81534	8.75955	16.857	10.4677
LNC_001907	A05:13162181-13163251	lincRNA	0.0952993	0.0391803	0.107463	0	0	0.132424	0	0	0	0	0	0
LNC_001908	A05:13258500-13259026	lincRNA	0.117971	0.714301	2.25413	1.10017	0	0.218365	0	0	0	0	0.15572	0
LNC_001909	A05:13318310-13319820	lincRNA	10.252	15.6255	9.03162	9.2291	8.31674	9.8645	12.1038	34.708	13.8171	9.43245	24.8703	11.9645
LNC_001910	A05:13828471-13828955	lincRNA	0	0	0.155147	0	0	0	0.88302	0.224503	0.21111	0.690717	1.28211	2.20424
LNC_001911	A05:14511511-14512188	lincRNA	1.54659	2.27289	2.26408	2.46677	2.56507	2.21984	2.60296	1.13306	1.45694	1.76309	0.809551	1.31409
LNC_001912	A05:14514084-14515031	lincRNA	0.239257	0.629629	0.215834	0.244965	0.425258	0.221641	0.0623347	0.0779782	0.0761426	0.244032	0.435599	0.0620286
LNC_001913	A05:15083868-15084394	lincRNA	0	0	0	0.122241	0	0	0	0	0	0	0	0
LNC_001914	A05:15204176-15204828	lincRNA	0.328028	0	0.276982	0.0844544	0	0.151869	0	0	0	0	0	0
LNC_001915	A05:15787938-15791667	lincRNA	0.271897	0.186652	0.241323	0.316098	0.266259	0.207004	1.40273	0.491153	1.19518	0.137348	0.100216	0.224153
LNC_001916	A05:16330932-16331263	lincRNA	0	0.372545	0	0	0	0	0	0	0	0	0	0
LNC_001917	A05:16346490-16346708	lincRNA	0	11.9503	4.2994	0	3.41074	0	411.605	4913.12	481.158	623.518	2958.55	525.955
LNC_001918	A05:17153639-17155358	lincRNA	1.57549	1.2954	2.00427	1.45379	1.45312	1.43676	3.17522	3.18101	2.29215	3.39688	1.94189	2.73771
LNC_001919	A05:17548900-17553109	lincRNA	1.10122	1.13402	1.42725	2.05766	2.47824	2.01761	0.639149	0.208931	0.304312	0.527017	0.473424	0.623798
LNC_001920	A05:17786144-17786818	lincRNA	0	0	0	0	0	0	1.20951	3.80284	1.71107	0.788905	2.75138	1.22155
LNC_001921	A05:18357694-18360225	antisense_lncRNA	0	0.0467955	0.0637469	0.0579898	0	0.0523847	0.808914	0.921352	0.268904	0.359826	0.66314	0.8819
LNC_001922	A05:18386555-18386769	lincRNA	9.09448	0	0	0	40.6992	14.2742	0	25.2618	8.0454	0	0	5.4413
LNC_001923	A05:18426208-18426966	lincRNA	0	0	0.0735379	0	0	0	1.01654	0.318898	3.19407	0	0	0.085024
LNC_001924	A05:18835336-18837501	lincRNA	0.278199	0.383531	0.345395	0.255481	0.291912	0.0773354	0.363936	0.589735	0.357417	0.0356273	0.180129	0.358587
LNC_001925	A05:18990000-18993760	lincRNA	0.39955	0.551683	0.20981	0.62812	0.968477	0.752463	0.699595	2.31786	1.33035	1.37964	1.69695	1.44053
LNC_001926	A05:18990000-18993760	lincRNA	0.645891	1.12432	0.810616	1.24141	0.990756	0.954527	0.404347	0.560039	0.209321	0.115256	0.734861	0.0563941
LNC_001927	A05:18990000-18993760	lincRNA	0.124096	0.0595596	0.0953435	0.296722	0.263882	0.0720221	0.31987	1.172	0.739924	0.441429	1.06326	0.528445
LNC_001928	A05:19153877-19156714	antisense_lncRNA	0.542352	0.340259	0.294837	0.655024	0.275524	0.204765	0.105283	0.0327629	0.0971226	0.0257688	0	0
LNC_001929	A05:20334487-20335709	lincRNA	7.22079	5.41557	7.91868	9.01589	6.9531	7.23878	4.50836	10.3963	7.07763	4.34929	9.52214	5.90084
LNC_001930	A05:20397384-20398550	lincRNA	1.17255	2.38613	1.61473	2.40814	4.58248	3.31825	0.507305	2.12191	1.33695	0.16547	6.20681	1.44258
LNC_001931	A05:20879303-20881168	lincRNA	0.802962	1.01941	1.35948	1.20146	1.29615	1.41369	1.71607	1.78949	0.9461	0.994263	1.35145	1.5865
LNC_001932	A05:20932260-20933066	lincRNA	0.597449	0.247735	0.336664	0.122588	0.338071	0.498036	0.698704	2.33574	0.850982	0.911651	0.467347	1.24332
LNC_001933	A05:21738524-21740709	lincRNA	11.0106	8.99526	11.7623	10.4012	14.06	11.0818	3.86408	4.20588	2.24735	7.04209	9.30549	4.62874
LNC_001934	A05:21738524-21740709	lincRNA	1.80708	2.81929	1.90635	1.50782	1.43213	1.69078	1.16434	3.06e-06	0.50062	0.728617	1.45026	0.411175
LNC_001935	A05:21874360-21875581	lincRNA	22.531	27.6896	18.7649	23.3333	39.4475	29.0918	14.2433	13.7815	10.2748	12.6628	11.9019	9.26802
LNC_001936	A05:22641826-22642360	lincRNA	1.60686	5.34846	1.41926	2.0207	4.65125	1.59345	1.76918	1.67973	1.77204	3.02794	2.57378	2.27429
LNC_001937	A05:22642963-22644040	lincRNA	1.15866	3.38857	0.365856	1.61296	2.92041	2.01794	1.32865	2.49247	0.959382	2.42347	2.22933	1.74151
LNC_001938	A05:25335820-25343806	lincRNA	1.35575	1.69016	1.90686	2.10746	2.52328	2.57374	2.85534	0.587286	2.23155	0.876271	0.957638	0.817919
LNC_001939	A05:25335820-25343806	lincRNA	0.198893	0.283181	0.429278	0.238545	0.180552	0.20625	0.341593	0.154125	0.452604	0.0875073	0.0262858	0.287154
LNC_001940	A05:25335820-25343806	lincRNA	6.38514	10.7881	5.19638	6.04016	12.1454	6.53699	15.9509	5.48571	8.60746	3.99544	4.87345	4.10443
LNC_001941	A05:25418446-25424261	lincRNA	1.90067	0.514357	2.12971	3.37376	4.72651	2.91616	0.00502929	2.94e-05	0.714055	1.37079	7.76e-06	3.47e-05
LNC_001942	A05:25418446-25424261	lincRNA	18.8352	22.7046	21.9497	23.7314	31.7716	21.0708	12.639	5.09792	5.76702	7.93976	11.2497	8.74668
LNC_001943	A05:25418446-25424261	lincRNA	0.957809	1.11303	0.867289	2.44163	3.08502	2.04709	0.307055	9.61e-14	0.668684	0.329703	0.448858	1.05e-16
LNC_001944	A05:25418446-25424261	lincRNA	1.28e-09	0.0643394	6.73e-09	8.41e-06	0.137404	0.464657	2.06e-116	1.57e-20	2.13e-08	1.35e-17	7.21e-19	2.9e-31
LNC_001945	A05:25418446-25424261	lincRNA	2.49607	2.76588	3.51423	2.4219	3.61227	3.34602	1.5736	0.498534	0.381939	0.531972	1.21108	1.67672
LNC_001946	A05:25418446-25424261	lincRNA	0.330164	0.386271	0.366156	0.801133	0.76931	0.334918	0.221544	2.2e-21	0.209765	0.737727	0.198826	0.339746
LNC_001947	A05:25626211-25626504	lincRNA	0.580618	0.662047	4.52373	3.2389	2.41646	3.80503	0	0	0.759014	0	0	0
LNC_001948	A05:26619480-26620028	lincRNA	0	0	0	0	0	0	2.53643	0.178219	1.86534	0	0.288774	1.44549
LNC_001949	A05:26652272-26653386	lincRNA	19.3996	15.8203	15.0703	22.4045	27.893	24.3592	5.8625	8.45794	4.888	6.72769	8.4937	6.00773
LNC_001950	A05:26685707-26686607	lincRNA	7.69356	15.0263	9.03771	7.58078	6.70003	8.13033	11.1367	13.748	9.6885	5.39468	11.5059	4.81844
LNC_001951	A05:26729547-26731075	lincRNA	0.709124	1.00221	0.556699	1.73116	1.51823	1.28555	0.161231	0.603241	0.197779	0.355118	0.279657	0.357968
LNC_001952	A05:27117733-27119553	lincRNA	1.12701	1.13518	0.904666	2.04343	1.1723	1.36926	0.491735	1.38864	0.523534	0.673956	0.518608	0.935433
LNC_001953	A05:27235754-27236197	lincRNA	0	0.297366	0	0.34657	0.134773	0.153409	0	7.00155	1.25187	1.44232	3.76004	0.888592
LNC_001954	A05:27276164-27280846	lincRNA	0.0305114	0.0366026	0.0861738	0.0232701	0.0615091	0.05656	0.1403	0.0622317	0.136016	0	0.0393438	0.029329
LNC_001955	A05:27861459-27872585	lincRNA	0.435041	0.209276	0.597884	0.413824	0.426727	0.406758	0.398999	3.71e-59	0.160598	0.183604	0.0711973	0.142138
LNC_001956	A05:27861459-27872585	lincRNA	7.92252	5.00245	8.53878	7.14013	10.0127	6.75196	3.16443	1.16515	1.64302	3.35914	2.42886	1.77714
LNC_001957	A05:27861459-27872585	lincRNA	0.562551	0.408706	0.744723	0.350317	0.504396	0.295137	0.162499	0.246982	7.35e-38	0.235389	0.282489	0.327279
LNC_001958	A05:27861459-27872585	lincRNA	6.08291	4.0121	6.66843	4.19629	6.07753	4.25441	1.83898	0.530488	2.14305	1.95174	1.72568	2.44026
LNC_001959	A05:28043621-28043944	lincRNA	0.39479	0.413214	4.39796	0.428664	0	0.73169	0	0	0	0	0	0
LNC_001960	A05:28730049-28732607	lincRNA	1.22173	1.7568	2.14043	0.551456	1.47204	1.60199	2.41005	3.63154	2.87533	1.19692	2.86176	1.41826
LNC_001961	A05:28730049-28732607	lincRNA	1.14185	0.910161	0.859215	2.4149	2.83563	1.92068	0.940249	0.427755	0.969519	0.353124	0.603642	0.796802
LNC_001962	A05:29253581-29254438	lincRNA	21.0066	19.4867	20.8472	14.3138	16.4469	17.0685	11.7458	6.41944	9.11948	14.7429	15.062	7.97668
LNC_001963	A05:29258851-29259447	lincRNA	0.664022	2.25895	0.747143	1.37069	2.38111	1.6686	1.8354	5.71096	2.2165	1.67569	3.36419	2.11848
LNC_001964	A05:29463858-29464874	lincRNA	6.42889	9.58024	6.07415	8.87927	11.1252	8.9628	5.02037	12.9459	4.90222	3.59651	8.48854	4.50761
LNC_001965	A05:30399245-30407195	antisense_lncRNA	0.949198	1.98e-06	0.664962	8.13e-06	0.251406	7.18e-06	0.756396	0.135016	0.117589	0	0	9.78e-10
LNC_001966	A05:30399245-30407195	antisense_lncRNA	0.000901706	0.189019	0.592312	0.204261	0.0988382	0.0587541	1.25e-06	2.63e-06	0.000154426	0	0	2e-06
LNC_001967	A05:30399245-30407195	antisense_lncRNA	0.291849	0.302897	0.111853	5.8e-08	0.0516189	0.182474	1.7e-07	9.68e-15	0.336367	0	0	0.112313
LNC_001968	A05:30399245-30407195	antisense_lncRNA	0.126434	0.0425469	0.195467	0.0541254	0.0268284	0.0370069	0.0437215	0.0217166	0.032376	0	0	0.00852637
LNC_001969	A05:30892768-30893056	lincRNA	6.37178	9.6407	19.8577	11.458	4.25611	6.58726	2.97835	13.6214	1.64282	4.32225	0.929877	2.70511
LNC_001970	A05:31172900-31173339	lincRNA	0.169176	0.6081	2.27642	0.176841	0	0	0	0	0	0	0	0
LNC_001971	A05:31286541-31290137	lincRNA	3.11296	3.35067	4.18445	4.96165	5.10476	4.21238	1.7712	1.15123	1.19275	1.01388	0.870222	0.732021
LNC_001972	A05:31403343-31405030	lincRNA	4.07319	6.85374	4.49699	3.97661	4.71745	3.7742	3.01067	8.22971	2.51027	2.04038	4.89415	2.35989
LNC_001973	A05:31806782-31808724	lincRNA	0.125147	0.0762999	0.141227	0	0.0757716	0.0869689	0.0408991	0	0.100329	0	0	0.0403668
LNC_001974	A05:32113214-32114497	lincRNA	0.48344	0.296599	0.636217	0.617918	0.878482	0.597186	0.367947	0.393999	0.514622	0.771745	0.366149	1.19855
LNC_001975	A05:32389356-32390187	lincRNA	3.58067	6.91099	2.30142	3.80607	5.30352	4.26166	3.42568	6.15768	1.42949	2.9641	6.32577	1.88547
LNC_001976	A05:32709441-32709817	lincRNA	0	0.234482	2.754	0	0	0	0	0	0	0	0	0
LNC_001977	A05:33352975-33353311	lincRNA	0	0	0.384378	0	0	0	0.422499	0	0.484196	0	0	0
LNC_001978	A05:33405124-33408721	lincRNA	0.0322144	0.0258186	0.109164	1.04e-06	0	0.0398097	0.216634	0.566262	0.402528	0.924867	0.337977	0.390994
LNC_001979	A05:33405124-33408721	lincRNA	1.16e-07	7.64e-08	1.57e-06	0.0589998	0	4.54e-08	0.107089	0.37057	0.0665384	2.98e-05	0.647486	0.755649
LNC_001980	A05:34083659-34086257	lincRNA	1.1081	2.12929	0.896475	1.01061	1.44094	1.2875	0.910875	2.509	0.881077	1.06168	0.854653	0.531255
LNC_001981	A05:34121626-34123309	lincRNA	0.92303	0.797907	0.940891	0.699013	1.27386	1.02081	0.467224	0.77679	0.573288	0.800407	0.925766	0.4224
LNC_001982	A05:34168718-34177004	lincRNA	3.79125	3.11568	4.03707	2.15691	2.06486	1.59303	7.36e-12	0.514826	0.562561	6.6e-06	1.0939	6.32e-14
LNC_001983	A05:34168718-34177004	lincRNA	5.35e-07	0.000148799	0.000210508	0.000272136	0.000192101	0.000155196	0.0032388	1.92e-08	0.969635	0.641162	0.000135918	0.781789
LNC_001984	A05:34168718-34177004	lincRNA	5.55661	2.21054	5.96053	3.8282	4.42764	3.60307	2.3892	1.02834	1.72864	2.10767	0.700748	0.573177
LNC_001985	A05:34168718-34177004	lincRNA	0.000125718	5.82e-07	1.04e-06	8.09e-10	0.145376	1.26e-05	1.46528	0.00379372	1.57e-06	0.279375	9.57e-05	1.0431
LNC_001986	A05:34168718-34177004	lincRNA	9.24e-13	0.268764	1.42804	1.87732	1.81168	1.2328	1.4269	0.575677	0.469783	0.749478	1.83649	0.511922
LNC_001987	A05:34168718-34177004	lincRNA	4.69024	2.72292	4.12279	1.84514	3.09839	2.86956	2.13e-09	0.455356	0.28972	0.535417	0.519527	0.00139353
LNC_001988	A05:34712421-34719010	antisense_lncRNA	1.68956	1.34419	2.2854	1.42779	2.26985	0.784888	1.47415	0.206369	0.707752	0.821178	0.797214	0.54917
LNC_001989	A05:34712421-34719010	antisense_lncRNA	0.712164	0.513121	0.472423	0.584625	0.543563	1.31822	1.64e-05	0.381251	0.313301	0.41138	0.324624	0.256094
LNC_001990	A05:34712421-34719010	antisense_lncRNA	3.58751	1.92826	3.79083	4.4048	5.36295	4.5548	1.5242	0.540948	1.3723	1.69433	0.412813	1.75863
LNC_001991	A05:34825692-34838692	lincRNA	0.908109	0.810373	0.793036	0.671663	0.592256	0.491578	0.526558	1.17521	0.491675	0.57668	0.735893	0.786724
LNC_001992	A05:34825692-34838692	lincRNA	0.107944	0.228677	0.129242	0.127744	1.4e-06	0.272942	0.734242	0.310206	0.959847	1.69144	2.42457	2.3731
LNC_001993	A05:34959252-34960667	lincRNA	2.20223	2.49796	2.48392	2.42593	2.63391	2.98188	2.65117	5.52209	2.29702	1.83806	1.81535	2.02806
LNC_001994	A05:35280620-35282563	lincRNA	0.445245	0.738911	0.767189	0.597346	0.718607	0.738338	0.644375	1.29942	0.603354	0.570414	0.515413	0.573196
LNC_001995	A05:35280620-35282563	lincRNA	7.23e-06	1.31e-06	3.76e-06	2.92e-06	1.04e-05	2.74e-06	7.7e-06	2.82e-06	1.38e-05	0.000427589	1.73e-06	5.27e-06
LNC_001996	A05:35389278-35399600	lincRNA	0.489629	1.12007	0.745982	0.893131	0.844563	0.666569	0.813892	0.977013	0.607366	0.513406	0.527552	0.569845
LNC_001997	A05:35389278-35399600	lincRNA	0.952801	0.49291	0.21934	0.812184	1.17019	0.916139	2.38624	2.37827	2.62108	0.612171	1.41264	1.65639
LNC_001998	A05:35389278-35399600	lincRNA	1.4297	1.45528	1.30484	1.31422	1.51247	1.62226	2.10233	2.55727	1.80118	0.871503	1.61356	1.17694
[truncated: 16,335 more rows]
