# Supplementary material for: Long non-coding RNAs and their potential functions in Ligon-lintless-1 mutant cotton during fiber development
Source: BMC Genomics. 2019 Aug 19;20:661. doi: 10.1186/s12864-019-5978-5 (PMC6700839; doi:10.1186/s12864-019-5978-5)
Supplement: Supplementary file 3 — Table S3. Differentially expressed LncRNAs during cotton fiber development at 0 DPA in Ligon-lintless-1 and wild-type (XLSX 10464 kb) [file 12864_2019_5978_MOESM3_ESM.xlsx]

## Sheet: 0 DPA
Supplementary table 3: Differentially expressed LncRNAs during cotton fiber development at 0 DPA in Ligon-lintless-1 and wild-type
transcript_id	gene_id	gene_location	LM0_FPKM	LC0_FPKM	log2(foldchange)	qvalue	qvalue	Status	Target_prediction_method	Target_gene_id	Target_official_symbol	Target_description	Target_GO_id	Target_GO_description	Target_KO_id	Target_KO_description
LNC_016532	XLOC_124018	scaffold4574_D12:19259-25254	0.27298	1.29233	-2.2431	0.00725	0.0208472	lncRNA	co_location	Gh_D12G2644	AT5G38690	Zinc-finger domain of monoamine-oxidase A repressor R1 protein||Q96GN5||CDA7L_HUMAN Cell division cycle-associated 7-like protein OS=Homo sapiens GN=CDCA7L PE=1 SV=2||D7SIV9||D7SIV9_VITVI Putative uncharacterized protein OS=Vitis vinifera GN=VIT_17s0000g04090 PE=4 SV=1|| PF10497.4|zf-4CXXC_R1||" IPR018501|DDT domain superfamily; IPR018866|Zinc-finger domain of monoamine-oxidase A repressor R1"	--	--	--	--
LNC_015731	XLOC_118657	scaffold33954:1-410	0.267775	1.26247	-2.23716	0.01925	0.0478142	lncRNA	co_expression	Gh_A07G2269	AT1G05300	zinc transporter 5 precursor||O23039||ZIP5_ARATH Zinc transporter 5 OS=Arabidopsis thaliana GN=ZIP5 PE=2 SV=1||M5WU89||M5WU89_PRUPE Uncharacterized protein OS=Prunus persica GN=PRUPE_ppa007779mg PE=4 SV=1|| PF02535.17|Zip|| IPR003689|Zinc/iron permease||" GO:0016020|membrane ; GO:0055085|transmembrane transport ; GO:0046873|metal ion transmembrane transporter activity ; GO:0030001|metal ion trans…	GO:0008150,GO:0009987,GO:0005575,GO:0016020,GO:0044699,GO:0055085,GO:0006810,GO:0051234,GO:0044765,GO:0030001,GO:0051179,GO:0044763,GO:0005215,GO:0003674,GO:0006811,GO:0006812,GO:0022857,GO:0022892,GO:0022891,GO:0015075,GO:0046873,GO:0008324	biological_process,cellular process,cellular_component,membrane,single-organism process,transmembrane transport,transport,establishment of localization,single-organism transport,metal ion transport,localization,single-organism cellular process,transporter activity,molecular_function,ion transport,cation transport,transmembrane transporter activity,substrate-specific transporter activity,substrate…	--	--
LNC_015731	XLOC_118657	scaffold33954:1-410	0.267775	1.26247	-2.23716	0.01925	0.0478142	lncRNA	co_expression	Gh_A09G1956	AT5G43630	zinc knuckle (CCHC-type) family protein||M5XM60||M5XM60_PRUPE Uncharacterized protein OS=Prunus persica GN=PRUPE_ppa000744mg PE=4 SV=1|| PF03126.13|Plus-3||" IPR001878|Zinc finger, CCHC-type; IPR004343|Plus-3; IPR018144|Plus-3 domain, subgroup"||" GO:0005634|nucleus ; GO:0003677|DNA binding ; GO:0008270|zinc ion binding ; GO:0016570|histone modification ; GO:0006352|DNA-dependent transcription, i…	GO:0043229,GO:0043226,GO:0005622,GO:0044424,GO:0005623,GO:0044464,GO:0005575,GO:0043227,GO:0043231,GO:0009987,GO:0005634,GO:1901576,GO:0044249,GO:0009058,GO:0044237,GO:0071704,GO:0034645,GO:0009059,GO:0044238,GO:0044260,GO:0010467,GO:0006807,GO:0044763,GO:0043170,GO:1901360,GO:0034641,GO:0044699,GO:0006725,GO:0046483,GO:0008150,GO:0008270,GO:0003677,GO:0006352,GO:0044267,GO:0006139,GO:0006996,GO:…	intracellular organelle,organelle,intracellular,intracellular part,cell,cell part,cellular_component,membrane-bounded organelle,intracellular membrane-bounded organelle,cellular process,nucleus,organic substance biosynthetic process,cellular biosynthetic process,biosynthetic process,cellular metabolic process,organic substance metabolic process,cellular macromolecule biosynthetic process,macromol…	--	--
LNC_015731	XLOC_118657	scaffold33954:1-410	0.267775	1.26247	-2.23716	0.01925	0.0478142	lncRNA	co_expression	Gh_A05G2474	AT5G13750	zinc induced facilitator-like 1||Q94BZ1||ZIFL1_ARATH Protein ZINC INDUCED FACILITATOR-LIKE 1 OS=Arabidopsis thaliana GN=ZIFL1 PE=2 SV=1||B9HK81||B9HK81_POPTR Predicted protein OS=Populus trichocarpa GN=POPTRDRAFT_1084116 PE=4 SV=1||bfo:BRAFLDRAFT_130432||"hypothetical protein ; K11832 ubiquitin carboxyl-terminal hydrolase 1 [EC:3.1.2.15]"||" PB015918|Pfam-B_15918; PF07690.11|MFS_1"||" IPR001958|T…	GO:0005575,GO:0009987,GO:0044763,GO:0008150,GO:0044699,GO:0051179,GO:0006810,GO:0051234,GO:0030001,GO:0046873,GO:0008324,GO:0006812,GO:0016020,GO:0044425,GO:0022892,GO:0015075,GO:0006811,GO:0022891,GO:0044765,GO:0016021,GO:0031224,GO:0022857,GO:0003674,GO:0005215,GO:0055085	cellular_component,cellular process,single-organism cellular process,biological_process,single-organism process,localization,transport,establishment of localization,metal ion transport,metal ion transmembrane transporter activity,cation transmembrane transporter activity,cation transport,membrane,membrane part,substrate-specific transporter activity,ion transmembrane transporter activity,ion tran…	--	--
LNC_015235	XLOC_115665	scaffold2723_A11:66847-71356	0.219467	1.27652	-2.54014	5e-05	0.000250716	lncRNA	co_location	Gh_A11G2953	AT3G18290	zinc finger protein-related||O14099||YERG_SCHPO Uncharacterized RING finger protein C2F3.16 OS=Schizosaccharomyces pombe (strain 972 / ATCC 24843) GN=SPAC2F3.16 PE=4 SV=1||M5WD82||M5WD82_PRUPE Uncharacterized protein OS=Prunus persica GN=PRUPE_ppa000358mg PE=4 SV=1||ath:AT3G62970||"protein binding / zinc ion binding ; K10144 ring finger and CHY zinc finger domain-containing protein 1"||" PF01814.…	GO:0005515,GO:0008270,GO:0043167,GO:0005488,GO:0046914,GO:0003674,GO:0043169,GO:0046872	protein binding,zinc ion binding,ion binding,binding,transition metal ion binding,molecular_function,cation binding,metal ion binding	--	--
LNC_015731	XLOC_118657	scaffold33954:1-410	0.267775	1.26247	-2.23716	0.01925	0.0478142	lncRNA	co_expression	Gh_D13G0774	AT1G69600	zinc finger homeodomain 1||Q9SEZ1||HB29_ARATH Transcription factor HB29 OS=Arabidopsis thaliana GN=HB29 PE=1 SV=1||F6HPR3||F6HPR3_VITVI Putative uncharacterized protein OS=Vitis vinifera GN=VIT_01s0026g02460 PE=4 SV=1	GO:0008150,GO:0006950,GO:0050896	biological_process,response to stress,response to stimulus	--	--
LNC_015731	XLOC_118657	scaffold33954:1-410	0.267775	1.26247	-2.23716	0.01925	0.0478142	lncRNA	co_expression	Gh_D02G1075	AT3G18640	Zinc finger C-x8-C-x5-C-x3-H type family protein||Q9LIH5||C3H38_ARATH Zinc finger CCCH domain-containing protein 38 OS=Arabidopsis thaliana GN=At3g18640 PE=1 SV=1||B9SNT0||B9SNT0_RICCO Putative uncharacterized protein OS=Ricinus communis GN=RCOM_1278130 PE=4 SV=1|| PF00642.19|zf-CCCH|| IPR000571|Zinc finger, CCCH-type||" GO:0046872|metal ion binding ; GO:0008270|zinc ion binding ; GO:0003676|nucl…	GO:2000112,GO:0010468,GO:0006355,GO:0060255,GO:0009889,GO:0010556,GO:0031326,GO:0051252,GO:2001141,GO:0080090,GO:0006351,GO:0019219,GO:0051171,GO:0031323,GO:0032774,GO:0019222,GO:1901362,GO:0034654,GO:0044271,GO:0044237,GO:0019438,GO:0018130,GO:0071704,GO:0016070,GO:0065007,GO:0050789,GO:0050794,GO:0008152,GO:0044238,GO:0009058,GO:0044260,GO:1901360,GO:0090304,GO:1901576,GO:0043170,GO:0006464,GO:…	regulation of cellular macromolecule biosynthetic process,regulation of gene expression,regulation of transcription, DNA-dependent,regulation of macromolecule metabolic process,regulation of biosynthetic process,regulation of macromolecule biosynthetic process,regulation of cellular biosynthetic process,regulation of RNA metabolic process,regulation of RNA biosynthetic process,regulation of prima…	--	--
LNC_008266	XLOC_066713	D04:28728060-28729009	0.377393	1.25593	-1.73461	0.00585	0.0173466	lncRNA	co_expression	Gh_D07G0845	AT1G04990	Zinc finger C-x8-C-x5-C-x3-H type family protein||Q94AD9||C3H3_ARATH Zinc finger CCCH domain-containing protein 3 OS=Arabidopsis thaliana GN=At1g04990 PE=2 SV=1||B9SSJ9||B9SSJ9_RICCO Zinc finger protein, putative OS=Ricinus communis GN=RCOM_0512220 PE=4 SV=1|| PF00642.19|zf-CCCH|| IPR000571|Zinc finger, CCCH-type||" GO:0046872|metal ion binding ; GO:0008270|zinc ion binding ; GO:0003676|nucleic a…	GO:0003676,GO:0043167,GO:0005488,GO:1901363,GO:0097159,GO:0003674,GO:0043169,GO:0046872	nucleic acid binding,ion binding,binding,heterocyclic compound binding,organic cyclic compound binding,molecular_function,cation binding,metal ion binding	--	--
LNC_008266	XLOC_066713	D04:28728060-28729009	0.377393	1.25593	-1.73461	0.00585	0.0173466	lncRNA	co_expression	Gh_A05G0906	AT5G60710	Zinc finger (C3HC4-type RING finger) family protein||Q8VYY5||NCRK_ARATH Receptor-like serine/threonine-protein kinase NCRK OS=Arabidopsis thaliana GN=NCRK PE=1 SV=1||F6GU18||F6GU18_VITVI Putative uncharacterized protein OS=Vitis vinifera GN=VIT_06s0004g02630 PE=2 SV=1||osa:4333912||"Os03g0717000; hypothetical protein ; K00924"||" PF00069.20|Pkinase; PF14624.1|Vwaint; PF13639.1|zf-RING_2; PF00092.…	GO:0044424,GO:0043226,GO:0043229,GO:0005622,GO:0005623,GO:0044464,GO:0005575,GO:0032991,GO:0009987,GO:0044237,GO:0043227,GO:0043231,GO:0071704,GO:0044238,GO:0044260,GO:0044446,GO:0044422,GO:0005634,GO:0044267,GO:0043234,GO:0043170,GO:0005515,GO:0019538,GO:0008270,GO:0008150,GO:0036094,GO:0000166,GO:1901265,GO:0035639,GO:0008152,GO:0017076,GO:0001883,GO:0032549,GO:0032550,GO:0001882,GO:0032555,GO:…	intracellular part,organelle,intracellular organelle,intracellular,cell,cell part,cellular_component,macromolecular complex,cellular process,cellular metabolic process,membrane-bounded organelle,intracellular membrane-bounded organelle,organic substance metabolic process,primary metabolic process,cellular macromolecule metabolic process,intracellular organelle part,organelle part,nucleus,cellular…	--	--
LNC_015731	XLOC_118657	scaffold33954:1-410	0.267775	1.26247	-2.23716	0.01925	0.0478142	lncRNA	co_expression	Gh_A05G3765	AT5G49665	Zinc finger (C3HC4-type RING finger) family protein||Q55874||Y103_SYNY3 Uncharacterized protein sll0103 OS=Synechocystis sp. (strain PCC 6803 / Kazusa) GN=sll0103 PE=4 SV=1||B9R6Q1||B9R6Q1_RICCO Protein binding protein, putative OS=Ricinus communis GN=RCOM_1583660 PE=4 SV=1||oaa:100092094||"similar to calcium channel, voltage-dependent, alpha 2/delta subunit 4 ; K04861 calcium channel, voltage-de…	GO:0043229,GO:0043226,GO:0005622,GO:0044424,GO:0005623,GO:0044464,GO:0005575,GO:0043227,GO:0043231,GO:0032991,GO:0009987,GO:0005634,GO:0044237,GO:0071704,GO:0044446,GO:0044422,GO:0044281,GO:1901564,GO:0005515,GO:0006807,GO:0043234,GO:0044763,GO:0034641,GO:0044699,GO:0065007,GO:0065003,GO:0050794,GO:0050789,GO:0043933,GO:0008150,GO:0008270,GO:0006461,GO:0070271,GO:0071822,GO:0016043,GO:0071840,GO:…	intracellular organelle,organelle,intracellular,intracellular part,cell,cell part,cellular_component,membrane-bounded organelle,intracellular membrane-bounded organelle,macromolecular complex,cellular process,nucleus,cellular metabolic process,organic substance metabolic process,intracellular organelle part,organelle part,small molecule metabolic process,organonitrogen compound metabolic process,…	--	--
LNC_001878	XLOC_015546	A05:6453576-6456561	0.354332	1.7051	-2.26668	5e-05	0.000250716	lncRNA	co_location	Gh_A05G0618	AT3G29340	zinc finger (C2H2 type) family protein||Q9M202||ZAT9_ARATH Zinc finger protein ZAT9 OS=Arabidopsis thaliana GN=ZAT9 PE=2 SV=1||K4CHU2||K4CHU2_SOLLC Uncharacterized protein OS=Solanum lycopersicum GN=Solyc07g066160.1 PE=4 SV=1|| PF13912.1|zf-C2H2_6||" IPR007087|Zinc finger, C2H2; IPR015880|Zinc finger, C2H2-like"|| GO:0046872|metal ion binding	GO:0046872,GO:0003674,GO:0043169,GO:0003676,GO:0003677,GO:1901363,GO:0043167,GO:0005488,GO:0097159	metal ion binding,molecular_function,cation binding,nucleic acid binding,DNA binding,heterocyclic compound binding,ion binding,binding,organic cyclic compound binding	--	--
LNC_015731	XLOC_118657	scaffold33954:1-410	0.267775	1.26247	-2.23716	0.01925	0.0478142	lncRNA	co_expression	Gh_D01G2368	AT3G21175	ZIM-like 1||Q8GXL7||GAT24_ARATH GATA transcription factor 24 OS=Arabidopsis thaliana GN=GATA24 PE=2 SV=2||M5XRY1||M5XRY1_PRUPE Uncharacterized protein OS=Prunus persica GN=PRUPE_ppa008377mg PE=4 SV=1||ath:AT5G60100||"APRR3; APRR3 (PSEUDO-RESPONSE REGULATOR 3); transcription regulator ; K12131 pseudo-response regulator 3"||" PF06203.9|CCT; PF06200.9|tify; PF00320.22|GATA"||" IPR000679|Zinc finger,…	GO:0043565,GO:0001071,GO:0003700,GO:2000112,GO:0010468,GO:0006355,GO:0060255,GO:0009889,GO:0010556,GO:0031326,GO:0051252,GO:2001141,GO:0080090,GO:0006351,GO:0019219,GO:0051171,GO:0031323,GO:0032774,GO:0019222,GO:1901362,GO:0034654,GO:0044271,GO:0044237,GO:0003677,GO:0019438,GO:0018130,GO:0071704,GO:0016070,GO:0065007,GO:0050789,GO:0050794,GO:0008152,GO:0044238,GO:0009058,GO:0044260,GO:1901360,GO:…	sequence-specific DNA binding,nucleic acid binding transcription factor activity,sequence-specific DNA binding transcription factor activity,regulation of cellular macromolecule biosynthetic process,regulation of gene expression,regulation of transcription, DNA-dependent,regulation of macromolecule metabolic process,regulation of biosynthetic process,regulation of macromolecule biosynthetic proce…	--	--
LNC_015731	XLOC_118657	scaffold33954:1-410	0.267775	1.26247	-2.23716	0.01925	0.0478142	lncRNA	co_expression	Gh_A07G1880	AT5G25120	ytochrome p450, family 71, subfamily B, polypeptide 11||O48923||C71DA_SOYBN Cytochrome P450 71D10 OS=Glycine max GN=CYP71D10 PE=2 SV=1||F6I533||F6I533_VITVI Putative uncharacterized protein OS=Vitis vinifera GN=VIT_19s0015g00100 PE=3 SV=1||ath:AT5G25120||"CYP71B11 (cytochrome P450, family 71, subfamily B, polypeptide 11); oxygen binding ; K00517"||" PB000543|Pfam-B_543; PB001500|Pfam-B_1500; PF00…	GO:0008152,GO:0005506,GO:0005488,GO:0043169,GO:0008150,GO:0046872,GO:0046914,GO:1901363,GO:0097159,GO:0043167,GO:0020037,GO:0046906,GO:0055114,GO:0044710,GO:0016491,GO:0003824,GO:0003674,GO:0016705	metabolic process,iron ion binding,binding,cation binding,biological_process,metal ion binding,transition metal ion binding,heterocyclic compound binding,organic cyclic compound binding,ion binding,heme binding,tetrapyrrole binding,oxidation-reduction process,single-organism metabolic process,oxidoreductase activity,catalytic activity,molecular_function,oxidoreductase activity, acting on paired d…	ath01100,ath01110,ath00903,ath00945	Metabolic pathways,Biosynthesis of secondary metabolites,Limonene and pinene degradation,Stilbenoid, diarylheptanoid and gingerol biosynthesis
LNC_015731	XLOC_118657	scaffold33954:1-410	0.267775	1.26247	-2.23716	0.01925	0.0478142	lncRNA	co_expression	Gh_A07G1955	AT4G28550	Ypt/Rab-GAP domain of gyp1p superfamily protein||Q9CXF4||TBC15_MOUSE TBC1 domain family member 15 OS=Mus musculus GN=Tbc1d15 PE=1 SV=1||M5W1J1||M5W1J1_PRUPE Uncharacterized protein (Fragment) OS=Prunus persica GN=PRUPE_ppa026914mg PE=4 SV=1||afm:AFUA_1G02940||"mitotic check point protein (Bub2) ; K02179 cell cycle arrest protein BUB2"|| PF00566.13|RabGAP-TBC|| IPR000195|Rab-GTPase-TBC domain||" G…	GO:0009987,GO:0044237,GO:0071704,GO:0044238,GO:0044281,GO:1901564,GO:0006807,GO:0044763,GO:0009164,GO:0042454,GO:1901658,GO:0007264,GO:1901575,GO:1901360,GO:0009056,GO:1901565,GO:0006152,GO:0009143,GO:0009146,GO:0009203,GO:0009207,GO:0046130,GO:0034655,GO:0034641,GO:0046039,GO:0044699,GO:1901135,GO:0006725,GO:0044248,GO:0065007,GO:0006184,GO:1901069,GO:1901136,GO:0044270,GO:0046700,GO:0050794,GO:…	cellular process,cellular metabolic process,organic substance metabolic process,primary metabolic process,small molecule metabolic process,organonitrogen compound metabolic process,nitrogen compound metabolic process,single-organism cellular process,nucleoside catabolic process,ribonucleoside catabolic process,glycosyl compound catabolic process,small GTPase mediated signal transduction,organic s…	--	--
LNC_015731	XLOC_118657	scaffold33954:1-410	0.267775	1.26247	-2.23716	0.01925	0.0478142	lncRNA	co_expression	Gh_A11G1910	AT5G65730	xyloglucan endotransglucosylase/hydrolase 6||Q8LF99||XTH6_ARATH Probable xyloglucan endotransglucosylase/hydrolase protein 6 OS=Arabidopsis thaliana GN=XTH6 PE=2 SV=2||E3UZQ5||E3UZQ5_GOSHI Putative xyloglucan endotransglucosylase/hydrolase OS=Gossypium hirsutum GN=XTH3-1 PE=4 SV=1||ath:AT5G65730||"xyloglucan:xyloglucosyl transferase, putative / xyloglucan endotransglycosylase, putative / endo-xyl…	GO:0044237,GO:0009987,GO:0071704,GO:0005575,GO:0005623,GO:0044464,GO:0044238,GO:0044260,GO:0008152,GO:0043170,GO:0008150,GO:0044262,GO:0044264,GO:0016762,GO:0048046,GO:0005975,GO:0005976,GO:0005576,GO:0003674,GO:0006073,GO:0044042,GO:0071944,GO:0003824,GO:0016740,GO:0016758,GO:0016787,GO:0016757,GO:0030312,GO:0016798,GO:0004553,GO:0005618	cellular metabolic process,cellular process,organic substance metabolic process,cellular_component,cell,cell part,primary metabolic process,cellular macromolecule metabolic process,metabolic process,macromolecule metabolic process,biological_process,cellular carbohydrate metabolic process,cellular polysaccharide metabolic process,xyloglucan:xyloglucosyl transferase activity,apoplast,carbohydrate …	--	--
LNC_017608	XLOC_129483	scaffold736_A03:23988-25480	0.626317	2.25505	-1.8482	0.0001	0.000474911	lncRNA	co_expression	Gh_D12G0806	AT5G13870	xyloglucan endotransglucosylase/hydrolase 5||Q8LNZ5||XTHB_PHAAN Probable xyloglucan endotransglucosylase/hydrolase protein B OS=Phaseolus angularis GN=XTHB PE=2 SV=1||Q41614||Q41614_TROMA Xyloglucan endotransglycosylase OS=Tropaeolum majus GN=XET1 PE=4 SV=1||ath:AT5G13870||"EXGT-A4 (ENDOXYLOGLUCAN TRANSFERASE A4); hydrolase, acting on glycosyl bonds ; K08235 xyloglucan:xyloglucosyl transferase [E…	GO:0005623,GO:0044464,GO:0005575,GO:0009987,GO:0044237,GO:0071704,GO:0044238,GO:0044260,GO:0043170,GO:0008150,GO:0044262,GO:0005975,GO:0008152,GO:0044264,GO:0005976,GO:0016787,GO:0016762,GO:0048046,GO:0005576,GO:0016740,GO:0071944,GO:0016758,GO:0003674,GO:0016757,GO:0006073,GO:0044042,GO:0005618,GO:0003824,GO:0016798,GO:0030312,GO:0004553	cell,cell part,cellular_component,cellular process,cellular metabolic process,organic substance metabolic process,primary metabolic process,cellular macromolecule metabolic process,macromolecule metabolic process,biological_process,cellular carbohydrate metabolic process,carbohydrate metabolic process,metabolic process,cellular polysaccharide metabolic process,polysaccharide metabolic process,hyd…	--	--
LNC_015731	XLOC_118657	scaffold33954:1-410	0.267775	1.26247	-2.23716	0.01925	0.0478142	lncRNA	co_expression	Gh_A11G0556	AT5G13870	xyloglucan endotransglucosylase/hydrolase 5||Q8LNZ5||XTHB_PHAAN Probable xyloglucan endotransglucosylase/hydrolase protein B OS=Phaseolus angularis GN=XTHB PE=2 SV=1||C7F8A5||C7F8A5_9ROSI Xyloglucan endotransglycosylase OS=Shorea parvifolia subsp. parvifolia GN=XET1 PE=2 SV=1||ath:AT5G13870||"EXGT-A4 (ENDOXYLOGLUCAN TRANSFERASE A4); hydrolase, acting on glycosyl bonds ; K08235 xyloglucan:xylogluc…	GO:0005623,GO:0044464,GO:0005575,GO:0009987,GO:0044237,GO:0071704,GO:0044238,GO:0044260,GO:0043170,GO:0008150,GO:0044262,GO:0016762,GO:0048046,GO:0044264,GO:0008152,GO:0005975,GO:0005976,GO:0005576,GO:0016787,GO:0003674,GO:0016757,GO:0016758,GO:0006073,GO:0044042,GO:0016798,GO:0004553,GO:0071944,GO:0016740,GO:0005618,GO:0030312,GO:0003824	cell,cell part,cellular_component,cellular process,cellular metabolic process,organic substance metabolic process,primary metabolic process,cellular macromolecule metabolic process,macromolecule metabolic process,biological_process,cellular carbohydrate metabolic process,xyloglucan:xyloglucosyl transferase activity,apoplast,cellular polysaccharide metabolic process,metabolic process,carbohydrate …	--	--
LNC_015731	XLOC_118657	scaffold33954:1-410	0.267775	1.26247	-2.23716	0.01925	0.0478142	lncRNA	co_expression	Gh_A02G1729	AT3G23730	xyloglucan endotransglucosylase/hydrolase 16||P35694||BRU1_SOYBN Brassinosteroid-regulated protein BRU1 OS=Glycine max PE=2 SV=1||B9IA86||B9IA86_POPTR Predicted protein OS=Populus trichocarpa GN=POPTRDRAFT_572886 PE=4 SV=1||ath:AT3G23730||"xyloglucan:xyloglucosyl transferase, putative / xyloglucan endotransglycosylase, putative / endo-xyloglucan transferase, putative ; K08235 xyloglucan:xylogluco…	GO:0005623,GO:0044464,GO:0005575,GO:0009987,GO:0044237,GO:0071704,GO:0044238,GO:0044260,GO:0043170,GO:0008150,GO:0044262,GO:0005975,GO:0008152,GO:0044264,GO:0005976,GO:0016787,GO:0016762,GO:0048046,GO:0005576,GO:0016740,GO:0071944,GO:0016758,GO:0003674,GO:0016757,GO:0006073,GO:0044042,GO:0005618,GO:0003824,GO:0016798,GO:0030312,GO:0004553	cell,cell part,cellular_component,cellular process,cellular metabolic process,organic substance metabolic process,primary metabolic process,cellular macromolecule metabolic process,macromolecule metabolic process,biological_process,cellular carbohydrate metabolic process,carbohydrate metabolic process,metabolic process,cellular polysaccharide metabolic process,polysaccharide metabolic process,hyd…	--	--
LNC_015731	XLOC_118657	scaffold33954:1-410	0.267775	1.26247	-2.23716	0.01925	0.0478142	lncRNA	co_expression	Gh_D06G1794	AT4G00230	xylem serine peptidase 1||Q39547||CUCM1_CUCME Cucumisin OS=Cucumis melo PE=1 SV=1||D7TLL6||D7TLL6_VITVI Putative uncharacterized protein OS=Vitis vinifera GN=VIT_13s0019g02480 PE=4 SV=1||osa:4334194||"Os03g0761500; hypothetical protein ; K01342 subtilisin [EC:3.4.21.62]"||" PF05922.11|Inhibitor_I9; PF00082.17|Peptidase_S8"||" IPR000209|Peptidase S8/S53 domain; IPR010259|Proteinase inhibitor I9; I…	GO:0019222,GO:0071704,GO:0065007,GO:0050789,GO:0008152,GO:0044238,GO:0043170,GO:0005488,GO:0008150,GO:0005515,GO:0004175,GO:0003824,GO:0003674,GO:0050790,GO:0004252,GO:0008236,GO:0017171,GO:0065009,GO:0070011,GO:0008233,GO:0043086,GO:0044092,GO:0042802,GO:0019538,GO:0006508,GO:0016787	regulation of metabolic process,organic substance metabolic process,biological regulation,regulation of biological process,metabolic process,primary metabolic process,macromolecule metabolic process,binding,biological_process,protein binding,endopeptidase activity,catalytic activity,molecular_function,regulation of catalytic activity,serine-type endopeptidase activity,serine-type peptidase activi…	--	--
LNC_015731	XLOC_118657	scaffold33954:1-410	0.267775	1.26247	-2.23716	0.01925	0.0478142	lncRNA	co_expression	Gh_D02G1981	AT5G64530	xylem NAC domain 1||A0SPJ6||NAMB2_TRIDB NAC transcription factor NAM-B2 OS=Triticum durum GN=NAM-B2 PE=2 SV=1||B9SQZ6||B9SQZ6_RICCO NAC domain-containing protein, putative OS=Ricinus communis GN=RCOM_0615030 PE=4 SV=1|| PF02365.10|NAM|| IPR003441|NAC domain||" GO:0003677|DNA binding ; GO:0006355|regulation of transcription, DNA-dependent "	GO:2000112,GO:0010468,GO:0006355,GO:0060255,GO:0009889,GO:0010556,GO:0031326,GO:0051252,GO:2001141,GO:0080090,GO:0006351,GO:0019219,GO:0051171,GO:0031323,GO:0032774,GO:0019222,GO:1901362,GO:0034654,GO:0044271,GO:0044237,GO:0003677,GO:0019438,GO:0018130,GO:0071704,GO:0016070,GO:0065007,GO:0050789,GO:0050794,GO:0008152,GO:0044238,GO:0009058,GO:0044260,GO:1901360,GO:0090304,GO:1901576,GO:0043170,GO:…	regulation of cellular macromolecule biosynthetic process,regulation of gene expression,regulation of transcription, DNA-dependent,regulation of macromolecule metabolic process,regulation of biosynthetic process,regulation of macromolecule biosynthetic process,regulation of cellular biosynthetic process,regulation of RNA metabolic process,regulation of RNA biosynthetic process,regulation of prima…	--	--
LNC_015731	XLOC_118657	scaffold33954:1-410	0.267775	1.26247	-2.23716	0.01925	0.0478142	lncRNA	co_expression	Gh_A04G1431	AT4G35350	xylem cysteine peptidase 1||O65493||XCP1_ARATH Xylem cysteine proteinase 1 OS=Arabidopsis thaliana GN=XCP1 PE=1 SV=1||B9MZ15||B9MZ15_POPTR Predicted protein OS=Populus trichocarpa GN=POPTRDRAFT_810417 PE=3 SV=1||ath:AT4G35350||"XCP1; XCP1 (XYLEM CYSTEINE PEPTIDASE 1); cysteine-type peptidase ; K01376"||" PF08246.7|Inhibitor_I29; PF00112.18|Peptidase_C1"||" IPR000169|Cysteine peptidase, cysteine a…	GO:0071704,GO:0008152,GO:0044238,GO:0043170,GO:0008150,GO:0004175,GO:0003824,GO:0003674,GO:0070011,GO:0008233,GO:0008234,GO:0004197,GO:0019538,GO:0006508,GO:0016787	organic substance metabolic process,metabolic process,primary metabolic process,macromolecule metabolic process,biological_process,endopeptidase activity,catalytic activity,molecular_function,peptidase activity, acting on L-amino acid peptides,peptidase activity,cysteine-type peptidase activity,cysteine-type endopeptidase activity,protein metabolic process,proteolysis,hydrolase activity	--	--
LNC_015731	XLOC_118657	scaffold33954:1-410	0.267775	1.26247	-2.23716	0.01925	0.0478142	lncRNA	co_expression	Gh_A03G0543	AT5G62890	Xanthine/uracil permease family protein||Q27GI3||NAT6_ARATH Nucleobase-ascorbate transporter 6 OS=Arabidopsis thaliana GN=NAT6 PE=2 SV=2||I1JX45||I1JX45_SOYBN Uncharacterized protein OS=Glycine max PE=4 SV=1||aor:AO090005000455||"xanthine/uracil permeases; K03458 nucleobase:cation symporter-2, NCS2 family"|| PF00860.15|Xan_ur_permease|| IPR006043|Xanthine/uracil/vitamin C permease||" GO:0016020|m…	GO:0008150,GO:0009987,GO:0005575,GO:0016020,GO:0044699,GO:0055085,GO:0006810,GO:0051234,GO:0044765,GO:0051179,GO:0044763,GO:0005215,GO:0003674	biological_process,cellular process,cellular_component,membrane,single-organism process,transmembrane transport,transport,establishment of localization,single-organism transport,localization,single-organism cellular process,transporter activity,molecular_function	--	--
LNC_015731	XLOC_118657	scaffold33954:1-410	0.267775	1.26247	-2.23716	0.01925	0.0478142	lncRNA	co_expression	Gh_D12G2828	AT1G49960	Xanthine/uracil permease family protein||P93039||NAT4_ARATH Nucleobase-ascorbate transporter 4 OS=Arabidopsis thaliana GN=NAT4 PE=2 SV=2||M5VJY8||M5VJY8_PRUPE Uncharacterized protein OS=Prunus persica GN=PRUPE_ppa015287mg PE=4 SV=1||mgr:MGG_08056||"hypothetical protein ; K03458 nucleobase:cation symporter-2, NCS2 family"|| PF00860.15|Xan_ur_permease|| IPR006043|Xanthine/uracil/vitamin C permease|…	GO:0005575,GO:0009987,GO:0044763,GO:0051179,GO:0006810,GO:0051234,GO:0044699,GO:0008150,GO:0044765,GO:0016020,GO:0005215,GO:0003674,GO:0055085	cellular_component,cellular process,single-organism cellular process,localization,transport,establishment of localization,single-organism process,biological_process,single-organism transport,membrane,transporter activity,molecular_function,transmembrane transport	--	--
LNC_015731	XLOC_118657	scaffold33954:1-410	0.267775	1.26247	-2.23716	0.01925	0.0478142	lncRNA	co_expression	Gh_D05G1962	AT1G46480	WUSCHEL related homeobox 4||Q6X7J9||WOX4_ARATH WUSCHEL-related homeobox 4 OS=Arabidopsis thaliana GN=WOX4 PE=2 SV=1||A5B5M9||A5B5M9_VITVI Putative uncharacterized protein OS=Vitis vinifera GN=VIT_18s0001g10160 PE=3 SV=1|| PF00046.24|Homeobox|| IPR001356|Homeobox domain||" GO:0006355|regulation of transcription, DNA-dependent ; GO:0043565|sequence-specific DNA binding ; GO:0003700|sequence-specifi…	GO:0043565,GO:0001071,GO:0003700,GO:2000112,GO:0010468,GO:0006355,GO:0060255,GO:0009889,GO:0010556,GO:0031326,GO:0051252,GO:2001141,GO:0080090,GO:0006351,GO:0019219,GO:0051171,GO:0031323,GO:0032774,GO:0019222,GO:1901362,GO:0034654,GO:0044271,GO:0044237,GO:0003677,GO:0019438,GO:0018130,GO:0071704,GO:0016070,GO:0065007,GO:0050789,GO:0050794,GO:0008152,GO:0044238,GO:0009058,GO:0044260,GO:1901360,GO:…	sequence-specific DNA binding,nucleic acid binding transcription factor activity,sequence-specific DNA binding transcription factor activity,regulation of cellular macromolecule biosynthetic process,regulation of gene expression,regulation of transcription, DNA-dependent,regulation of macromolecule metabolic process,regulation of biosynthetic process,regulation of macromolecule biosynthetic proce…	--	--
LNC_011477	XLOC_096755	D12:35284000-35286299	0.574331	1.96242	-1.77268	0.0002	0.000891659	lncRNA	co_location	Gh_D12G0971	AT2G44745	WRKY family transcription factor||Q93WY4||WRK12_ARATH Probable WRKY transcription factor 12 OS=Arabidopsis thaliana GN=WRKY12 PE=2 SV=1||B9MV64||B9MV64_POPTR Predicted protein OS=Populus trichocarpa GN=POPTRDRAFT_591760 PE=4 SV=1|| PF03106.10|WRKY|| IPR003657|DNA-binding WRKY||" GO:0006355|regulation of transcription, DNA-dependent ; GO:0043565|sequence-specific DNA binding ; GO:0003700|sequence-…	GO:0043565,GO:0001071,GO:0003700,GO:2000112,GO:0010468,GO:0006355,GO:0060255,GO:0009889,GO:0010556,GO:0031326,GO:0051252,GO:2001141,GO:0080090,GO:0006351,GO:0019219,GO:0051171,GO:0031323,GO:0032774,GO:0019222,GO:1901362,GO:0034654,GO:0044271,GO:0044237,GO:0003677,GO:0019438,GO:0018130,GO:0071704,GO:0016070,GO:0065007,GO:0050789,GO:0050794,GO:0008152,GO:0044238,GO:0009058,GO:0044260,GO:1901360,GO:…	sequence-specific DNA binding,nucleic acid binding transcription factor activity,sequence-specific DNA binding transcription factor activity,regulation of cellular macromolecule biosynthetic process,regulation of gene expression,regulation of transcription, DNA-dependent,regulation of macromolecule metabolic process,regulation of biosynthetic process,regulation of macromolecule biosynthetic proce…	--	--
LNC_015731	XLOC_118657	scaffold33954:1-410	0.267775	1.26247	-2.23716	0.01925	0.0478142	lncRNA	co_expression	Gh_D01G0702	AT4G26640	WRKY family transcription factor family protein||Q93WV0||WRK20_ARATH Probable WRKY transcription factor 20 OS=Arabidopsis thaliana GN=WRKY20 PE=2 SV=1||M5X2W2||M5X2W2_PRUPE Uncharacterized protein OS=Prunus persica GN=PRUPE_ppa003305mg PE=4 SV=1|| PF03106.10|WRKY|| IPR003657|DNA-binding WRKY||" GO:0006355|regulation of transcription, DNA-dependent ; GO:0043565|sequence-specific DNA binding ; GO:0…	GO:0043565,GO:0001071,GO:0003700,GO:0032774,GO:0006351,GO:0009889,GO:0010556,GO:0031326,GO:2000112,GO:0044271,GO:0051252,GO:2001141,GO:0006355,GO:0018130,GO:0019219,GO:0051171,GO:1901362,GO:0080090,GO:0034654,GO:0010468,GO:0060255,GO:0019438,GO:0071704,GO:0031323,GO:0019222,GO:0008152,GO:0003677,GO:0044238,GO:0065007,GO:0050794,GO:0044237,GO:0050789,GO:0005488,GO:0009058,GO:0044249,GO:1901576,GO:…	sequence-specific DNA binding,nucleic acid binding transcription factor activity,sequence-specific DNA binding transcription factor activity,RNA biosynthetic process,transcription, DNA-dependent,regulation of biosynthetic process,regulation of macromolecule biosynthetic process,regulation of cellular biosynthetic process,regulation of cellular macromolecule biosynthetic process,cellular nitrogen …	--	--
LNC_015731	XLOC_118657	scaffold33954:1-410	0.267775	1.26247	-2.23716	0.01925	0.0478142	lncRNA	co_expression	Gh_A01G0681	AT4G26640	WRKY family transcription factor family protein||Q93WV0||WRK20_ARATH Probable WRKY transcription factor 20 OS=Arabidopsis thaliana GN=WRKY20 PE=2 SV=1||B9SSS9||B9SSS9_RICCO WRKY transcription factor, putative OS=Ricinus communis GN=RCOM_0047180 PE=4 SV=1|| PF03106.10|WRKY|| IPR003657|DNA-binding WRKY||" GO:0006355|regulation of transcription, DNA-dependent ; GO:0043565|sequence-specific DNA bindi…	GO:0043565,GO:0001071,GO:0003700,GO:0032774,GO:0006351,GO:0009889,GO:0010556,GO:0031326,GO:2000112,GO:0044271,GO:0051252,GO:2001141,GO:0006355,GO:0018130,GO:0019219,GO:0051171,GO:1901362,GO:0080090,GO:0034654,GO:0010468,GO:0060255,GO:0019438,GO:0071704,GO:0031323,GO:0019222,GO:0008152,GO:0003677,GO:0044238,GO:0065007,GO:0050794,GO:0044237,GO:0050789,GO:0005488,GO:0009058,GO:0044249,GO:1901576,GO:…	sequence-specific DNA binding,nucleic acid binding transcription factor activity,sequence-specific DNA binding transcription factor activity,RNA biosynthetic process,transcription, DNA-dependent,regulation of biosynthetic process,regulation of macromolecule biosynthetic process,regulation of cellular biosynthetic process,regulation of cellular macromolecule biosynthetic process,cellular nitrogen …	--	--
LNC_015731	XLOC_118657	scaffold33954:1-410	0.267775	1.26247	-2.23716	0.01925	0.0478142	lncRNA	co_expression	Gh_A13G0059	AT3G56400	WRKY DNA-binding protein 70||Q9LY00||WRK70_ARATH Probable WRKY transcription factor 70 OS=Arabidopsis thaliana GN=WRKY70 PE=2 SV=1||B9I8F0||B9I8F0_POPTR Predicted protein OS=Populus trichocarpa GN=POPTRDRAFT_571679 PE=4 SV=1|| PF03106.10|WRKY|| IPR003657|DNA-binding WRKY||" GO:0006355|regulation of transcription, DNA-dependent ; GO:0043565|sequence-specific DNA binding ; GO:0003700|sequence-speci…	GO:0043565,GO:0001071,GO:0003700,GO:2000112,GO:0010468,GO:0006355,GO:0060255,GO:0009889,GO:0010556,GO:0031326,GO:0051252,GO:2001141,GO:0080090,GO:0006351,GO:0019219,GO:0051171,GO:0031323,GO:0032774,GO:0019222,GO:1901362,GO:0034654,GO:0044271,GO:0044237,GO:0003677,GO:0019438,GO:0018130,GO:0071704,GO:0016070,GO:0065007,GO:0050789,GO:0050794,GO:0008152,GO:0044238,GO:0009058,GO:0044260,GO:1901360,GO:…	sequence-specific DNA binding,nucleic acid binding transcription factor activity,sequence-specific DNA binding transcription factor activity,regulation of cellular macromolecule biosynthetic process,regulation of gene expression,regulation of transcription, DNA-dependent,regulation of macromolecule metabolic process,regulation of biosynthetic process,regulation of macromolecule biosynthetic proce…	--	--
LNC_015731	XLOC_118657	scaffold33954:1-410	0.267775	1.26247	-2.23716	0.01925	0.0478142	lncRNA	co_expression	Gh_D10G0329	AT1G29280	WRKY DNA-binding protein 65||Q9LP56||WRK65_ARATH Probable WRKY transcription factor 65 OS=Arabidopsis thaliana GN=WRKY65 PE=2 SV=1||Q6DXT9||Q6DXT9_GOSHI Putative WRKY transcription factor OS=Gossypium hirsutum PE=4 SV=1|| PF03106.10|WRKY|| IPR003657|DNA-binding WRKY||" GO:0006355|regulation of transcription, DNA-dependent ; GO:0043565|sequence-specific DNA binding ; GO:0003700|sequence-specific D…	GO:0044237,GO:0009987,GO:1901576,GO:0071704,GO:0009058,GO:0044249,GO:0044238,GO:0044260,GO:0009059,GO:0034645,GO:0008152,GO:0043170,GO:0043565,GO:0008150,GO:0001071,GO:0003700,GO:0010467,GO:0006355,GO:0051252,GO:2001141,GO:1901362,GO:2000112,GO:0009889,GO:0010556,GO:0031326,GO:0050794,GO:0010468,GO:0044271,GO:0060255,GO:0019219,GO:0051171,GO:0050789,GO:0006807,GO:1901360,GO:0065007,GO:0019438,GO:…	cellular metabolic process,cellular process,organic substance biosynthetic process,organic substance metabolic process,biosynthetic process,cellular biosynthetic process,primary metabolic process,cellular macromolecule metabolic process,macromolecule biosynthetic process,cellular macromolecule biosynthetic process,metabolic process,macromolecule metabolic process,sequence-specific DNA binding,bio…	--	--
LNC_015731	XLOC_118657	scaffold33954:1-410	0.267775	1.26247	-2.23716	0.01925	0.0478142	lncRNA	co_expression	Gh_A13G0715	AT1G69310	WRKY DNA-binding protein 57||Q9C983||WRK57_ARATH Probable WRKY transcription factor 57 OS=Arabidopsis thaliana GN=WRKY57 PE=2 SV=1||F6HF79||F6HF79_VITVI Putative uncharacterized protein OS=Vitis vinifera GN=VIT_01s0011g00720 PE=4 SV=1|| PF03106.10|WRKY|| IPR003657|DNA-binding WRKY||" GO:0006355|regulation of transcription, DNA-dependent ; GO:0043565|sequence-specific DNA binding ; GO:0003700|sequ…	GO:0043565,GO:0001071,GO:0003700,GO:2000112,GO:0010468,GO:0006355,GO:0060255,GO:0009889,GO:0010556,GO:0031326,GO:0051252,GO:2001141,GO:0080090,GO:0006351,GO:0019219,GO:0051171,GO:0031323,GO:0032774,GO:0019222,GO:1901362,GO:0034654,GO:0044271,GO:0044237,GO:0003677,GO:0019438,GO:0018130,GO:0071704,GO:0016070,GO:0065007,GO:0050789,GO:0050794,GO:0008152,GO:0044238,GO:0009058,GO:0044260,GO:1901360,GO:…	sequence-specific DNA binding,nucleic acid binding transcription factor activity,sequence-specific DNA binding transcription factor activity,regulation of cellular macromolecule biosynthetic process,regulation of gene expression,regulation of transcription, DNA-dependent,regulation of macromolecule metabolic process,regulation of biosynthetic process,regulation of macromolecule biosynthetic proce…	--	--
LNC_015731	XLOC_118657	scaffold33954:1-410	0.267775	1.26247	-2.23716	0.01925	0.0478142	lncRNA	co_expression	Gh_A11G0868	AT2G46400	WRKY DNA-binding protein 46||Q9SKD9||WRK46_ARATH Probable WRKY transcription factor 46 OS=Arabidopsis thaliana GN=WRKY46 PE=2 SV=1||G3FF79||G3FF79_9ROSI WRKY transcription factor 6-1 OS=Dimocarpus longan PE=2 SV=2|| PF03106.10|WRKY|| IPR003657|DNA-binding WRKY||" GO:0006355|regulation of transcription, DNA-dependent ; GO:0043565|sequence-specific DNA binding ; GO:0003700|sequence-specific DNA bin…	GO:0043565,GO:0001071,GO:0003700,GO:2000112,GO:0010468,GO:0006355,GO:0060255,GO:0009889,GO:0010556,GO:0031326,GO:0051252,GO:2001141,GO:0080090,GO:0006351,GO:0019219,GO:0051171,GO:0031323,GO:0032774,GO:0019222,GO:1901362,GO:0034654,GO:0044271,GO:0044237,GO:0003677,GO:0019438,GO:0018130,GO:0071704,GO:0016070,GO:0065007,GO:0050789,GO:0050794,GO:0008152,GO:0044238,GO:0009058,GO:0044260,GO:1901360,GO:…	sequence-specific DNA binding,nucleic acid binding transcription factor activity,sequence-specific DNA binding transcription factor activity,regulation of cellular macromolecule biosynthetic process,regulation of gene expression,regulation of transcription, DNA-dependent,regulation of macromolecule metabolic process,regulation of biosynthetic process,regulation of macromolecule biosynthetic proce…	--	--
LNC_017608	XLOC_129483	scaffold736_A03:23988-25480	0.626317	2.25505	-1.8482	0.0001	0.000474911	lncRNA	co_expression	Gh_A12G1116	AT1G13960	WRKY DNA-binding protein 4||O22900||WRK23_ARATH Probable WRKY transcription factor 23 OS=Arabidopsis thaliana GN=WRKY23 PE=2 SV=1||G8Z9V5||G8Z9V5_HEVBR WRKY1 OS=Hevea brasiliensis GN=WRKY1 PE=2 SV=1|| PF03106.10|WRKY|| IPR003657|DNA-binding WRKY||" GO:0006355|regulation of transcription, DNA-dependent ; GO:0043565|sequence-specific DNA binding ; GO:0003700|sequence-specific DNA binding transcript…	GO:0005575,GO:0009987,GO:1901576,GO:0044249,GO:0009058,GO:0044237,GO:0016818,GO:0016817,GO:0071704,GO:0016462,GO:0034645,GO:0009059,GO:0017111,GO:0044238,GO:0044260,GO:0010467,GO:0005515,GO:0043565,GO:0006807,GO:0008092,GO:0043170,GO:1901360,GO:0051179,GO:0006810,GO:0051234,GO:0034641,GO:0006725,GO:0065007,GO:0050794,GO:0050789,GO:0046483,GO:0008150,GO:0003677,GO:0006139,GO:0003676,GO:0008152,GO:…	cellular_component,cellular process,organic substance biosynthetic process,cellular biosynthetic process,biosynthetic process,cellular metabolic process,hydrolase activity, acting on acid anhydrides, in phosphorus-containing anhydrides,hydrolase activity, acting on acid anhydrides,organic substance metabolic process,pyrophosphatase activity,cellular macromolecule biosynthetic process,macromolecul…	--	--
LNC_015731	XLOC_118657	scaffold33954:1-410	0.267775	1.26247	-2.23716	0.01925	0.0478142	lncRNA	co_expression	Gh_A09G2126	AT1G13960	WRKY DNA-binding protein 4||O22900||WRK23_ARATH Probable WRKY transcription factor 23 OS=Arabidopsis thaliana GN=WRKY23 PE=2 SV=1||C9DI20||C9DI20_9ROSI WRKY transcription factor 31 OS=(Populus tomentosa x P. bolleana) x P. tomentosa PE=2 SV=1|| PF03106.10|WRKY|| IPR003657|DNA-binding WRKY||" GO:0006355|regulation of transcription, DNA-dependent ; GO:0043565|sequence-specific DNA binding ; GO:0003…	GO:0009987,GO:0044237,GO:1901576,GO:0044249,GO:0009058,GO:0071704,GO:0044238,GO:0034645,GO:0009059,GO:0044260,GO:0006807,GO:0043170,GO:0010467,GO:0034641,GO:1901360,GO:0006725,GO:0046483,GO:0006139,GO:0050794,GO:0008150,GO:0065007,GO:0050789,GO:0008152,GO:0090304,GO:1901362,GO:0044271,GO:0031323,GO:0019438,GO:0080090,GO:0043565,GO:0018130,GO:0019222,GO:0003676,GO:2000112,GO:0009889,GO:0010556,GO:…	cellular process,cellular metabolic process,organic substance biosynthetic process,cellular biosynthetic process,biosynthetic process,organic substance metabolic process,primary metabolic process,cellular macromolecule biosynthetic process,macromolecule biosynthetic process,cellular macromolecule metabolic process,nitrogen compound metabolic process,macromolecule metabolic process,gene expression…	--	--
LNC_015731	XLOC_118657	scaffold33954:1-410	0.267775	1.26247	-2.23716	0.01925	0.0478142	lncRNA	co_expression	Gh_A02G0029	AT4G26440	WRKY DNA-binding protein 34||Q9LY00||WRK70_ARATH Probable WRKY transcription factor 70 OS=Arabidopsis thaliana GN=WRKY70 PE=2 SV=1||B9SRT4||B9SRT4_RICCO WRKY transcription factor, putative OS=Ricinus communis GN=RCOM_1058010 PE=4 SV=1|| PF03106.10|WRKY|| IPR003657|DNA-binding WRKY||" GO:0006355|regulation of transcription, DNA-dependent ; GO:0043565|sequence-specific DNA binding ; GO:0003700|sequ…	GO:0009987,GO:0044237,GO:1901576,GO:0044249,GO:0009058,GO:0071704,GO:0044238,GO:0034645,GO:0009059,GO:0044260,GO:0006807,GO:0043170,GO:0010467,GO:0034641,GO:1901360,GO:0006725,GO:0046483,GO:0006139,GO:0050794,GO:0008150,GO:0065007,GO:0050789,GO:0008152,GO:0090304,GO:1901362,GO:0044271,GO:0031323,GO:0019438,GO:0080090,GO:0043565,GO:0018130,GO:0019222,GO:0003676,GO:2000112,GO:0009889,GO:0010556,GO:…	cellular process,cellular metabolic process,organic substance biosynthetic process,cellular biosynthetic process,biosynthetic process,organic substance metabolic process,primary metabolic process,cellular macromolecule biosynthetic process,macromolecule biosynthetic process,cellular macromolecule metabolic process,nitrogen compound metabolic process,macromolecule metabolic process,gene expression…	--	--
LNC_017608	XLOC_129483	scaffold736_A03:23988-25480	0.626317	2.25505	-1.8482	0.0001	0.000474911	lncRNA	co_expression	Gh_A11G0984	AT2G47260	WRKY DNA-binding protein 23||O22900||WRK23_ARATH Probable WRKY transcription factor 23 OS=Arabidopsis thaliana GN=WRKY23 PE=2 SV=1||G8Z9V5||G8Z9V5_HEVBR WRKY1 OS=Hevea brasiliensis GN=WRKY1 PE=2 SV=1|| PF03106.10|WRKY|| IPR003657|DNA-binding WRKY||" GO:0006355|regulation of transcription, DNA-dependent ; GO:0043565|sequence-specific DNA binding ; GO:0003700|sequence-specific DNA binding transcrip…	GO:0009987,GO:1901576,GO:0044249,GO:0009058,GO:0044237,GO:0071704,GO:0034645,GO:0009059,GO:0044238,GO:0044260,GO:0010467,GO:0043565,GO:0006807,GO:0043170,GO:1901360,GO:0034641,GO:0006725,GO:0065007,GO:0050794,GO:0050789,GO:0046483,GO:0008150,GO:0003677,GO:0006139,GO:0003676,GO:0008152,GO:0090304,GO:1901362,GO:0019438,GO:0005488,GO:0044271,GO:0031323,GO:0080090,GO:0019222,GO:0018130,GO:0001071,GO:…	cellular process,organic substance biosynthetic process,cellular biosynthetic process,biosynthetic process,cellular metabolic process,organic substance metabolic process,cellular macromolecule biosynthetic process,macromolecule biosynthetic process,primary metabolic process,cellular macromolecule metabolic process,gene expression,sequence-specific DNA binding,nitrogen compound metabolic process,m…	--	--
LNC_015731	XLOC_118657	scaffold33954:1-410	0.267775	1.26247	-2.23716	0.01925	0.0478142	lncRNA	co_expression	Gh_A03G0210	AT5G56270	WRKY DNA-binding protein 2||Q8S8P5||WRK33_ARATH Probable WRKY transcription factor 33 OS=Arabidopsis thaliana GN=WRKY33 PE=1 SV=2||M5W717||M5W717_PRUPE Uncharacterized protein OS=Prunus persica GN=PRUPE_ppa003333mg PE=4 SV=1||" PF03106.10|WRKY; PB001341|Pfam-B_1341"|| IPR003657|DNA-binding WRKY||" GO:0006355|regulation of transcription, DNA-dependent ; GO:0043565|sequence-specific DNA binding ; G…	GO:0009987,GO:0044237,GO:1901576,GO:0044249,GO:0009058,GO:0071704,GO:0044238,GO:0034645,GO:0009059,GO:0044260,GO:0006807,GO:0043170,GO:0010467,GO:0034641,GO:1901360,GO:0006725,GO:0046483,GO:0006139,GO:0050794,GO:0008150,GO:0065007,GO:0050789,GO:0008152,GO:0090304,GO:1901362,GO:0044271,GO:0031323,GO:0019438,GO:0080090,GO:0043565,GO:0018130,GO:0019222,GO:0003676,GO:2000112,GO:0009889,GO:0010556,GO:…	cellular process,cellular metabolic process,organic substance biosynthetic process,cellular biosynthetic process,biosynthetic process,organic substance metabolic process,primary metabolic process,cellular macromolecule biosynthetic process,macromolecule biosynthetic process,cellular macromolecule metabolic process,nitrogen compound metabolic process,macromolecule metabolic process,gene expression…	ath04626	Plant-pathogen interaction
LNC_015731	XLOC_118657	scaffold33954:1-410	0.267775	1.26247	-2.23716	0.01925	0.0478142	lncRNA	co_expression	Gh_D04G1432	AT4G10265	Wound-responsive family protein||M5WPM4||M5WPM4_PRUPE Uncharacterized protein OS=Prunus persica GN=PRUPE_ppa014141mg PE=4 SV=1|| PF12609.3|DUF3774|| IPR022251|Protein of unknown function wound-induced	--	--	--	--
LNC_015731	XLOC_118657	scaffold33954:1-410	0.267775	1.26247	-2.23716	0.01925	0.0478142	lncRNA	co_expression	Gh_A03G1537	AT1G17840	white-brown complex homolog protein 11||Q8RXN0||AB11G_ARATH ABC transporter G family member 11 OS=Arabidopsis thaliana GN=ABCG11 PE=1 SV=1||B9SIL8||B9SIL8_RICCO ATP-binding cassette transporter, putative OS=Ricinus communis GN=RCOM_0823390 PE=3 SV=1||ecb:100034164||"ABCG2; ATP-binding cassette, sub-family G (WHITE), member 2 ; K05681 ATP-binding cassette, subfamily G (WHITE), member 2"||" PB00007…	GO:0009987,GO:0005622,GO:0005575,GO:0005623,GO:0044464,GO:0008150,GO:0050794,GO:0050789,GO:0065007,GO:0003924,GO:0016818,GO:0016817,GO:0016462,GO:0017111,GO:0051179,GO:0006810,GO:0051234,GO:0036094,GO:1901363,GO:0097159,GO:0016020,GO:0007264,GO:0000166,GO:1901265,GO:0032561,GO:0005525,GO:0019001,GO:0044763,GO:0044699,GO:0043167,GO:0043168,GO:0017076,GO:0032553,GO:0035639,GO:0001882,GO:0003724,GO:…	cellular process,intracellular,cellular_component,cell,cell part,biological_process,regulation of cellular process,regulation of biological process,biological regulation,GTPase activity,hydrolase activity, acting on acid anhydrides, in phosphorus-containing anhydrides,hydrolase activity, acting on acid anhydrides,pyrophosphatase activity,nucleoside-triphosphatase activity,localization,transport,e…	--	--
LNC_005532	XLOC_044077	A11:56510758-56515516	0.232955	1.02298	-2.13465	0.0185	0.0462279	lncRNA	co_location	Gh_A11G1994	AT5G67320	WD-40 repeat family protein||Q9QXE7||TBL1X_MOUSE F-box-like/WD repeat-containing protein TBL1X OS=Mus musculus GN=Tbl1x PE=2 SV=2||M5WNQ5||M5WNQ5_PRUPE Uncharacterized protein (Fragment) OS=Prunus persica GN=PRUPE_ppa005797m1g PE=4 SV=1||vvi:100256008||"hypothetical protein LOC100256008 ; K04508 transducin (beta)-like 1"||" PB004938|Pfam-B_4938; PF08513.6|LisH; PB005100|Pfam-B_5100"||" IPR006594|…	GO:0032991,GO:0044444,GO:0005622,GO:0005575,GO:0005623,GO:0044464,GO:0019637,GO:0044237,GO:0009058,GO:1901576,GO:0044249,GO:0043229,GO:0043226,GO:0044424,GO:0005737,GO:0009987,GO:0055086,GO:0009117,GO:0003674,GO:0006753,GO:0008152,GO:0044425,GO:0044763,GO:0044699,GO:0044238,GO:0009116,GO:0043234,GO:1901657,GO:0006139,GO:0009119,GO:0055085,GO:0090407,GO:1901360,GO:0016020,GO:0071704,GO:0009165,GO:…	macromolecular complex,cytoplasmic part,intracellular,cellular_component,cell,cell part,organophosphate metabolic process,cellular metabolic process,biosynthetic process,organic substance biosynthetic process,cellular biosynthetic process,intracellular organelle,organelle,intracellular part,cytoplasm,cellular process,nucleobase-containing small molecule metabolic process,nucleotide metabolic proc…	--	--
LNC_015731	XLOC_118657	scaffold33954:1-410	0.267775	1.26247	-2.23716	0.01925	0.0478142	lncRNA	co_expression	Gh_D04G0855	AT5G06690	WCRKC thioredoxin 1||Q9FG36||TRL31_ARATH Thioredoxin-like 3-1, chloroplastic OS=Arabidopsis thaliana GN=WCRKC1 PE=2 SV=3||K4D2D3||K4D2D3_SOLLC Uncharacterized protein OS=Solanum lycopersicum GN=Solyc10g078920.1 PE=4 SV=1||cgr:CAGL0K00803g||"hypothetical protein ; K03671 thioredoxin 1"|| PF00085.15|Thioredoxin||" IPR005746|Thioredoxin; IPR012336|Thioredoxin-like fold; IPR013766|Thioredoxin domain"…	GO:0065007,GO:0050789,GO:0050794,GO:0008150,GO:0009987,GO:0019725,GO:0044699,GO:0065008,GO:0042592,GO:0044763,GO:0045454	biological regulation,regulation of biological process,regulation of cellular process,biological_process,cellular process,cellular homeostasis,single-organism process,regulation of biological quality,homeostatic process,single-organism cellular process,cell redox homeostasis	--	--
LNC_015731	XLOC_118657	scaffold33954:1-410	0.267775	1.26247	-2.23716	0.01925	0.0478142	lncRNA	co_expression	Gh_D02G0201	AT1G69730	Wall-associated kinase family protein||Q9S9M5||WAKLA_ARATH Wall-associated receptor kinase-like 1 OS=Arabidopsis thaliana GN=WAKL1 PE=1 SV=1||B9RJQ5||B9RJQ5_RICCO Kinase, putative OS=Ricinus communis GN=RCOM_1037470 PE=4 SV=1||osa:4337593||"Os05g0110900; hypothetical protein ; K00924"||" PF00069.20|Pkinase; PF13947.1|GUB_WAK_bind; PB003458|Pfam-B_3458"||" IPR000719|Protein kinase domain; IPR00229…	GO:0044237,GO:0009987,GO:0071704,GO:0044238,GO:0005575,GO:0008150,GO:0044260,GO:0008152,GO:0050794,GO:0043170,GO:0065007,GO:0044267,GO:0050789,GO:0006464,GO:0036211,GO:0019538,GO:0043412,GO:0016020,GO:0016310,GO:0006796,GO:0006793,GO:0006468,GO:0016301,GO:0016773,GO:0004672,GO:0044699,GO:0044763,GO:0036094,GO:0000166,GO:1901265,GO:0016772,GO:0043167,GO:0016740,GO:0017076,GO:0044707,GO:0035639,GO:…	cellular metabolic process,cellular process,organic substance metabolic process,primary metabolic process,cellular_component,biological_process,cellular macromolecule metabolic process,metabolic process,regulation of cellular process,macromolecule metabolic process,biological regulation,cellular protein metabolic process,regulation of biological process,cellular protein modification process,prote…	--	--
LNC_015731	XLOC_118657	scaffold33954:1-410	0.267775	1.26247	-2.23716	0.01925	0.0478142	lncRNA	co_expression	Gh_A10G1179	AT1G69730	Wall-associated kinase family protein||Q9C9L5||WAKLH_ARATH Wall-associated receptor kinase-like 9 OS=Arabidopsis thaliana GN=WAKL9 PE=2 SV=1||B9RJQ5||B9RJQ5_RICCO Kinase, putative OS=Ricinus communis GN=RCOM_1037470 PE=4 SV=1|| PF13947.1|GUB_WAK_bind|| IPR025287|Wall-associated receptor kinase galacturonan-binding domain|| GO:0030247|polysaccharide binding	GO:0005488,GO:0003674,GO:0001871,GO:0030247,GO:0030246	binding,molecular_function,pattern binding,polysaccharide binding,carbohydrate binding	--	--
LNC_015731	XLOC_118657	scaffold33954:1-410	0.267775	1.26247	-2.23716	0.01925	0.0478142	lncRNA	co_expression	Gh_D10G1944	AT1G21270	wall-associated kinase 2||Q9LMP1||WAK2_ARATH Wall-associated receptor kinase 2 OS=Arabidopsis thaliana GN=WAK2 PE=1 SV=1||F6I432||F6I432_VITVI Putative uncharacterized protein OS=Vitis vinifera GN=VIT_18s0041g00010 PE=4 SV=1||ath:AT1G14370||"APK2A; APK2A (PROTEIN KINASE 2A); kinase ; K00924"||" PF00069.20|Pkinase; PB009643|Pfam-B_9643; PB000818|Pfam-B_818; PF13947.1|GUB_WAK_bind; PB002673|Pfam-B_…	GO:0044237,GO:0071704,GO:0008152,GO:0044238,GO:0044260,GO:0006468,GO:0004672,GO:0016310,GO:0043170,GO:0006464,GO:0036211,GO:0005488,GO:0043412,GO:0043169,GO:0008150,GO:0009987,GO:0046872,GO:0016773,GO:0016740,GO:0016301,GO:0006796,GO:1901363,GO:0006793,GO:0097159,GO:0043167,GO:0005575,GO:0016772,GO:0030554,GO:0032559,GO:0005515,GO:0005509,GO:0005524,GO:0016020,GO:0017076,GO:0000166,GO:1901265,GO:…	cellular metabolic process,organic substance metabolic process,metabolic process,primary metabolic process,cellular macromolecule metabolic process,protein phosphorylation,protein kinase activity,phosphorylation,macromolecule metabolic process,cellular protein modification process,protein modification process,binding,macromolecule modification,cation binding,biological_process,cellular process,me…	--	--
LNC_015731	XLOC_118657	scaffold33954:1-410	0.267775	1.26247	-2.23716	0.01925	0.0478142	lncRNA	co_expression	Gh_A02G0729	AT1G21270	wall-associated kinase 2||Q9LMN8||WAK3_ARATH Wall-associated receptor kinase 3 OS=Arabidopsis thaliana GN=WAK3 PE=2 SV=2||F6H0F7||F6H0F7_VITVI Putative uncharacterized protein OS=Vitis vinifera GN=VIT_18s0001g01320 PE=4 SV=1||osa:4337593||"Os05g0110900; hypothetical protein ; K00924"||" PF00069.20|Pkinase; PB009067|Pfam-B_9067; PB009643|Pfam-B_9643; PF13947.1|GUB_WAK_bind; PF08488.6|WAK; PB002673…	GO:0044237,GO:0009987,GO:0071704,GO:0005575,GO:0044238,GO:0044260,GO:0008152,GO:0043170,GO:0008150,GO:0044267,GO:0019538,GO:0036094,GO:1901363,GO:0097159,GO:0016020,GO:0000166,GO:1901265,GO:0006464,GO:0036211,GO:0043412,GO:0005509,GO:0043167,GO:0006796,GO:0006793,GO:0043168,GO:0017076,GO:0032553,GO:0035639,GO:0001882,GO:0032555,GO:0001883,GO:0032549,GO:0032550,GO:0005488,GO:0016301,GO:0030554,GO:…	cellular metabolic process,cellular process,organic substance metabolic process,cellular_component,primary metabolic process,cellular macromolecule metabolic process,metabolic process,macromolecule metabolic process,biological_process,cellular protein metabolic process,protein metabolic process,small molecule binding,heterocyclic compound binding,organic cyclic compound binding,membrane,nucleotid…	--	--
LNC_015731	XLOC_118657	scaffold33954:1-410	0.267775	1.26247	-2.23716	0.01925	0.0478142	lncRNA	co_expression	Gh_A09G0177	AT1G16090	wall associated kinase-like 7||Q8RY17||WAKLI_ARATH Wall-associated receptor kinase-like 22 OS=Arabidopsis thaliana GN=WAKL22 PE=2 SV=1||B9RJQ5||B9RJQ5_RICCO Kinase, putative OS=Ricinus communis GN=RCOM_1037470 PE=4 SV=1|| PF13947.1|GUB_WAK_bind|| IPR025287|Wall-associated receptor kinase galacturonan-binding domain|| GO:0030247|polysaccharide binding	GO:0005488,GO:0003674,GO:0001871,GO:0030247,GO:0030246	binding,molecular_function,pattern binding,polysaccharide binding,carbohydrate binding	--	--
LNC_015731	XLOC_118657	scaffold33954:1-410	0.267775	1.26247	-2.23716	0.01925	0.0478142	lncRNA	co_expression	Gh_A02G0722	AT1G16130	wall associated kinase-like 2||Q9S9M5||WAKLA_ARATH Wall-associated receptor kinase-like 1 OS=Arabidopsis thaliana GN=WAKL1 PE=1 SV=1||F6HJG6||F6HJG6_VITVI Putative uncharacterized protein OS=Vitis vinifera GN=VIT_03s0132g00340 PE=4 SV=1||ath:AT1G24650||"leucine-rich repeat family protein / protein kinase family protein ; K00924"||" PF13947.1|GUB_WAK_bind; PF07714.12|Pkinase_Tyr; PB003458|Pfam-B_3…	GO:0008152,GO:0044237,GO:0071704,GO:0044238,GO:0008150,GO:0009987,GO:0044260,GO:0004672,GO:0006468,GO:0043170,GO:0016310,GO:0016773,GO:0005488,GO:0016301,GO:0006464,GO:0036211,GO:0043412,GO:0016772,GO:0016740,GO:0006796,GO:0006793,GO:0043167,GO:1901363,GO:0097159,GO:0030554,GO:0032559,GO:0005524,GO:0001871,GO:0030247,GO:0003674,GO:0000166,GO:1901265,GO:0036094,GO:0003824,GO:0032553,GO:0017076,GO:…	metabolic process,cellular metabolic process,organic substance metabolic process,primary metabolic process,biological_process,cellular process,cellular macromolecule metabolic process,protein kinase activity,protein phosphorylation,macromolecule metabolic process,phosphorylation,phosphotransferase activity, alcohol group as acceptor,binding,kinase activity,cellular protein modification process,pr…	--	--
LNC_015731	XLOC_118657	scaffold33954:1-410	0.267775	1.26247	-2.23716	0.01925	0.0478142	lncRNA	co_expression	Gh_A02G1786	AT1G21326	VQ motif-containing protein||Q8LGD5||MKS1_ARATH Protein MKS1 OS=Arabidopsis thaliana GN=MKS1 PE=1 SV=2||B9H7P8||B9H7P8_POPTR Predicted protein OS=Populus trichocarpa GN=POPTRDRAFT_559348 PE=4 SV=1|| PF05678.9|VQ|| IPR008889|VQ	--	--	--	--
LNC_015731	XLOC_118657	scaffold33954:1-410	0.267775	1.26247	-2.23716	0.01925	0.0478142	lncRNA	co_expression	Gh_D11G3336	AT2G41180	VQ motif-containing protein||O80669||SIB2_ARATH Sigma factor binding protein 2, chloroplastic OS=Arabidopsis thaliana GN=SIB2 PE=2 SV=1||I1JN53||I1JN53_SOYBN Uncharacterized protein OS=Glycine max PE=4 SV=1|| PF05678.9|VQ|| IPR008889|VQ	--	--	--	--
LNC_015731	XLOC_118657	scaffold33954:1-410	0.267775	1.26247	-2.23716	0.01925	0.0478142	lncRNA	co_expression	Gh_A12G0442	AT4G39720	VQ motif-containing protein||B9MUN3||B9MUN3_POPTR Predicted protein OS=Populus trichocarpa GN=POPTRDRAFT_589852 PE=4 SV=1|| PF05678.9|VQ|| IPR008889|VQ	--	--	--	--
LNC_015731	XLOC_118657	scaffold33954:1-410	0.267775	1.26247	-2.23716	0.01925	0.0478142	lncRNA	co_expression	Gh_D05G2184	AT1G35830	VQ motif-containing protein||B9H742||B9H742_POPTR Predicted protein OS=Populus trichocarpa GN=POPTRDRAFT_559117 PE=4 SV=1|| PF05678.9|VQ|| IPR008889|VQ	--	--	--	--
LNC_015731	XLOC_118657	scaffold33954:1-410	0.267775	1.26247	-2.23716	0.01925	0.0478142	lncRNA	co_expression	Gh_A05G0069	AT5G33280	Voltage-gated chloride channel family protein||P60300||CLCG_ARATH Putative chloride channel-like protein CLC-g OS=Arabidopsis thaliana GN=CBSCLC6 PE=2 SV=2||B9N720||B9N720_POPTR Cl-channel clc-7 OS=Populus trichocarpa GN=POPTRDRAFT_837368 PE=4 SV=1||ath:AT5G33280||"chloride channel-like (CLC) protein, putative ; K05393 chloride channel, other eukaryote"||" PF00571.23|CBS; PF00654.15|Voltage_CLC; …	GO:0005488,GO:0008150,GO:0009987,GO:1901363,GO:0097159,GO:0005575,GO:0008509,GO:0030554,GO:0005247,GO:0005253,GO:0005254,GO:0006821,GO:0008308,GO:0015108,GO:0022836,GO:0022839,GO:0016020,GO:0015698,GO:0044699,GO:0055085,GO:0006810,GO:0051234,GO:0005244,GO:0022832,GO:0044765,GO:0015103,GO:0017076,GO:0000166,GO:1901265,GO:0036094,GO:0051179,GO:0044763,GO:0006820,GO:0005215,GO:0015267,GO:0022803,GO:…	binding,biological_process,cellular process,heterocyclic compound binding,organic cyclic compound binding,cellular_component,anion transmembrane transporter activity,adenyl nucleotide binding,voltage-gated chloride channel activity,anion channel activity,chloride channel activity,chloride transport,voltage-gated anion channel activity,chloride transmembrane transporter activity,gated channel acti…	--	--
LNC_011568	XLOC_097632	D12:57034403-57035513	0.623315	2.64822	-2.08699	5e-05	0.000250716	lncRNA	co_expression	Gh_D08G0906	AT5G57490	voltage dependent anion channel 4||Q9FKM2||VDAC4_ARATH Mitochondrial outer membrane protein porin 4 OS=Arabidopsis thaliana GN=VDAC4 PE=2 SV=1||M5XCQ0||M5XCQ0_PRUPE Uncharacterized protein OS=Prunus persica GN=PRUPE_ppa009817mg PE=4 SV=1||ppp:PHYPADRAFT_195935||"hypothetical protein ; K05862 voltage-dependent anion channel"|| PF01459.17|Porin_3|| IPR027246|Eukaryotic porin/Tom40||" GO:0055085|tra…	GO:0005737,GO:0044424,GO:0043226,GO:0043229,GO:0005622,GO:0005623,GO:0044464,GO:0044444,GO:0005575,GO:0009987,GO:0043227,GO:0043231,GO:0044446,GO:0044422,GO:0044763,GO:0031090,GO:0008150,GO:0044699,GO:0051179,GO:0006810,GO:0051234,GO:0005739,GO:0044429,GO:0016020,GO:0031975,GO:0005740,GO:0044765,GO:0031966,GO:0031967,GO:0005741,GO:0031968,GO:0019867,GO:0055085	cytoplasm,intracellular part,organelle,intracellular organelle,intracellular,cell,cell part,cytoplasmic part,cellular_component,cellular process,membrane-bounded organelle,intracellular membrane-bounded organelle,intracellular organelle part,organelle part,single-organism cellular process,organelle membrane,biological_process,single-organism process,localization,transport,establishment of localiz…	--	--
LNC_011568	XLOC_097632	D12:57034403-57035513	0.623315	2.64822	-2.08699	5e-05	0.000250716	lncRNA	co_expression	Gh_D04G0421	AT5G39510	Vesicle transport v-SNARE family protein||Q9LVP9||VTI13_ARATH Vesicle transport v-SNARE 13 OS=Arabidopsis thaliana GN=VTI13 PE=2 SV=1||C6T736||C6T736_SOYBN Uncharacterized protein OS=Glycine max PE=2 SV=1||pop:POPTR_831233||"hypothetical protein ; K08493 vesicle transport through interaction with t-SNAREs 1"||" PF12352.3|V-SNARE_C; PF05008.10|V-SNARE"||" IPR000727|Target SNARE coiled-coil domain;…	GO:0044424,GO:0043226,GO:0043229,GO:0005622,GO:0005623,GO:0044464,GO:0005575,GO:0009987,GO:0043227,GO:0043231,GO:0051649,GO:0046907,GO:0015031,GO:0045184,GO:0006886,GO:0051641,GO:0033036,GO:0008104,GO:0071702,GO:0034613,GO:0070727,GO:0005515,GO:0044763,GO:0050794,GO:0008150,GO:0065007,GO:0044699,GO:0051179,GO:0006810,GO:0051234,GO:0050789,GO:0065008,GO:0006928,GO:0005929,GO:0031514,GO:0042995,GO:…	intracellular part,organelle,intracellular organelle,intracellular,cell,cell part,cellular_component,cellular process,membrane-bounded organelle,intracellular membrane-bounded organelle,establishment of localization in cell,intracellular transport,protein transport,establishment of protein localization,intracellular protein transport,cellular localization,macromolecule localization,protein locali…	--	--
LNC_011568	XLOC_097632	D12:57034403-57035513	0.623315	2.64822	-2.08699	5e-05	0.000250716	lncRNA	co_expression	Gh_A05G3183	AT5G39510	Vesicle transport v-SNARE family protein||Q9LVP9||VTI13_ARATH Vesicle transport v-SNARE 13 OS=Arabidopsis thaliana GN=VTI13 PE=2 SV=1||C6T736||C6T736_SOYBN Uncharacterized protein OS=Glycine max PE=2 SV=1||pop:POPTR_831233||"hypothetical protein ; K08493 vesicle transport through interaction with t-SNAREs 1"||" PF12352.3|V-SNARE_C; PF05008.10|V-SNARE"||" IPR000727|Target SNARE coiled-coil domain;…	GO:0005575,GO:0009987,GO:0051649,GO:0046907,GO:0015031,GO:0045184,GO:0006886,GO:0051641,GO:0033036,GO:0008104,GO:0071702,GO:0034613,GO:0070727,GO:0005515,GO:0044763,GO:0050794,GO:0008150,GO:0065007,GO:0044699,GO:0051179,GO:0006810,GO:0051234,GO:0050789,GO:0065008,GO:0006948,GO:0016020,GO:0044425,GO:0035821,GO:0051817,GO:0044003,GO:0019048,GO:0019054,GO:0044068,GO:0044403,GO:0044419,GO:0040011,GO:…	cellular_component,cellular process,establishment of localization in cell,intracellular transport,protein transport,establishment of protein localization,intracellular protein transport,cellular localization,macromolecule localization,protein localization,organic substance transport,cellular protein localization,cellular macromolecule localization,protein binding,single-organism cellular process,…	ath04130	SNARE interactions in vesicular transport
LNC_015731	XLOC_118657	scaffold33954:1-410	0.267775	1.26247	-2.23716	0.01925	0.0478142	lncRNA	co_expression	Gh_D12G0573	AT2G18060	vascular related NAC-domain protein 1||F6GWP2||F6GWP2_VITVI Putative uncharacterized protein OS=Vitis vinifera GN=VIT_04s0023g03110 PE=4 SV=1	--	--	--	--
LNC_008266	XLOC_066713	D04:28728060-28729009	0.377393	1.25593	-1.73461	0.00585	0.0173466	lncRNA	co_expression	Gh_A01G0039	AT4G39080	vacuolar proton ATPase A3||Q8W4S4||VHAA3_ARATH Vacuolar proton ATPase a3 OS=Arabidopsis thaliana GN=VHA-a3 PE=1 SV=1||B9HRI3||B9HRI3_POPTR Predicted protein OS=Populus trichocarpa GN=POPTRDRAFT_821153 PE=4 SV=1||pop:POPTR_821153||"hypothetical protein ; K02154 V-type H+-transporting ATPase subunit I [EC:3.6.3.14]"|| PF01496.14|V_ATPase_I|| IPR002490|ATPase, V0 complex, subunit 116kDa||" GO:003317…	GO:0003674,GO:0008150,GO:0055085,GO:0005215,GO:0033176,GO:0044765,GO:0033179,GO:0006811,GO:0009987,GO:0015672,GO:0044699,GO:0034220,GO:0006812,GO:0015988,GO:0015991,GO:0044763,GO:0022857,GO:0015078,GO:0015077,GO:0051179,GO:0006810,GO:0051234,GO:0033177,GO:0016469,GO:0016020,GO:0006818,GO:0015992,GO:0015075,GO:0022890,GO:0022891,GO:0005575,GO:0043234,GO:0022892,GO:0008324,GO:0044425,GO:0032991	molecular_function,biological_process,transmembrane transport,transporter activity,proton-transporting V-type ATPase complex,single-organism transport,proton-transporting V-type ATPase, V0 domain,ion transport,cellular process,monovalent inorganic cation transport,single-organism process,ion transmembrane transport,cation transport,energy coupled proton transmembrane transport, against electroche…	ath01100,ath04145,ath00190	Metabolic pathways,Phagosome,Oxidative phosphorylation
LNC_017608	XLOC_129483	scaffold736_A03:23988-25480	0.626317	2.25505	-1.8482	0.0001	0.000474911	lncRNA	co_expression	Gh_A05G2062	AT3G43660	Vacuolar iron transporter (VIT) family protein||Q9M2C0||VITH4_ARATH Vacuolar iron transporter homolog 4 OS=Arabidopsis thaliana GN=At3g43660 PE=2 SV=1||I1NH14||I1NH14_SOYBN Uncharacterized protein OS=Glycine max PE=4 SV=2|| PF01988.14|VIT1|| IPR008217|Domain of unknown function DUF125, transmembrane	GO:0005575,GO:0009987,GO:0065007,GO:0050794,GO:0050789,GO:0008150,GO:0044764,GO:0016020,GO:0044425,GO:0051704,GO:0016021,GO:0019867,GO:0031224,GO:0046999,GO:0000746,GO:0043900	cellular_component,cellular process,biological regulation,regulation of cellular process,regulation of biological process,biological_process,multi-organism cellular process,membrane,membrane part,multi-organism process,integral to membrane,outer membrane,intrinsic to membrane,regulation of conjugation,conjugation,regulation of multi-organism process	--	--
LNC_015731	XLOC_118657	scaffold33954:1-410	0.267775	1.26247	-2.23716	0.01925	0.0478142	lncRNA	co_expression	Gh_A01G0069	AT3G19240	Vacuolar import/degradation, Vid27-related protein||P40781||CYPR4_CYNCA Protein CYPRO4 OS=Cynara cardunculus GN=CYPRO4 PE=2 SV=1||B9RYI5||B9RYI5_RICCO Protein CYPRO4, putative OS=Ricinus communis GN=RCOM_0813600 PE=4 SV=1|| PF08553.5|VID27|| IPR013863|Vacuolar import/degradation, Vid27-related	GO:0001071,GO:0003700,GO:0032774,GO:0006351,GO:0009889,GO:0010556,GO:0031326,GO:2000112,GO:0044271,GO:0051252,GO:2001141,GO:0006355,GO:0018130,GO:0019219,GO:0051171,GO:1901362,GO:0080090,GO:0034654,GO:0010468,GO:0060255,GO:0019438,GO:0071704,GO:0031323,GO:0019222,GO:0008152,GO:0003677,GO:0044238,GO:0065007,GO:0050794,GO:0044237,GO:0050789,GO:0005488,GO:0005634,GO:0009058,GO:0044249,GO:1901576,GO:…	nucleic acid binding transcription factor activity,sequence-specific DNA binding transcription factor activity,RNA biosynthetic process,transcription, DNA-dependent,regulation of biosynthetic process,regulation of macromolecule biosynthetic process,regulation of cellular biosynthetic process,regulation of cellular macromolecule biosynthetic process,cellular nitrogen compound biosynthetic process,…	--	--
LNC_011568	XLOC_097632	D12:57034403-57035513	0.623315	2.64822	-2.08699	5e-05	0.000250716	lncRNA	co_expression	Gh_A08G1675	AT4G02620	vacuolar ATPase subunit F family protein||Q9ZQX4||VATF_ARATH V-type proton ATPase subunit F OS=Arabidopsis thaliana GN=VHA-F PE=2 SV=1||C6SVI1||C6SVI1_SOYBN V-type proton ATPase subunit F OS=Glycine max PE=2 SV=1||vvi:100267411||"hypothetical protein LOC100267411 ; K02151 V-type H+-transporting ATPase subunit F [EC:3.6.3.14]"|| PF01990.12|ATP-synt_F||" IPR005772|ATPase, V1 complex, subunit F, euk…	GO:0009987,GO:0005515,GO:0044763,GO:0008150,GO:0044699,GO:0051179,GO:0006810,GO:0051234,GO:0034220,GO:0006811,GO:0044765,GO:0005488,GO:0003674,GO:0055085	cellular process,protein binding,single-organism cellular process,biological_process,single-organism process,localization,transport,establishment of localization,ion transmembrane transport,ion transport,single-organism transport,binding,molecular_function,transmembrane transport	ath01100,ath04145,ath00190	Metabolic pathways,Phagosome,Oxidative phosphorylation
LNC_011568	XLOC_097632	D12:57034403-57035513	0.623315	2.64822	-2.08699	5e-05	0.000250716	lncRNA	co_expression	Gh_A12G2109	AT4G11150	vacuolar ATP synthase subunit E1||O23948||VATE_GOSHI V-type proton ATPase subunit E OS=Gossypium hirsutum GN=VATE PE=2 SV=1||B9RCM6||B9RCM6_RICCO Vacuolar ATP synthase subunit E, putative OS=Ricinus communis GN=RCOM_1690700 PE=3 SV=1||vvi:100246834||"GSVIVT00002474001; hypothetical protein LOC100246834 ; K02150 V-type H+-transporting ATPase subunit E [EC:3.6.3.14]"|| PF01991.13|vATP-synt_E|| IPR0…	GO:0005575,GO:0032991,GO:0009987,GO:0016818,GO:0016817,GO:0016462,GO:0017111,GO:0043234,GO:0044763,GO:0016887,GO:0033178,GO:0008150,GO:0044699,GO:0051179,GO:0006810,GO:0051234,GO:0044769,GO:0046961,GO:0015988,GO:0015991,GO:0019829,GO:0042625,GO:0016469,GO:0022890,GO:0006818,GO:0015992,GO:0008324,GO:0006812,GO:0016787,GO:0034220,GO:0015672,GO:0016020,GO:0044425,GO:0022892,GO:0015075,GO:0015399,GO:…	cellular_component,macromolecular complex,cellular process,hydrolase activity, acting on acid anhydrides, in phosphorus-containing anhydrides,hydrolase activity, acting on acid anhydrides,pyrophosphatase activity,nucleoside-triphosphatase activity,protein complex,single-organism cellular process,ATPase activity,proton-transporting two-sector ATPase complex, catalytic domain,biological_process,sin…	ath04145,ath00190,ath01100	Phagosome,Oxidative phosphorylation,Metabolic pathways
LNC_015731	XLOC_118657	scaffold33954:1-410	0.267775	1.26247	-2.23716	0.01925	0.0478142	lncRNA	co_expression	Gh_A05G0993	AT1G16730	unknown protein 6||D7SRS7||D7SRS7_VITVI Putative uncharacterized protein OS=Vitis vinifera GN=VIT_09s0054g01750 PE=4 SV=1	GO:0044237,GO:0009987,GO:1901576,GO:0071704,GO:0009058,GO:0044249,GO:0005575,GO:0044238,GO:0008152,GO:0008150,GO:0044723,GO:0044262,GO:0005975,GO:0016051,GO:0034637,GO:0009312,GO:0009311,GO:0005984,GO:0046351,GO:0005992,GO:0019012,GO:0005991,GO:0003674,GO:0044423,GO:0003824,GO:0019028,GO:0016787,GO:0004519,GO:0004518,GO:0016788	cellular metabolic process,cellular process,organic substance biosynthetic process,organic substance metabolic process,biosynthetic process,cellular biosynthetic process,cellular_component,primary metabolic process,metabolic process,biological_process,single-organism carbohydrate metabolic process,cellular carbohydrate metabolic process,carbohydrate metabolic process,carbohydrate biosynthetic pro…	--	--
LNC_017608	XLOC_129483	scaffold736_A03:23988-25480	0.626317	2.25505	-1.8482	0.0001	0.000474911	lncRNA	co_location	Gh_A03G2168	AT2G22500	uncoupling protein 5||Q9SB52||PUMP4_ARATH Mitochondrial uncoupling protein 4 OS=Arabidopsis thaliana GN=PUMP4 PE=2 SV=1||B9HED7||B9HED7_POPTR Predicted protein OS=Populus trichocarpa GN=POPTRDRAFT_763966 PE=3 SV=1||tgu:100230115||"similar to solute carrier family 25, member 30 ; K03454 mitochondrial carrier protein, MC family"|| PF00153.22|Mito_carr||" IPR002030|Mitochondrial brown fat uncoupling…	--	--	--	--
LNC_015731	XLOC_118657	scaffold33954:1-410	0.267775	1.26247	-2.23716	0.01925	0.0478142	lncRNA	co_expression	Gh_D12G2738	AT1G64150	Uncharacterized protein family (UPF0016)||Q94AX5||GDT11_ARATH GDT1-like protein 1, chloroplastic OS=Arabidopsis thaliana GN=At1g64150 PE=2 SV=2||D7TV93||D7TV93_VITVI Putative uncharacterized protein OS=Vitis vinifera GN=VIT_02s0025g00720 PE=4 SV=1||" PF01169.14|UPF0016; PF03018.9|Dirigent"||" IPR001727|Uncharacterised protein family UPF0016; IPR004265|Plant disease resistance response protein"|| …	GO:0005634,GO:0005575,GO:0043227,GO:0043231,GO:0016020,GO:0043229,GO:0043226,GO:0005623,GO:0044464,GO:0005622,GO:0044424	nucleus,cellular_component,membrane-bounded organelle,intracellular membrane-bounded organelle,membrane,intracellular organelle,organelle,cell,cell part,intracellular,intracellular part	--	--
LNC_015731	XLOC_118657	scaffold33954:1-410	0.267775	1.26247	-2.23716	0.01925	0.0478142	lncRNA	co_expression	Gh_D08G0382	AT2G46220	Uncharacterized conserved protein (DUF2358)||M5XL00||M5XL00_PRUPE Uncharacterized protein OS=Prunus persica GN=PRUPE_ppa010447mg PE=4 SV=1|| PF10184.4|DUF2358|| IPR018790|Protein of unknown function DUF2358	--	--	--	--
LNC_015731	XLOC_118657	scaffold33954:1-410	0.267775	1.26247	-2.23716	0.01925	0.0478142	lncRNA	co_expression	Gh_A08G2004	AT1G65230	Uncharacterized conserved protein (DUF2358)||B9N143||B9N143_POPTR Predicted protein OS=Populus trichocarpa GN=POPTRDRAFT_596964 PE=4 SV=1	GO:0005488,GO:0043167,GO:0043168,GO:0003674,GO:0008289,GO:0035091,GO:0005543	binding,ion binding,anion binding,molecular_function,lipid binding,phosphatidylinositol binding,phospholipid binding	--	--
LNC_015731	XLOC_118657	scaffold33954:1-410	0.267775	1.26247	-2.23716	0.01925	0.0478142	lncRNA	co_expression	Gh_D12G2604	AT5G62820	Uncharacterised protein family (UPF0497)||D7MMW4||CSPLJ_ARALL CASP-like protein ARALYDRAFT_919556 OS=Arabidopsis lyrata subsp. lyrata GN=ARALYDRAFT_919556 PE=3 SV=1||B9RB34||B9RB34_RICCO Putative uncharacterized protein OS=Ricinus communis GN=RCOM_1510780 PE=3 SV=1|| PF04535.7|DUF588|| IPR006702|Uncharacterised protein family UPF0497, trans-membrane plant	GO:0008150,GO:0005575,GO:0042221,GO:0005886,GO:0015893,GO:0090484,GO:0042493,GO:0016020,GO:0044699,GO:0006810,GO:0051234,GO:0044765,GO:0071705,GO:0051179,GO:0051180,GO:0005215,GO:0071944,GO:0072348,GO:1901682,GO:0015234,GO:0015888,GO:0045117,GO:0045118,GO:0051183,GO:0090482,GO:1901474,GO:0003674,GO:0050896,GO:0022857,GO:0071702,GO:0022892,GO:0022891,GO:0005623,GO:0044464	biological_process,cellular_component,response to chemical stimulus,plasma membrane,drug transport,drug transporter activity,response to drug,membrane,single-organism process,transport,establishment of localization,single-organism transport,nitrogen compound transport,localization,vitamin transport,transporter activity,cell periphery,sulfur compound transport,sulfur compound transmembrane transpo…	--	--
LNC_015731	XLOC_118657	scaffold33954:1-410	0.267775	1.26247	-2.23716	0.01925	0.0478142	lncRNA	co_expression	Gh_D06G1709	AT2G35760	Uncharacterised protein family (UPF0497)||B9HD38||CSPLE_POPTR CASP-like protein POPTRDRAFT_818956 OS=Populus trichocarpa GN=POPTRDRAFT_818956 PE=2 SV=1||L7Z1M6||L7Z1M6_9MYRT UPF-like protein OS=Eucalyptus cladocalyx PE=3 SV=1|| PF04535.7|DUF588|| IPR006702|Uncharacterised protein family UPF0497, trans-membrane plant	--	--	--	--
LNC_015731	XLOC_118657	scaffold33954:1-410	0.267775	1.26247	-2.23716	0.01925	0.0478142	lncRNA	co_expression	Gh_A06G1367	AT2G35760	Uncharacterised protein family (UPF0497)||B9HD38||CSPLE_POPTR CASP-like protein POPTRDRAFT_818956 OS=Populus trichocarpa GN=POPTRDRAFT_818956 PE=2 SV=1||L7Z1M6||L7Z1M6_9MYRT UPF-like protein OS=Eucalyptus cladocalyx PE=3 SV=1|| PF04535.7|DUF588|| IPR006702|Uncharacterised protein family UPF0497, trans-membrane plant	--	--	--	--
LNC_015731	XLOC_118657	scaffold33954:1-410	0.267775	1.26247	-2.23716	0.01925	0.0478142	lncRNA	co_expression	Gh_D10G1661	AT4G15630	Uncharacterised protein family (UPF0497)||A7NW78||CSPL5_VITVI CASP-like protein VIT_05s0020g01820 OS=Vitis vinifera GN=VIT_05s0020g01820 PE=2 SV=1||G7JJ31||G7JJ31_MEDTR Putative uncharacterized protein OS=Medicago truncatula GN=MTR_4g118810 PE=3 SV=1|| PF04535.7|DUF588|| IPR006702|Uncharacterised protein family UPF0497, trans-membrane plant	GO:0005575,GO:0016020	cellular_component,membrane	--	--
LNC_011568	XLOC_097632	D12:57034403-57035513	0.623315	2.64822	-2.08699	5e-05	0.000250716	lncRNA	co_expression	Gh_A09G2183	AT5G20090	Uncharacterised protein family (UPF0041)||Q3ZCG2||MPC1_BOVIN Mitochondrial pyruvate carrier 1 OS=Bos taurus GN=MPC1 PE=1 SV=1||A5AH05||A5AH05_VITVI Putative uncharacterized protein OS=Vitis vinifera GN=VIT_17s0000g01780 PE=4 SV=1||ani:AN4476.2||"hypothetical protein ; K11086 small nuclear ribonucleoprotein B and B'"|| PF03650.8|MPC|| IPR005336|Mitochondrial pyruvate carrier||" GO:0006850|mitochon…	GO:0005737,GO:0044424,GO:0043226,GO:0043229,GO:0005622,GO:0005623,GO:0044464,GO:0044444,GO:0005575,GO:0009987,GO:0043227,GO:0043231,GO:0051649,GO:0046907,GO:0044446,GO:0044422,GO:0051641,GO:0071702,GO:0044763,GO:0031090,GO:0008150,GO:0044699,GO:0051179,GO:0006810,GO:0051234,GO:0005739,GO:0044429,GO:0016020,GO:0031975,GO:0005740,GO:0006811,GO:0044765,GO:0031966,GO:0031967,GO:0006839,GO:0005743,GO:…	cytoplasm,intracellular part,organelle,intracellular organelle,intracellular,cell,cell part,cytoplasmic part,cellular_component,cellular process,membrane-bounded organelle,intracellular membrane-bounded organelle,establishment of localization in cell,intracellular transport,intracellular organelle part,organelle part,cellular localization,organic substance transport,single-organism cellular proce…	--	--
LNC_011568	XLOC_097632	D12:57034403-57035513	0.623315	2.64822	-2.08699	5e-05	0.000250716	lncRNA	co_expression	Gh_A13G0561	AT4G35360	Uncharacterised conserved protein (UCP030210)||Q949P3||Y2734_ARATH Uncharacterized protein At2g17340 OS=Arabidopsis thaliana GN=At2g17340 PE=1 SV=1||D7U4Q7||D7U4Q7_VITVI Putative uncharacterized protein OS=Vitis vinifera GN=VIT_03s0038g04010 PE=4 SV=1||olu:OSTLU_45404||"predicted protein; K09680 type II pantothenate kinase [EC:2.7.1.33]"|| PF01937.14|DUF89|| IPR002791|Domain of unknown function D…	GO:0009987,GO:0044237,GO:0071704,GO:0044238,GO:0044260,GO:0006807,GO:0043170,GO:0034641,GO:1901360,GO:0006725,GO:0046483,GO:0006259,GO:0006139,GO:0008150,GO:0050896,GO:0008152,GO:0090304,GO:0016787,GO:0006950,GO:0003676,GO:0003677,GO:0043167,GO:0005488,GO:1901363,GO:0097159,GO:0004520,GO:0004536,GO:0009307,GO:0044355,GO:0009036,GO:0015666,GO:0006304,GO:0016888,GO:0016893,GO:0004518,GO:0043412,GO:…	cellular process,cellular metabolic process,organic substance metabolic process,primary metabolic process,cellular macromolecule metabolic process,nitrogen compound metabolic process,macromolecule metabolic process,cellular nitrogen compound metabolic process,organic cyclic compound metabolic process,cellular aromatic compound metabolic process,heterocycle metabolic process,DNA metabolic process,…	--	--
LNC_011568	XLOC_097632	D12:57034403-57035513	0.623315	2.64822	-2.08699	5e-05	0.000250716	lncRNA	co_expression	Gh_D13G0568	AT4G35360	Uncharacterised conserved protein (UCP030210)||Q949P3||Y2734_ARATH Uncharacterized protein At2g17340 OS=Arabidopsis thaliana GN=At2g17340 PE=1 SV=1||D7U4Q7||D7U4Q7_VITVI Putative uncharacterized protein OS=Vitis vinifera GN=VIT_03s0038g04010 PE=4 SV=1||olu:OSTLU_45404||"predicted protein; K09680 type II pantothenate kinase [EC:2.7.1.33]"|| PF01937.14|DUF89|| IPR002791|Domain of unknown function D…	--	--	--	--
LNC_015731	XLOC_118657	scaffold33954:1-410	0.267775	1.26247	-2.23716	0.01925	0.0478142	lncRNA	co_expression	Gh_D11G0430	AT4G25170	Uncharacterised conserved protein (UCP012943)||M5XK50||M5XK50_PRUPE Uncharacterized protein OS=Prunus persica GN=PRUPE_ppa007832mg PE=4 SV=1	--	--	--	--
LNC_015731	XLOC_118657	scaffold33954:1-410	0.267775	1.26247	-2.23716	0.01925	0.0478142	lncRNA	co_expression	Gh_A05G0426	AT2G24020	Uncharacterised BCR, YbaB family COG0718||Q8GMT0||Y464_SYNE7 Nucleoid-associated protein Synpcc7942_0464 OS=Synechococcus elongatus (strain PCC 7942) GN=Synpcc7942_0464 PE=3 SV=2||B9IMC7||B9IMC7_POPTR Predicted protein OS=Populus trichocarpa GN=POPTRDRAFT_825953 PE=4 SV=1|| PF02575.11|YbaB_DNA_bd|| IPR004401|Nucleoid-associated protein YbaB	GO:0044237,GO:0071704,GO:0008152,GO:0044238,GO:0044260,GO:1901360,GO:0090304,GO:0043170,GO:0034641,GO:0006807,GO:0006139,GO:0006725,GO:0046483,GO:0008150,GO:0009987,GO:0022607,GO:0044085,GO:0051276,GO:0065004,GO:0071824,GO:0071840,GO:0044699,GO:0006996,GO:0070925,GO:0016043,GO:0065003,GO:0051382,GO:0051383,GO:0043933,GO:0044763,GO:0006461,GO:0070271,GO:0034622,GO:0071822,GO:0034508,GO:0043623,GO:…	cellular metabolic process,organic substance metabolic process,metabolic process,primary metabolic process,cellular macromolecule metabolic process,organic cyclic compound metabolic process,nucleic acid metabolic process,macromolecule metabolic process,cellular nitrogen compound metabolic process,nitrogen compound metabolic process,nucleobase-containing compound metabolic process,cellular aromati…	--	--
LNC_001292	XLOC_010428	A03:3911971-3924569	0.420129	1.1894	-1.50132	0.0103	0.0281483	lncRNA	co_location	Gh_A03G0254	AT2G28080	UDP-Glycosyltransferase superfamily protein||Q9ZUV0||U86A2_ARATH UDP-glycosyltransferase 86A2 OS=Arabidopsis thaliana GN=UGT86A2 PE=2 SV=1||B9HQM3||B9HQM3_POPTR Predicted protein OS=Populus trichocarpa GN=POPTRDRAFT_768420 PE=3 SV=1||ath:AT4G15480||"UGT84A1; UDP-glycosyltransferase/ sinapate 1-glucosyltransferase/ transferase, transferring glycosyl groups ; K08236 limonoid glucosyltransferase [EC…	GO:0009987,GO:0044237,GO:0071704,GO:0044238,GO:0044723,GO:0008150,GO:0005975,GO:0008152,GO:0044255,GO:0006629,GO:0005488,GO:0016740,GO:0070085,GO:0044710,GO:0016758,GO:0003674,GO:0016757,GO:0003824,GO:0030258,GO:0030259,GO:0030246	cellular process,cellular metabolic process,organic substance metabolic process,primary metabolic process,single-organism carbohydrate metabolic process,biological_process,carbohydrate metabolic process,metabolic process,cellular lipid metabolic process,lipid metabolic process,binding,transferase activity,glycosylation,single-organism metabolic process,transferase activity, transferring hexosyl g…	--	--
LNC_015731	XLOC_118657	scaffold33954:1-410	0.267775	1.26247	-2.23716	0.01925	0.0478142	lncRNA	co_expression	Gh_A04G0582	AT2G36770	UDP-Glycosyltransferase superfamily protein||Q9ZQ94||U73C5_ARATH UDP-glycosyltransferase 73C5 OS=Arabidopsis thaliana GN=UGT73C5 PE=2 SV=1||B9T117||B9T117_RICCO UDP-glucosyltransferase, putative OS=Ricinus communis GN=RCOM_0458380 PE=3 SV=1||ath:AT4G01070||"GT72B1; GT72B1; UDP-glucosyltransferase/ UDP-glycosyltransferase/ transferase, transferring glycosyl groups ; K08237 hydroquinone glucosyltra…	GO:0008150,GO:0008152,GO:0003674,GO:0016757,GO:0016758,GO:0016740,GO:0003824	biological_process,metabolic process,molecular_function,transferase activity, transferring glycosyl groups,transferase activity, transferring hexosyl groups,transferase activity,catalytic activity	ath00908	Zeatin biosynthesis
LNC_010276	XLOC_085932	D09:48475308-48476345	1.21666	6.87341	-2.4981	5e-05	0.000250716	lncRNA	co_location	Gh_D09G2115	AT2G40190	UDP-Glycosyltransferase superfamily protein||Q9XEE9||ALG11_ARATH GDP-Man:Man(3)GlcNAc(2)-PP-Dol alpha-1,2-mannosyltransferase OS=Arabidopsis thaliana GN=ALG11 PE=1 SV=2||C0PI05||C0PI05_MAIZE Uncharacterized protein OS=Zea mays PE=4 SV=1||ath:AT2G40190||"glycosyl transferase family 1 protein ; K03844 alpha-1,2-mannosyltransferase [EC:2.4.1.-]"	GO:0009058,GO:0008152,GO:0008150	biosynthetic process,metabolic process,biological_process	ath00510,ath01100	N-Glycan biosynthesis,Metabolic pathways
LNC_015731	XLOC_118657	scaffold33954:1-410	0.267775	1.26247	-2.23716	0.01925	0.0478142	lncRNA	co_expression	Gh_A01G0422	AT4G27560	UDP-Glycosyltransferase superfamily protein||Q9T080||U79B2_ARATH UDP-glycosyltransferase 79B2 OS=Arabidopsis thaliana GN=UGT79B2 PE=2 SV=1||F6H201||F6H201_VITVI Putative uncharacterized protein OS=Vitis vinifera GN=VIT_19s0014g01950 PE=3 SV=1||ath:AT4G15480||"UGT84A1; UDP-glycosyltransferase/ sinapate 1-glucosyltransferase/ transferase, transferring glycosyl groups ; K08236 limonoid glucosyltrans…	GO:1901362,GO:0034654,GO:0044271,GO:0044237,GO:0019438,GO:0018130,GO:0071704,GO:0008152,GO:0044238,GO:0009058,GO:1901360,GO:1901576,GO:0034641,GO:0006807,GO:0006139,GO:0044249,GO:0006725,GO:0046483,GO:0008150,GO:0009987,GO:0016740,GO:0006796,GO:0006793,GO:0016757,GO:0016840,GO:0016758,GO:1901135,GO:0044710,GO:0004018,GO:0016842,GO:0044281,GO:0003824,GO:0003674,GO:0009259,GO:0019693,GO:0009156,GO:…	organic cyclic compound biosynthetic process,nucleobase-containing compound biosynthetic process,cellular nitrogen compound biosynthetic process,cellular metabolic process,aromatic compound biosynthetic process,heterocycle biosynthetic process,organic substance metabolic process,metabolic process,primary metabolic process,biosynthetic process,organic cyclic compound metabolic process,organic subs…	--	--
LNC_015731	XLOC_118657	scaffold33954:1-410	0.267775	1.26247	-2.23716	0.01925	0.0478142	lncRNA	co_expression	Gh_A01G0424	AT4G27560	UDP-Glycosyltransferase superfamily protein||Q9T080||U79B2_ARATH UDP-glycosyltransferase 79B2 OS=Arabidopsis thaliana GN=UGT79B2 PE=2 SV=1||F6H201||F6H201_VITVI Putative uncharacterized protein OS=Vitis vinifera GN=VIT_19s0014g01950 PE=3 SV=1||ath:AT1G01420||"UDP-glucoronosyl/UDP-glucosyl transferase family protein ; K08237 hydroquinone glucosyltransferase [EC:2.4.1.218]"||" PB008665|Pfam-B_8665;…	GO:1901362,GO:0034654,GO:0044271,GO:0044237,GO:0019438,GO:0018130,GO:0071704,GO:0008152,GO:0044238,GO:0009058,GO:1901360,GO:1901576,GO:0034641,GO:0006807,GO:0006139,GO:0044249,GO:0006725,GO:0006629,GO:0046483,GO:0008150,GO:0009987,GO:0016740,GO:0006796,GO:0006793,GO:0005975,GO:0044723,GO:0016757,GO:0016840,GO:0016758,GO:1901135,GO:0044255,GO:0044710,GO:0004018,GO:0016842,GO:0044281,GO:0003824,GO:…	organic cyclic compound biosynthetic process,nucleobase-containing compound biosynthetic process,cellular nitrogen compound biosynthetic process,cellular metabolic process,aromatic compound biosynthetic process,heterocycle biosynthetic process,organic substance metabolic process,metabolic process,primary metabolic process,biosynthetic process,organic cyclic compound metabolic process,organic subs…	--	--
LNC_015731	XLOC_118657	scaffold33954:1-410	0.267775	1.26247	-2.23716	0.01925	0.0478142	lncRNA	co_expression	Gh_A11G0653	AT3G02100	UDP-Glycosyltransferase superfamily protein||Q9SGA8||U83A1_ARATH UDP-glycosyltransferase 83A1 OS=Arabidopsis thaliana GN=UGT83A1 PE=2 SV=1||F6H3Z9||F6H3Z9_VITVI Putative uncharacterized protein OS=Vitis vinifera GN=VIT_14s0068g00450 PE=4 SV=1||ath:AT3G21560||"UGT84A2; UDP-glycosyltransferase/ sinapate 1-glucosyltransferase ; K08236 limonoid glucosyltransferase [EC:2.4.1.210]"||" PB002051|Pfam-B_2…	GO:0009987,GO:0044237,GO:0071704,GO:0044238,GO:0044723,GO:0008150,GO:0005975,GO:0008152,GO:0044255,GO:0006629,GO:0016740,GO:0070085,GO:0044710,GO:0016758,GO:0003674,GO:0016757,GO:0003824,GO:0030258,GO:0030259	cellular process,cellular metabolic process,organic substance metabolic process,primary metabolic process,single-organism carbohydrate metabolic process,biological_process,carbohydrate metabolic process,metabolic process,cellular lipid metabolic process,lipid metabolic process,transferase activity,glycosylation,single-organism metabolic process,transferase activity, transferring hexosyl groups,mo…	--	--
LNC_015731	XLOC_118657	scaffold33954:1-410	0.267775	1.26247	-2.23716	0.01925	0.0478142	lncRNA	co_expression	Gh_D04G1886	AT5G03490	UDP-Glycosyltransferase superfamily protein||Q9LZD8||U89A2_ARATH UDP-glycosyltransferase 89A2 OS=Arabidopsis thaliana GN=UGT89A2 PE=2 SV=1||B9HWT6||B9HWT6_POPTR Predicted protein OS=Populus trichocarpa GN=POPTRDRAFT_566744 PE=4 SV=1||ath:AT5G66690||"UGT72E2; UDP-glycosyltransferase/ coniferyl-alcohol glucosyltransferase/ transferase, transferring glycosyl groups ; K12356 coniferyl-alcohol glucosy…	GO:0008152,GO:0008150,GO:0009987,GO:0016740,GO:0005575,GO:0016757,GO:0016758,GO:0071840,GO:0000003,GO:0019012,GO:0048610,GO:0016043,GO:0044423,GO:0003824,GO:0003674,GO:0019031,GO:0036338,GO:0052126,GO:0052192,GO:0040011,GO:0030260,GO:0044409,GO:0046718,GO:0051806,GO:0051828,GO:0061025,GO:0051701,GO:0019064,GO:0051704,GO:0044764,GO:0016032,GO:0044403,GO:0044419,GO:0061024	metabolic process,biological_process,cellular process,transferase activity,cellular_component,transferase activity, transferring glycosyl groups,transferase activity, transferring hexosyl groups,cellular component organization or biogenesis,reproduction,virion,cellular process involved in reproduction,cellular component organization,virion part,catalytic activity,molecular_function,viral envelope…	--	--
LNC_015731	XLOC_118657	scaffold33954:1-410	0.267775	1.26247	-2.23716	0.01925	0.0478142	lncRNA	co_expression	Gh_A04G1261	AT5G03490	UDP-Glycosyltransferase superfamily protein||Q9LZD8||U89A2_ARATH UDP-glycosyltransferase 89A2 OS=Arabidopsis thaliana GN=UGT89A2 PE=2 SV=1||B9HWT6||B9HWT6_POPTR Predicted protein OS=Populus trichocarpa GN=POPTRDRAFT_566744 PE=4 SV=1||ath:AT4G01070||"GT72B1; GT72B1; UDP-glucosyltransferase/ UDP-glycosyltransferase/ transferase, transferring glycosyl groups ; K08237 hydroquinone glucosyltransferase…	GO:0008152,GO:0008150,GO:0016740,GO:0005575,GO:0022607,GO:0016757,GO:0044085,GO:0017004,GO:0016758,GO:0071840,GO:0016020,GO:0044699,GO:0006810,GO:0051234,GO:0044765,GO:0071705,GO:0051179,GO:0016043,GO:0065003,GO:0043933,GO:0006461,GO:0070271,GO:0034622,GO:0071822,GO:0003824,GO:0003674,GO:0015886,GO:0051181,GO:1901678,GO:0043623,GO:0071702,GO:0016021,GO:0031224,GO:0044425	metabolic process,biological_process,transferase activity,cellular_component,cellular component assembly,transferase activity, transferring glycosyl groups,cellular component biogenesis,cytochrome complex assembly,transferase activity, transferring hexosyl groups,cellular component organization or biogenesis,membrane,single-organism process,transport,establishment of localization,single-organism …	--	--
LNC_015731	XLOC_118657	scaffold33954:1-410	0.267775	1.26247	-2.23716	0.01925	0.0478142	lncRNA	co_expression	Gh_A07G0923	AT3G11340	UDP-Glycosyltransferase superfamily protein||Q9LTH2||U76E2_ARATH UDP-glycosyltransferase 76E2 OS=Arabidopsis thaliana GN=UGT76E2 PE=2 SV=1||A3FMH3||A3FMH3_GOSHI UGT protein OS=Gossypium hirsutum GN=UGT1 PE=2 SV=1||ath:AT5G26310||"UGT72E3; UDP-glycosyltransferase/ coniferyl-alcohol glucosyltransferase/ transferase, transferring glycosyl groups ; K12356 coniferyl-alcohol glucosyltransferase [EC:2.4…	GO:0008150,GO:0008152,GO:0016740,GO:0016758,GO:0003674,GO:0016757,GO:0003824	biological_process,metabolic process,transferase activity,transferase activity, transferring hexosyl groups,molecular_function,transferase activity, transferring glycosyl groups,catalytic activity	--	--
LNC_015731	XLOC_118657	scaffold33954:1-410	0.267775	1.26247	-2.23716	0.01925	0.0478142	lncRNA	co_expression	Gh_D07G1872	AT3G21790	UDP-Glycosyltransferase superfamily protein||Q2V6K0||UFOG6_FRAAN UDP-glucose flavonoid 3-O-glucosyltransferase 6 OS=Fragaria ananassa GN=GT6 PE=1 SV=1||A1YGR3||A1YGR3_MACPO Gylcosyltransferase UGT71A13 OS=Maclura pomifera PE=2 SV=1||ath:AT4G01070||"GT72B1; GT72B1; UDP-glucosyltransferase/ UDP-glycosyltransferase/ transferase, transferring glycosyl groups ; K08237 hydroquinone glucosyltransferase …	GO:0009987,GO:0044237,GO:0071704,GO:0044238,GO:0044723,GO:0008150,GO:0005975,GO:0008152,GO:0044255,GO:0006629,GO:0005488,GO:0016740,GO:0070085,GO:0044710,GO:0016758,GO:0003674,GO:0016757,GO:0003824,GO:0030258,GO:0030259,GO:0030246	cellular process,cellular metabolic process,organic substance metabolic process,primary metabolic process,single-organism carbohydrate metabolic process,biological_process,carbohydrate metabolic process,metabolic process,cellular lipid metabolic process,lipid metabolic process,binding,transferase activity,glycosylation,single-organism metabolic process,transferase activity, transferring hexosyl g…	--	--
LNC_010276	XLOC_085932	D09:48475308-48476345	1.21666	6.87341	-2.4981	5e-05	0.000250716	lncRNA	co_expression	Gh_A02G1561	AT5G66690	UDP-Glycosyltransferase superfamily protein||O81498||U72E3_ARATH UDP-glycosyltransferase 72E3 OS=Arabidopsis thaliana GN=UGT72E3 PE=1 SV=1||E1ANG9||E1ANG9_POPTO Glycosyltransferase 2 OS=Populus tomentosa PE=3 SV=1||ath:AT5G26310||"UGT72E3; UDP-glycosyltransferase/ coniferyl-alcohol glucosyltransferase/ transferase, transferring glycosyl groups ; K12356 coniferyl-alcohol glucosyltransferase [EC:2.…	GO:0008150,GO:0008152,GO:0016740,GO:0016758,GO:0003674,GO:0016757,GO:0003824	biological_process,metabolic process,transferase activity,transferase activity, transferring hexosyl groups,molecular_function,transferase activity, transferring glycosyl groups,catalytic activity	ath00940	Phenylpropanoid biosynthesis
LNC_016532	XLOC_124018	scaffold4574_D12:19259-25254	0.27298	1.29233	-2.2431	0.00725	0.0208472	lncRNA	co_expression	Gh_A02G1561	AT5G66690	UDP-Glycosyltransferase superfamily protein||O81498||U72E3_ARATH UDP-glycosyltransferase 72E3 OS=Arabidopsis thaliana GN=UGT72E3 PE=1 SV=1||E1ANG9||E1ANG9_POPTO Glycosyltransferase 2 OS=Populus tomentosa PE=3 SV=1||ath:AT5G26310||"UGT72E3; UDP-glycosyltransferase/ coniferyl-alcohol glucosyltransferase/ transferase, transferring glycosyl groups ; K12356 coniferyl-alcohol glucosyltransferase [EC:2.…	GO:0008150,GO:0008152,GO:0016740,GO:0016758,GO:0003674,GO:0016757,GO:0003824	biological_process,metabolic process,transferase activity,transferase activity, transferring hexosyl groups,molecular_function,transferase activity, transferring glycosyl groups,catalytic activity	ath00940	Phenylpropanoid biosynthesis
LNC_015731	XLOC_118657	scaffold33954:1-410	0.267775	1.26247	-2.23716	0.01925	0.0478142	lncRNA	co_expression	Gh_Sca004909G03	AT2G43820	UDP-glucosyltransferase 74F2||O22822||U74F2_ARATH UDP-glycosyltransferase 74F2 OS=Arabidopsis thaliana GN=UGT74F2 PE=1 SV=1||B9IEM5||B9IEM5_POPTR Predicted protein OS=Populus trichocarpa GN=POPTRDRAFT_666418 PE=4 SV=1||ath:AT1G24100||"UGT74B1 (UDP-glucosyl transferase 74B1); UDP-glycosyltransferase/ thiohydroximate beta-D-glucosyltransferase/ transferase, transferring glycosyl groups ; K11820 N-h…	GO:0044237,GO:0071704,GO:0008152,GO:0044238,GO:0005488,GO:0006629,GO:0008150,GO:0009987,GO:0016740,GO:0005975,GO:0044723,GO:0016757,GO:0016758,GO:0044255,GO:0044710,GO:0003824,GO:0003674,GO:0030258,GO:0030259,GO:0030246,GO:0070085	cellular metabolic process,organic substance metabolic process,metabolic process,primary metabolic process,binding,lipid metabolic process,biological_process,cellular process,transferase activity,carbohydrate metabolic process,single-organism carbohydrate metabolic process,transferase activity, transferring glycosyl groups,transferase activity, transferring hexosyl groups,cellular lipid metabolic…	--	--
LNC_015731	XLOC_118657	scaffold33954:1-410	0.267775	1.26247	-2.23716	0.01925	0.0478142	lncRNA	co_expression	Gh_D02G0080	AT2G43820	UDP-glucosyltransferase 74F2||O22822||U74F2_ARATH UDP-glycosyltransferase 74F2 OS=Arabidopsis thaliana GN=UGT74F2 PE=1 SV=1||A5BTJ4||A5BTJ4_VITVI Putative uncharacterized protein OS=Vitis vinifera GN=VIT_05s0094g00990 PE=3 SV=1||ath:AT1G24100||"UGT74B1 (UDP-glucosyl transferase 74B1); UDP-glycosyltransferase/ thiohydroximate beta-D-glucosyltransferase/ transferase, transferring glycosyl groups ; …	GO:0003824,GO:0008152,GO:0008150,GO:0003674,GO:0016758,GO:0016757,GO:0016740	catalytic activity,metabolic process,biological_process,molecular_function,transferase activity, transferring hexosyl groups,transferase activity, transferring glycosyl groups,transferase activity	--	--
LNC_015731	XLOC_118657	scaffold33954:1-410	0.267775	1.26247	-2.23716	0.01925	0.0478142	lncRNA	co_expression	Gh_D04G0629	AT1G22360	UDP-glucosyl transferase 85A2||Q9ZWJ3||U85A2_ARATH UDP-glycosyltransferase 85A2 OS=Arabidopsis thaliana GN=UGT85A2 PE=2 SV=1||C6KI45||C6KI45_CITSI UDP-glucosyltransferase family 1 protein OS=Citrus sinensis GN=UGT4 PE=3 SV=1||ath:AT3G21560||"UGT84A2; UDP-glycosyltransferase/ sinapate 1-glucosyltransferase ; K08236 limonoid glucosyltransferase [EC:2.4.1.210]"||" PB010066|Pfam-B_10066; PB002051|Pfa…	GO:0008152,GO:0008150,GO:0003674,GO:0003824,GO:0016740,GO:0016758,GO:0016757	metabolic process,biological_process,molecular_function,catalytic activity,transferase activity,transferase activity, transferring hexosyl groups,transferase activity, transferring glycosyl groups	--	--
LNC_015731	XLOC_118657	scaffold33954:1-410	0.267775	1.26247	-2.23716	0.01925	0.0478142	lncRNA	co_expression	Gh_D02G0227	AT1G05530	UDP-glucosyl transferase 75B2||Q9ZR25||5GT_VERHY Anthocyanidin 3-O-glucoside 5-O-glucosyltransferase OS=Verbena hybrida GN=HGT8 PE=2 SV=1||F6I4F4||F6I4F4_VITVI Putative uncharacterized protein OS=Vitis vinifera GN=VIT_05s0062g00640 PE=3 SV=1||ath:AT4G14090||"UDP-glucoronosyl/UDP-glucosyl transferase family protein ; K12338 anthocyanin 5-O-glucosyltransferase [EC:2.4.1.-]"||" PB002051|Pfam-B_2051;…	GO:0044237,GO:0071704,GO:0008152,GO:0044238,GO:0005488,GO:0006629,GO:0008150,GO:0009987,GO:0016740,GO:0005975,GO:0044723,GO:0016757,GO:0016758,GO:0044255,GO:0044710,GO:0003824,GO:0003674,GO:0030258,GO:0030259,GO:0030246,GO:0070085	cellular metabolic process,organic substance metabolic process,metabolic process,primary metabolic process,binding,lipid metabolic process,biological_process,cellular process,transferase activity,carbohydrate metabolic process,single-organism carbohydrate metabolic process,transferase activity, transferring glycosyl groups,transferase activity, transferring hexosyl groups,cellular lipid metabolic…	--	--
LNC_015731	XLOC_118657	scaffold33954:1-410	0.267775	1.26247	-2.23716	0.01925	0.0478142	lncRNA	co_expression	Gh_A04G0583	AT2G36760	UDP-glucosyl transferase 73C2||Q9ZQ98||U73C2_ARATH UDP-glycosyltransferase 73C2 OS=Arabidopsis thaliana GN=UGT73C2 PE=3 SV=1||I1JPS8||I1JPS8_SOYBN Uncharacterized protein OS=Glycine max PE=3 SV=2||ath:AT4G01070||"GT72B1; GT72B1; UDP-glucosyltransferase/ UDP-glycosyltransferase/ transferase, transferring glycosyl groups ; K08237 hydroquinone glucosyltransferase [EC:2.4.1.218]"||" PB001725|Pfam-B_1…	GO:0008150,GO:0008152,GO:0016740,GO:0016758,GO:0003674,GO:0016757,GO:0003824	biological_process,metabolic process,transferase activity,transferase activity, transferring hexosyl groups,molecular_function,transferase activity, transferring glycosyl groups,catalytic activity	--	--
LNC_015731	XLOC_118657	scaffold33954:1-410	0.267775	1.26247	-2.23716	0.01925	0.0478142	lncRNA	co_expression	Gh_D03G1358	AT3G21780	UDP-glucosyl transferase 71B6||Q2V6K0||UFOG6_FRAAN UDP-glucose flavonoid 3-O-glucosyltransferase 6 OS=Fragaria ananassa GN=GT6 PE=1 SV=1||B9NFX4||B9NFX4_POPTR Predicted protein OS=Populus trichocarpa GN=POPTRDRAFT_670180 PE=3 SV=1||ath:AT4G01070||"GT72B1; GT72B1; UDP-glucosyltransferase/ UDP-glycosyltransferase/ transferase, transferring glycosyl groups ; K08237 hydroquinone glucosyltransferase […	GO:0008150,GO:0008152,GO:0016740,GO:0016758,GO:0003674,GO:0016757,GO:0003824	biological_process,metabolic process,transferase activity,transferase activity, transferring hexosyl groups,molecular_function,transferase activity, transferring glycosyl groups,catalytic activity	--	--
LNC_015731	XLOC_118657	scaffold33954:1-410	0.267775	1.26247	-2.23716	0.01925	0.0478142	lncRNA	co_expression	Gh_A10G2151	AT3G56040	UDP-glucose pyrophosphorylase 3||A2YGP6||USP_ORYSI UDP-sugar pyrophosphorylase OS=Oryza sativa subsp. indica GN=USP PE=2 SV=2||B9HSL1||B9HSL1_POPTR Predicted protein OS=Populus trichocarpa GN=POPTRDRAFT_1091764 PE=4 SV=1||ptm:GSPATT00032995001||"hypothetical protein ; K00972 UDP-N-acetylglucosamine pyrophosphorylase [EC:2.7.7.23]"||" PF01704.13|UDPGP; PB013749|Pfam-B_13749"|| IPR002618|UTP--gluco…	GO:0008150,GO:0008152,GO:0016779,GO:0016772,GO:0016740,GO:0003674,GO:0003824	biological_process,metabolic process,nucleotidyltransferase activity,transferase activity, transferring phosphorus-containing groups,transferase activity,molecular_function,catalytic activity	--	--
LNC_015731	XLOC_118657	scaffold33954:1-410	0.267775	1.26247	-2.23716	0.01925	0.0478142	lncRNA	co_expression	Gh_A07G0625	AT5G15490	UDP-glucose 6-dehydrogenase family protein||Q2QS13||UGDH5_ORYSJ UDP-glucose 6-dehydrogenase 5 OS=Oryza sativa subsp. japonica GN=UGD5 PE=2 SV=1||A5AVX9||A5AVX9_VITVI UDP-glucose 6-dehydrogenase OS=Vitis vinifera GN=VITISV_020300 PE=2 SV=1||vvi:100264653||"hypothetical protein LOC100264653 ; K00012 UDPglucose 6-dehydrogenase [EC:1.1.1.22]"||" PF00984.14|UDPG_MGDP_dh; PF03721.9|UDPG_MGDP_dh_N; PF03…	GO:0005737,GO:0044424,GO:0005622,GO:0005623,GO:0044464,GO:0005575,GO:0009987,GO:0044237,GO:0071704,GO:1901564,GO:0044238,GO:0044281,GO:0006807,GO:0009056,GO:0034641,GO:1901575,GO:0005996,GO:0019318,GO:1901360,GO:0044724,GO:1901135,GO:0055086,GO:0006725,GO:0006007,GO:0019320,GO:0046365,GO:0044723,GO:0046483,GO:0006006,GO:0051186,GO:0016052,GO:0006139,GO:0008150,GO:0016614,GO:0016616,GO:0048037,GO:…	cytoplasm,intracellular part,intracellular,cell,cell part,cellular_component,cellular process,cellular metabolic process,organic substance metabolic process,organonitrogen compound metabolic process,primary metabolic process,small molecule metabolic process,nitrogen compound metabolic process,catabolic process,cellular nitrogen compound metabolic process,organic substance catabolic process,monosa…	ath00053,ath00520,ath01100,ath01110,ath00500,ath00040	Ascorbate and aldarate metabolism,Amino sugar and nucleotide sugar metabolism,Metabolic pathways,Biosynthesis of secondary metabolites,Starch and sucrose metabolism,Pentose and glucuronate interconversions
LNC_015731	XLOC_118657	scaffold33954:1-410	0.267775	1.26247	-2.23716	0.01925	0.0478142	lncRNA	co_expression	Gh_D08G1498	AT1G02000	UDP-D-glucuronate 4-epimerase 2||Q9LPC1||GAE2_ARATH UDP-glucuronate 4-epimerase 2 OS=Arabidopsis thaliana GN=GAE2 PE=2 SV=1||M5XCI5||M5XCI5_PRUPE Uncharacterized protein OS=Prunus persica GN=PRUPE_ppa005953mg PE=4 SV=1||ath:AT1G02000||"GAE2; GAE2 (UDP-D-GLUCURONATE 4-EPIMERASE 2); catalytic ; K08679 UDP-glucuronate 4-epimerase [EC:5.1.3.6]"|| PF01370.16|Epimerase||" IPR001509|NAD-dependent epimer…	GO:1901362,GO:0044237,GO:0006694,GO:0003854,GO:0016229,GO:0033764,GO:0008202,GO:0071704,GO:0044262,GO:0008152,GO:0044238,GO:0044264,GO:0005976,GO:0009058,GO:0044260,GO:0008610,GO:1901360,GO:0034637,GO:1901576,GO:0043170,GO:0008831,GO:0016051,GO:0005488,GO:0033692,GO:0045226,GO:0046379,GO:0044249,GO:0000271,GO:0006629,GO:0034645,GO:0016614,GO:0008150,GO:0009987,GO:0016616,GO:0050662,GO:0009059,GO:…	organic cyclic compound biosynthetic process,cellular metabolic process,steroid biosynthetic process,3-beta-hydroxy-delta5-steroid dehydrogenase activity,steroid dehydrogenase activity,steroid dehydrogenase activity, acting on the CH-OH group of donors, NAD or NADP as acceptor,steroid metabolic process,organic substance metabolic process,cellular carbohydrate metabolic process,metabolic process,p…	ath00520,ath01100,ath00500	Amino sugar and nucleotide sugar metabolism,Metabolic pathways,Starch and sucrose metabolism
LNC_017608	XLOC_129483	scaffold736_A03:23988-25480	0.626317	2.25505	-1.8482	0.0001	0.000474911	lncRNA	co_expression	Gh_A12G2067	AT1G12780	UDP-D-glucose/UDP-D-galactose 4-epimerase 1||Q42605||UGE1_ARATH Bifunctional UDP-glucose 4-epimerase and UDP-xylose 4-epimerase 1 OS=Arabidopsis thaliana GN=UGE1 PE=1 SV=2||B9GWF3||B9GWF3_POPTR Predicted protein OS=Populus trichocarpa GN=POPTRDRAFT_817341 PE=2 SV=1||ath:AT1G12780||"UGE1; UGE1 (UDP-D-GLUCOSE/UDP-D-GALACTOSE 4-EPIMERASE 1); UDP-glucose 4-epimerase/ protein dimerization ; K01784 UDP…	GO:0009987,GO:0044237,GO:1901576,GO:0044249,GO:0009058,GO:0071704,GO:0044238,GO:0034645,GO:0009059,GO:0044260,GO:0043170,GO:1901360,GO:0008610,GO:0008202,GO:0044723,GO:0006694,GO:0003854,GO:0016229,GO:0033764,GO:0008150,GO:0016614,GO:0045226,GO:0046379,GO:0008831,GO:0016616,GO:0048037,GO:0050662,GO:0044262,GO:0005975,GO:0008152,GO:0044264,GO:0016051,GO:0005976,GO:0033692,GO:0034637,GO:0000271,GO:…	cellular process,cellular metabolic process,organic substance biosynthetic process,cellular biosynthetic process,biosynthetic process,organic substance metabolic process,primary metabolic process,cellular macromolecule biosynthetic process,macromolecule biosynthetic process,cellular macromolecule metabolic process,macromolecule metabolic process,organic cyclic compound metabolic process,lipid bio…	ath00520,ath01100,ath00052,ath01110	Amino sugar and nucleotide sugar metabolism,Metabolic pathways,Galactose metabolism,Biosynthesis of secondary metabolites
LNC_017608	XLOC_129483	scaffold736_A03:23988-25480	0.626317	2.25505	-1.8482	0.0001	0.000474911	lncRNA	co_expression	Gh_D12G2244	AT1G12780	UDP-D-glucose/UDP-D-galactose 4-epimerase 1||Q42605||UGE1_ARATH Bifunctional UDP-glucose 4-epimerase and UDP-xylose 4-epimerase 1 OS=Arabidopsis thaliana GN=UGE1 PE=1 SV=2||B9GWF3||B9GWF3_POPTR Predicted protein OS=Populus trichocarpa GN=POPTRDRAFT_817341 PE=2 SV=1||ath:AT1G12780||"UGE1; UGE1 (UDP-D-GLUCOSE/UDP-D-GALACTOSE 4-EPIMERASE 1); UDP-glucose 4-epimerase/ protein dimerization ; K01784 UDP…	GO:0009987,GO:0044237,GO:1901576,GO:0044249,GO:0009058,GO:0071704,GO:0044238,GO:0034645,GO:0009059,GO:0044260,GO:0043170,GO:1901360,GO:0008610,GO:0008202,GO:0044723,GO:0006694,GO:0003854,GO:0016229,GO:0033764,GO:0008150,GO:0016614,GO:0045226,GO:0046379,GO:0008831,GO:0016616,GO:0048037,GO:0050662,GO:0044262,GO:0005975,GO:0008152,GO:0044264,GO:0016051,GO:0005976,GO:0033692,GO:0034637,GO:0000271,GO:…	cellular process,cellular metabolic process,organic substance biosynthetic process,cellular biosynthetic process,biosynthetic process,organic substance metabolic process,primary metabolic process,cellular macromolecule biosynthetic process,macromolecule biosynthetic process,cellular macromolecule metabolic process,macromolecule metabolic process,organic cyclic compound metabolic process,lipid bio…	ath00520,ath01110,ath00052,ath01100	Amino sugar and nucleotide sugar metabolism,Biosynthesis of secondary metabolites,Galactose metabolism,Metabolic pathways
LNC_015731	XLOC_118657	scaffold33954:1-410	0.267775	1.26247	-2.23716	0.01925	0.0478142	lncRNA	co_expression	Gh_D03G0332	AT5G65500	U-box domain-containing protein kinase family protein||Q9FGD7||PUB50_ARATH Putative U-box domain-containing protein 50 OS=Arabidopsis thaliana GN=PUB50 PE=3 SV=1||M5WJ73||M5WJ73_PRUPE Uncharacterized protein OS=Prunus persica GN=PRUPE_ppa001508mg PE=4 SV=1||api:100165647||"similar to interleukin-1 receptor-associated kinase 4 ; K04733 interleukin-1 receptor-associated kinase 4 [EC:2.7.11.1]"||" P…	GO:0044237,GO:0071704,GO:0008152,GO:0044238,GO:0044260,GO:0006468,GO:0004672,GO:0016310,GO:0043170,GO:0006464,GO:0036211,GO:0005488,GO:0043412,GO:0008150,GO:0009987,GO:0016773,GO:0016740,GO:0016301,GO:0006796,GO:1901363,GO:0006793,GO:0097159,GO:0043167,GO:0005575,GO:0016772,GO:0005576,GO:0030554,GO:0016879,GO:0016881,GO:0004842,GO:0019787,GO:0032559,GO:0005524,GO:0016567,GO:0032446,GO:0070647,GO:…	cellular metabolic process,organic substance metabolic process,metabolic process,primary metabolic process,cellular macromolecule metabolic process,protein phosphorylation,protein kinase activity,phosphorylation,macromolecule metabolic process,cellular protein modification process,protein modification process,binding,macromolecule modification,biological_process,cellular process,phosphotransferas…	--	--
LNC_005946	XLOC_046923	A11:67339496-67341985	13.8142	41.6424	-1.5919	0.02015	0.049696	lncRNA	co_expression	Gh_D13G1383	AT1G55860	ubiquitin-protein ligase 1||D7UAI5||D7UAI5_VITVI Putative uncharacterized protein OS=Vitis vinifera GN=VIT_19s0015g00660 PE=4 SV=1	--	--	--	--
LNC_011568	XLOC_097632	D12:57034403-57035513	0.623315	2.64822	-2.08699	5e-05	0.000250716	lncRNA	co_expression	Gh_A11G2066	AT2G02760	ubiquiting-conjugating enzyme 2||P42745||UBC2_ARATH Ubiquitin-conjugating enzyme E2 2 OS=Arabidopsis thaliana GN=UBC2 PE=2 SV=1||D7TND2||D7TND2_VITVI Putative uncharacterized protein OS=Vitis vinifera GN=VIT_01s0026g01770 PE=3 SV=1||vvi:100265550||"GSVIVT00029008001; similar to ubiquitin carrier protein ; K10573 ubiquitin-conjugating enzyme E2 A [EC:6.3.2.19]"|| PF00179.21|UQ_con||" IPR000608|Ubi…	GO:0005515,GO:0016874,GO:0016881,GO:0016879,GO:0005488,GO:0003674,GO:0003824	protein binding,ligase activity,acid-amino acid ligase activity,ligase activity, forming carbon-nitrogen bonds,binding,molecular_function,catalytic activity	ath04120	Ubiquitin mediated proteolysis
LNC_001878	XLOC_015546	A05:6453576-6456561	0.354332	1.7051	-2.26668	5e-05	0.000250716	lncRNA	co_location	Gh_A05G0595	AT2G26920	Ubiquitin-associated/translation elongation factor EF1B protein||B9HPT6||B9HPT6_POPTR Predicted protein OS=Populus trichocarpa GN=POPTRDRAFT_768291 PE=4 SV=1|| PF00627.26|UBA||" IPR000449|Ubiquitin-associated domain/translation elongation factor EF-Ts, N-terminal; IPR015940|Ubiquitin-associated/translation elongation factor EF1B, N-terminal, eukaryote"|| GO:0005515|protein binding	GO:0005488,GO:0005515,GO:0003674	binding,protein binding,molecular_function	--	--
LNC_006819	XLOC_054129	A13:76741474-76744936	0.414467	1.23596	-1.5763	5e-05	0.000250716	lncRNA	co_location	Gh_A13G1778	AT5G32440	Ubiquitin system component Cue protein||A9PBC1||A9PBC1_POPTR Putative uncharacterized protein OS=Populus trichocarpa PE=2 SV=1|| PF02845.11|CUE|| IPR003892|Ubiquitin system component Cue|| GO:0005515|protein binding	GO:0044424,GO:0043226,GO:0043229,GO:0005622,GO:0005623,GO:0044464,GO:0005575,GO:0009987,GO:0044237,GO:0043227,GO:0043231,GO:1901576,GO:0044249,GO:0009058,GO:0071704,GO:1901564,GO:0016192,GO:0051649,GO:0046907,GO:0044281,GO:0051641,GO:0006807,GO:0044711,GO:0044283,GO:0034641,GO:0005515,GO:1901360,GO:0016853,GO:0006725,GO:1901566,GO:0046483,GO:0044763,GO:0008150,GO:0033013,GO:0044699,GO:0051179,GO:…	intracellular part,organelle,intracellular organelle,intracellular,cell,cell part,cellular_component,cellular process,cellular metabolic process,membrane-bounded organelle,intracellular membrane-bounded organelle,organic substance biosynthetic process,cellular biosynthetic process,biosynthetic process,organic substance metabolic process,organonitrogen compound metabolic process,vesicle-mediated t…	--	--
LNC_011568	XLOC_097632	D12:57034403-57035513	0.623315	2.64822	-2.08699	5e-05	0.000250716	lncRNA	co_expression	Gh_D11G0677	AT5G13440	Ubiquinol-cytochrome C reductase iron-sulfur subunit||P49729||UCRI1_TOBAC Cytochrome b-c1 complex subunit Rieske-1, mitochondrial (Fragment) OS=Nicotiana tabacum PE=2 SV=1||M5WT51||M5WT51_PRUPE Uncharacterized protein OS=Prunus persica GN=PRUPE_ppa009909mg PE=4 SV=1||pop:POPTR_712114||"hypothetical protein ; K00411 ubiquinol-cytochrome c reductase iron-sulfur subunit [EC:1.10.2.2]"||" PF00355.21|…	GO:0008150,GO:0008152,GO:0022890,GO:0008324,GO:0022892,GO:0008121,GO:0016681,GO:0015075,GO:0051537,GO:0015078,GO:0022891,GO:0051536,GO:0051540,GO:0015077,GO:0016679,GO:0005488,GO:0022857,GO:0044710,GO:0003674,GO:0005215,GO:0003824,GO:0016491,GO:0055114	biological_process,metabolic process,inorganic cation transmembrane transporter activity,cation transmembrane transporter activity,substrate-specific transporter activity,ubiquinol-cytochrome-c reductase activity,oxidoreductase activity, acting on diphenols and related substances as donors, cytochrome as acceptor,ion transmembrane transporter activity,2 iron, 2 sulfur cluster binding,hydrogen ion…	ath01100,ath00190	Metabolic pathways,Oxidative phosphorylation
LNC_011568	XLOC_097632	D12:57034403-57035513	0.623315	2.64822	-2.08699	5e-05	0.000250716	lncRNA	co_expression	Gh_Sca008563G01	AT5G13440	Ubiquinol-cytochrome C reductase iron-sulfur subunit||P49729||UCRI1_TOBAC Cytochrome b-c1 complex subunit Rieske-1, mitochondrial (Fragment) OS=Nicotiana tabacum PE=2 SV=1||M5WT51||M5WT51_PRUPE Uncharacterized protein OS=Prunus persica GN=PRUPE_ppa009909mg PE=4 SV=1||pop:POPTR_712114||"hypothetical protein ; K00411 ubiquinol-cytochrome c reductase iron-sulfur subunit [EC:1.10.2.2]"||" PF00355.21|…	GO:0008150,GO:0008152,GO:0022890,GO:0008324,GO:0022892,GO:0008121,GO:0016681,GO:0015075,GO:0051537,GO:0015078,GO:0022891,GO:0051536,GO:0051540,GO:0015077,GO:0016679,GO:0005488,GO:0022857,GO:0044710,GO:0003674,GO:0005215,GO:0003824,GO:0016491,GO:0055114	biological_process,metabolic process,inorganic cation transmembrane transporter activity,cation transmembrane transporter activity,substrate-specific transporter activity,ubiquinol-cytochrome-c reductase activity,oxidoreductase activity, acting on diphenols and related substances as donors, cytochrome as acceptor,ion transmembrane transporter activity,2 iron, 2 sulfur cluster binding,hydrogen ion…	--	--
LNC_015731	XLOC_118657	scaffold33954:1-410	0.267775	1.26247	-2.23716	0.01925	0.0478142	lncRNA	co_expression	Gh_D02G1829	AT4G03560	two-pore channel 1||Q94KI8||TPC1_ARATH Two pore calcium channel protein 1 OS=Arabidopsis thaliana GN=TPC1 PE=1 SV=1||M5VHA5||M5VHA5_PRUPE Uncharacterized protein OS=Prunus persica GN=PRUPE_ppa001980mg PE=4 SV=1||spu:578128||"voltage dependent calcium channel L-type ; K04851 calcium channel, voltage-dependent, L type, alpha 1D subunit"|| PF00520.26|Ion_trans||" IPR002048|EF-hand domain; IPR005821|…	GO:0005575,GO:0009987,GO:0044763,GO:0051179,GO:0006810,GO:0051234,GO:0044699,GO:0008150,GO:0022891,GO:0015075,GO:0022892,GO:0015267,GO:0022803,GO:0005216,GO:0022838,GO:0044765,GO:0022857,GO:0005488,GO:0006811,GO:0016020,GO:0005215,GO:0043167,GO:0043169,GO:0003674,GO:0046872,GO:0005509,GO:0055085	cellular_component,cellular process,single-organism cellular process,localization,transport,establishment of localization,single-organism process,biological_process,substrate-specific transmembrane transporter activity,ion transmembrane transporter activity,substrate-specific transporter activity,channel activity,passive transmembrane transporter activity,ion channel activity,substrate-specific c…	--	--
LNC_005946	XLOC_046923	A11:67339496-67341985	13.8142	41.6424	-1.5919	0.02015	0.049696	lncRNA	co_location	Gh_A11G2095	AT5G19770	tubulin alpha-3||O22349||TBA3_ELEIN Tubulin alpha-3 chain OS=Eleusine indica GN=TUBA3 PE=2 SV=1||F6GUN1||F6GUN1_VITVI Putative uncharacterized protein OS=Vitis vinifera GN=VIT_06s0004g00480 PE=3 SV=1||vvi:100260286||"GSVIVT00024805001; hypothetical protein LOC100260286 ; K07374 tubulin alpha"||" PF00091.20|Tubulin; PF03953.12|Tubulin_C"||" IPR000217|Tubulin; IPR002452|Alpha tubulin; IPR003008|Tub…	GO:0005575,GO:0032991,GO:0009987,GO:0044237,GO:0071704,GO:0016818,GO:0016817,GO:0016462,GO:1901564,GO:0044238,GO:0017111,GO:0044281,GO:0043234,GO:0065003,GO:0006807,GO:0003924,GO:0006461,GO:0070271,GO:0043933,GO:0034622,GO:0009056,GO:0071822,GO:0043623,GO:0034641,GO:1901575,GO:0051258,GO:1901360,GO:0005525,GO:0019001,GO:0022607,GO:1901135,GO:0055086,GO:0032561,GO:0006725,GO:0046483,GO:0044248,GO:…	cellular_component,macromolecular complex,cellular process,cellular metabolic process,organic substance metabolic process,hydrolase activity, acting on acid anhydrides, in phosphorus-containing anhydrides,hydrolase activity, acting on acid anhydrides,pyrophosphatase activity,organonitrogen compound metabolic process,primary metabolic process,nucleoside-triphosphatase activity,small molecule metab…	ath04145	Phagosome
LNC_015731	XLOC_118657	scaffold33954:1-410	0.267775	1.26247	-2.23716	0.01925	0.0478142	lncRNA	co_expression	Gh_D09G1043	AT5G19500	Tryptophan/tyrosine permease||P0AAD5||TYRP_SHIFL Tyrosine-specific transport protein OS=Shigella flexneri GN=tyrP PE=3 SV=1||B9GEN1||B9GEN1_POPTR Predicted protein OS=Populus trichocarpa GN=POPTRDRAFT_1067317 PE=2 SV=1||pop:POPTR_1067317||"hypothetical protein ; K03834 tyrosine-specific transport protein"|| PF03222.8|Trp_Tyr_perm|| IPR018227|Tryptophan/tyrosine permease|| GO:0003333|amino acid tr…	GO:0008150,GO:0009987,GO:0003333,GO:0044699,GO:0055085,GO:0006810,GO:0051234,GO:0044765,GO:0006865,GO:0071705,GO:0051179,GO:0044763,GO:0006820,GO:0006811,GO:0015711,GO:0015849,GO:0046942,GO:0071702,GO:0034220	biological_process,cellular process,amino acid transmembrane transport,single-organism process,transmembrane transport,transport,establishment of localization,single-organism transport,amino acid transport,nitrogen compound transport,localization,single-organism cellular process,anion transport,ion transport,organic anion transport,organic acid transport,carboxylic acid transport,organic substanc…	--	--
LNC_017608	XLOC_129483	scaffold736_A03:23988-25480	0.626317	2.25505	-1.8482	0.0001	0.000474911	lncRNA	co_expression	Gh_A10G0290	AT1G29050	TRICHOME BIREFRINGENCE-LIKE 38||B9I1N2||B9I1N2_POPTR Predicted protein OS=Populus trichocarpa GN=POPTRDRAFT_568734 PE=4 SV=1||" PF14416.1|PMR5N; PF13839.1|PC-Esterase"||" IPR025846|PMR5 N-terminal domain; IPR026057|PC-Esterase"	--	--	--	--
LNC_017608	XLOC_129483	scaffold736_A03:23988-25480	0.626317	2.25505	-1.8482	0.0001	0.000474911	lncRNA	co_expression	Gh_D04G1311	AT5G01620	TRICHOME BIREFRINGENCE-LIKE 35||B9IGH4||B9IGH4_POPTR Predicted protein OS=Populus trichocarpa GN=POPTRDRAFT_825382 PE=4 SV=1||" PF14416.1|PMR5N; PF13839.1|PC-Esterase"||" IPR025846|PMR5 N-terminal domain; IPR026057|PC-Esterase"	GO:0005575,GO:0009987,GO:0044237,GO:1901576,GO:0044249,GO:0009058,GO:0071704,GO:0044238,GO:0034645,GO:0009059,GO:0044260,GO:0043170,GO:1901135,GO:0008610,GO:0044723,GO:0008150,GO:0044262,GO:1901137,GO:0005975,GO:0008152,GO:0044264,GO:0016051,GO:0044255,GO:0008653,GO:0009103,GO:0005976,GO:0033692,GO:0034637,GO:0000271,GO:0006629,GO:0016020,GO:0044710	cellular_component,cellular process,cellular metabolic process,organic substance biosynthetic process,cellular biosynthetic process,biosynthetic process,organic substance metabolic process,primary metabolic process,cellular macromolecule biosynthetic process,macromolecule biosynthetic process,cellular macromolecule metabolic process,macromolecule metabolic process,carbohydrate derivative metaboli…	--	--
LNC_015731	XLOC_118657	scaffold33954:1-410	0.267775	1.26247	-2.23716	0.01925	0.0478142	lncRNA	co_expression	Gh_A11G1553	AT5G15900	TRICHOME BIREFRINGENCE-LIKE 19||I3SWS1||I3SWS1_LOTJA Uncharacterized protein OS=Lotus japonicus PE=2 SV=1||" PF14416.1|PMR5N; PF13839.1|PC-Esterase"||" IPR025846|PMR5 N-terminal domain; IPR026057|PC-Esterase"	--	--	--	--
LNC_017608	XLOC_129483	scaffold736_A03:23988-25480	0.626317	2.25505	-1.8482	0.0001	0.000474911	lncRNA	co_expression	Gh_D03G1453	AT5G15900	TRICHOME BIREFRINGENCE-LIKE 19||B9N1Y8||B9N1Y8_POPTR Predicted protein (Fragment) OS=Populus trichocarpa GN=POPTRDRAFT_266097 PE=4 SV=1||" PF14416.1|PMR5N; PF13839.1|PC-Esterase"||" IPR025846|PMR5 N-terminal domain; IPR026057|PC-Esterase"	GO:0005515,GO:0005488,GO:0003674,GO:0046983	protein binding,binding,molecular_function,protein dimerization activity	--	--
LNC_015731	XLOC_118657	scaffold33954:1-410	0.267775	1.26247	-2.23716	0.01925	0.0478142	lncRNA	co_expression	Gh_D10G0324	AT1G06410	trehalose-phosphatase/synthase 7||Q9LMI0||TPS7_ARATH Probable alpha,alpha-trehalose-phosphate synthase [UDP-forming] 7 OS=Arabidopsis thaliana GN=TPS7 PE=1 SV=1||B2ZAS1||B2ZAS1_9ROSI Trehalose synthase-like protein OS=Gossypioides kirkii PE=4 SV=1||ath:AT1G06410||"ATTPS7; ATTPS7 (Arabidopsis thaliana trehalose-phosphatase/synthase 7); transferase, transferring glycosyl groups / trehalose-phosphat…	GO:0009987,GO:0044237,GO:1901576,GO:0044249,GO:0009058,GO:0071704,GO:0044238,GO:0044723,GO:0008150,GO:0044262,GO:0005975,GO:0008152,GO:0016051,GO:0034637,GO:0009312,GO:0009311,GO:0046351,GO:0005984,GO:0005992,GO:0005991,GO:0003674,GO:0003824	cellular process,cellular metabolic process,organic substance biosynthetic process,cellular biosynthetic process,biosynthetic process,organic substance metabolic process,primary metabolic process,single-organism carbohydrate metabolic process,biological_process,cellular carbohydrate metabolic process,carbohydrate metabolic process,metabolic process,carbohydrate biosynthetic process,cellular carbo…	ath01100,ath00500	Metabolic pathways,Starch and sucrose metabolism
LNC_015731	XLOC_118657	scaffold33954:1-410	0.267775	1.26247	-2.23716	0.01925	0.0478142	lncRNA	co_expression	Gh_A06G1862	AT3G30390	Transmembrane amino acid transporter family protein||Q9JM15||S38A1_RAT Sodium-coupled neutral amino acid transporter 1 OS=Rattus norvegicus GN=Slc38a1 PE=1 SV=1||B9R6U8||B9R6U8_RICCO Amino acid transporter, putative OS=Ricinus communis GN=RCOM_1585630 PE=4 SV=1||lma:LmjF35.5350||"amino acid permease (EC:3.6.3.-); K01552"|| PF01490.13|Aa_trans|| IPR013057|Amino acid transporter, transmembrane	GO:0008150,GO:0009987,GO:0003333,GO:0044699,GO:0055085,GO:0006810,GO:0051234,GO:0044765,GO:0006865,GO:0071705,GO:0051179,GO:0044763,GO:0006820,GO:0006811,GO:0015711,GO:0015849,GO:0046942,GO:0071702,GO:0034220	biological_process,cellular process,amino acid transmembrane transport,single-organism process,transmembrane transport,transport,establishment of localization,single-organism transport,amino acid transport,nitrogen compound transport,localization,single-organism cellular process,anion transport,ion transport,organic anion transport,organic acid transport,carboxylic acid transport,organic substanc…	--	--
LNC_015731	XLOC_118657	scaffold33954:1-410	0.267775	1.26247	-2.23716	0.01925	0.0478142	lncRNA	co_expression	Gh_D01G2215	AT2G38120	Transmembrane amino acid transporter family protein||Q9FEL7||LAX2_MEDTR Auxin transporter-like protein 2 OS=Medicago truncatula GN=LAX2 PE=2 SV=1||Q5NDZ2||Q5NDZ2_PRUAV Putative auxin influx carrier protein OS=Prunus avium GN=lax1 PE=2 SV=1|| PF01490.13|Aa_trans|| IPR013057|Amino acid transporter, transmembrane	--	--	ath04075	Plant hormone signal transduction
LNC_015731	XLOC_118657	scaffold33954:1-410	0.267775	1.26247	-2.23716	0.01925	0.0478142	lncRNA	co_expression	Gh_D06G1748	AT3G56200	Transmembrane amino acid transporter family protein||Q28HE5||S38A6_XENTR Probable sodium-coupled neutral amino acid transporter 6 OS=Xenopus tropicalis GN=slc38a6 PE=2 SV=1||B9S4A2||B9S4A2_RICCO Amino acid transporter, putative OS=Ricinus communis GN=RCOM_0688700 PE=4 SV=1||lma:LmjF35.5360||"amino acid permease (EC:3.6.3.-); K01552"|| PF01490.13|Aa_trans|| IPR013057|Amino acid transporter, transm…	GO:0003677,GO:0005488,GO:0008150,GO:0009987,GO:1901363,GO:0097159,GO:0003333,GO:0003676,GO:0005515,GO:0044699,GO:0055085,GO:0006810,GO:0051234,GO:0044765,GO:0006865,GO:0071705,GO:0051179,GO:0044763,GO:0006820,GO:0003674,GO:0006811,GO:0015711,GO:0015849,GO:0046942,GO:0071702,GO:0034220,GO:0046983	DNA binding,binding,biological_process,cellular process,heterocyclic compound binding,organic cyclic compound binding,amino acid transmembrane transport,nucleic acid binding,protein binding,single-organism process,transmembrane transport,transport,establishment of localization,single-organism transport,amino acid transport,nitrogen compound transport,localization,single-organism cellular process,…	--	--
LNC_017608	XLOC_129483	scaffold736_A03:23988-25480	0.626317	2.25505	-1.8482	0.0001	0.000474911	lncRNA	co_expression	Gh_A05G3167	AT3G28960	Transmembrane amino acid transporter family protein||P47082||AVT1_YEAST Vacuolar amino acid transporter 1 OS=Saccharomyces cerevisiae (strain ATCC 204508 / S288c) GN=AVT1 PE=1 SV=1||M5XBZ9||M5XBZ9_PRUPE Uncharacterized protein OS=Prunus persica GN=PRUPE_ppa006034mg PE=4 SV=1|| PF01490.13|Aa_trans|| IPR013057|Amino acid transporter, transmembrane	--	--	--	--
LNC_015731	XLOC_118657	scaffold33954:1-410	0.267775	1.26247	-2.23716	0.01925	0.0478142	lncRNA	co_expression	Gh_A09G0874	AT1G08230	Transmembrane amino acid transporter family protein||F4HW02||GAT1_ARATH GABA transporter 1 OS=Arabidopsis thaliana GN=GAT1 PE=1 SV=1||F6GW57||F6GW57_VITVI Putative uncharacterized protein OS=Vitis vinifera GN=VIT_06s0061g01210 PE=4 SV=1|| PF01490.13|Aa_trans|| IPR013057|Amino acid transporter, transmembrane	GO:0005575,GO:0016020,GO:0044425,GO:0016021,GO:0031224	cellular_component,membrane,membrane part,integral to membrane,intrinsic to membrane	--	--
LNC_011568	XLOC_097632	D12:57034403-57035513	0.623315	2.64822	-2.08699	5e-05	0.000250716	lncRNA	co_expression	Gh_D10G0767	AT5G14030	translocon-associated protein beta (TRAPB) family protein||P23438||SSRB_CANFA Translocon-associated protein subunit beta OS=Canis familiaris GN=SSR2 PE=1 SV=1||B9RH13||B9RH13_RICCO Translocon-associated protein, beta subunit, putative OS=Ricinus communis GN=RCOM_1445980 PE=4 SV=1|| PF05753.9|TRAP_beta|| IPR008856|Translocon-associated protein subunit beta||" GO:0005783|endoplasmic reticulum ; GO:…	GO:0005737,GO:0044424,GO:0043226,GO:0043229,GO:0005622,GO:0005623,GO:0044464,GO:0044444,GO:0005575,GO:0043227,GO:0043231,GO:0005783,GO:0016020,GO:0044425,GO:0016021,GO:0031224	cytoplasm,intracellular part,organelle,intracellular organelle,intracellular,cell,cell part,cytoplasmic part,cellular_component,membrane-bounded organelle,intracellular membrane-bounded organelle,endoplasmic reticulum,membrane,membrane part,integral to membrane,intrinsic to membrane	--	--
LNC_011568	XLOC_097632	D12:57034403-57035513	0.623315	2.64822	-2.08699	5e-05	0.000250716	lncRNA	co_expression	Gh_D04G0705	AT5G14030	translocon-associated protein beta (TRAPB) family protein||P23438||SSRB_CANFA Translocon-associated protein subunit beta OS=Canis familiaris GN=SSR2 PE=1 SV=1||B9RH13||B9RH13_RICCO Translocon-associated protein, beta subunit, putative OS=Ricinus communis GN=RCOM_1445980 PE=4 SV=1|| PF05753.9|TRAP_beta|| IPR008856|Translocon-associated protein subunit beta||" GO:0005783|endoplasmic reticulum ; GO:…	GO:0005737,GO:0044424,GO:0043226,GO:0043229,GO:0005622,GO:0005623,GO:0044464,GO:0044444,GO:0005575,GO:0043227,GO:0043231,GO:0005783,GO:0016020,GO:0044425,GO:0016021,GO:0031224	cytoplasm,intracellular part,organelle,intracellular organelle,intracellular,cell,cell part,cytoplasmic part,cellular_component,membrane-bounded organelle,intracellular membrane-bounded organelle,endoplasmic reticulum,membrane,membrane part,integral to membrane,intrinsic to membrane	--	--
LNC_015731	XLOC_118657	scaffold33954:1-410	0.267775	1.26247	-2.23716	0.01925	0.0478142	lncRNA	co_expression	Gh_A05G0500	AT2G24820	translocon at the inner envelope membrane of chloroplasts 55-II||O49931||TIC55_PEA Protein TIC 55, chloroplastic OS=Pisum sativum GN=TIC55 PE=1 SV=1||B9RNS2||B9RNS2_RICCO Chlorophyll a oxygenase, putative OS=Ricinus communis GN=RCOM_0920350 PE=4 SV=1||" PF08417.7|PaO; PF00355.21|Rieske"||" IPR013626|Pheophorbide a oxygenase; IPR017941|Rieske [2Fe-2S] iron-sulphur domain"||" GO:0051537|2 iron, 2 s…	GO:0008150,GO:0008152,GO:0016703,GO:0051537,GO:0051536,GO:0051540,GO:0005488,GO:0016701,GO:0010277,GO:0044710,GO:0003674,GO:0004497,GO:0003824,GO:0016491,GO:0055114	biological_process,metabolic process,oxidoreductase activity, acting on single donors with incorporation of molecular oxygen, incorporation of one atom of oxygen (internal monooxygenases or internal mixed function oxidases),2 iron, 2 sulfur cluster binding,iron-sulfur cluster binding,metal cluster binding,binding,oxidoreductase activity, acting on single donors with incorporation of molecular oxy…	--	--
LNC_008455	XLOC_069096	D05:3702363-3702930	0.264699	1.42664	-2.43019	0.019	0.0472836	lncRNA	co_location	Gh_D05G0471	AT2G37410	translocase inner membrane subunit 17-2||Q9SP35||TI172_ARATH Mitochondrial import inner membrane translocase subunit TIM17-2 OS=Arabidopsis thaliana GN=TIM17-2 PE=1 SV=2||M5WAL2||M5WAL2_PRUPE Uncharacterized protein OS=Prunus persica GN=PRUPE_ppa010976mg PE=4 SV=1||dme:Dmel_CG1158||"Tim17b1; CG1158 gene product from transcript CG1158-RA (EC:3.6.3.51); K10836 mitochondrial protein-transporting ATP…	--	--	--	--
LNC_011568	XLOC_097632	D12:57034403-57035513	0.623315	2.64822	-2.08699	5e-05	0.000250716	lncRNA	co_expression	Gh_A02G0482	AT3G16640	translationally controlled tumor protein||Q5J907||TCTP_ELAGV Translationally-controlled tumor protein homolog OS=Elaeis guineensis var. tenera GN=TCTP PE=1 SV=1||B3TM14||B3TM14_ELAGV Translationally controlled tumor protein OS=Elaeis guineensis var. tenera PE=2 SV=1|| PF00838.12|TCTP||" IPR018103|Translationally controlled tumour protein, conserved site; IPR018105|Translationally controlled tumou…	--	--	--	--
LNC_011568	XLOC_097632	D12:57034403-57035513	0.623315	2.64822	-2.08699	5e-05	0.000250716	lncRNA	co_expression	Gh_D12G1870	AT2G18110	Translation elongation factor EF1B/ribosomal protein S6 family protein||P93447||EF1D_PIMBR Elongation factor 1-delta OS=Pimpinella brachycarpa PE=2 SV=3||D7SGX1||D7SGX1_VITVI Putative uncharacterized protein OS=Vitis vinifera GN=VIT_17s0000g01540 PE=3 SV=1||vvi:100252524||"hypothetical protein LOC100252524 ; K03232 elongation factor EF-1 beta subunit"||" PB002785|Pfam-B_2785; PF00736.14|EF1_GNE"|…	GO:0005737,GO:0044424,GO:0043226,GO:0043229,GO:0005622,GO:0005623,GO:0044464,GO:0044444,GO:0005575,GO:0032991,GO:0009987,GO:0044237,GO:0043227,GO:0043231,GO:0006412,GO:1901576,GO:0044249,GO:0009058,GO:0071704,GO:0044238,GO:0034645,GO:0009059,GO:0044260,GO:0044446,GO:0044422,GO:0005634,GO:0044267,GO:0043234,GO:0006807,GO:0043170,GO:0010467,GO:0034641,GO:1901360,GO:0006725,GO:0019538,GO:0046483,GO:…	cytoplasm,intracellular part,organelle,intracellular organelle,intracellular,cell,cell part,cytoplasmic part,cellular_component,macromolecular complex,cellular process,cellular metabolic process,membrane-bounded organelle,intracellular membrane-bounded organelle,translation,organic substance biosynthetic process,cellular biosynthetic process,biosynthetic process,organic substance metabolic proces…	--	--
LNC_009334	XLOC_077727	D07:15422787-15426887	0.570176	1.61985	-1.50638	0.00065	0.00255034	lncRNA	co_expression	Gh_D11G2272	AT5G64630	Transducin/WD40 repeat-like superfamily protein||Q9SXY1||FAS2_ARATH Chromatin assembly factor 1 subunit FAS2 OS=Arabidopsis thaliana GN=FAS2 PE=1 SV=1||B9RU27||B9RU27_RICCO Chromatin assembly factor I P60 subunit, putative OS=Ricinus communis GN=RCOM_1460830 PE=4 SV=1||vvi:100245389||"hypothetical protein LOC100245389 ; K10751 chromatin assembly factor 1 subunit B"||" PB005489|Pfam-B_5489; PF0040…	GO:0005737,GO:0044424,GO:0005622,GO:0005623,GO:0044464,GO:0044444,GO:0005575,GO:0032991,GO:0009987,GO:0005198,GO:0016192,GO:0051649,GO:0046907,GO:0015031,GO:0045184,GO:0006886,GO:0051641,GO:0033036,GO:0008104,GO:0071702,GO:0043234,GO:0034613,GO:0070727,GO:0030117,GO:0048475,GO:0005515,GO:0044763,GO:0008150,GO:0044699,GO:0051179,GO:0006810,GO:0051234,GO:0016020,GO:0044425,GO:0005488,GO:0003674	cytoplasm,intracellular part,intracellular,cell,cell part,cytoplasmic part,cellular_component,macromolecular complex,cellular process,structural molecule activity,vesicle-mediated transport,establishment of localization in cell,intracellular transport,protein transport,establishment of protein localization,intracellular protein transport,cellular localization,macromolecule localization,protein lo…	--	--
LNC_011568	XLOC_097632	D12:57034403-57035513	0.623315	2.64822	-2.08699	5e-05	0.000250716	lncRNA	co_location	Gh_D12G2397	AT5G24320	Transducin/WD40 repeat-like superfamily protein||Q6LA54||YF48_SCHPO Uncharacterized WD repeat-containing protein C3H5.08c OS=Schizosaccharomyces pombe (strain 972 / ATCC 24843) GN=SPAC3H5.08c PE=1 SV=2||F6H7B5||F6H7B5_VITVI Putative uncharacterized protein OS=Vitis vinifera GN=VIT_16s0098g01520 PE=4 SV=1||ppp:PHYPADRAFT_196684||"hypothetical protein ; K11790 denticleless"|| PF00400.27|WD40||" IPR…	GO:0005515,GO:0003674,GO:0005488	protein binding,molecular_function,binding	--	--
LNC_015731	XLOC_118657	scaffold33954:1-410	0.267775	1.26247	-2.23716	0.01925	0.0478142	lncRNA	co_expression	Gh_D10G0103	AT2G32950	Transducin/WD40 repeat-like superfamily protein||P43254||COP1_ARATH E3 ubiquitin-protein ligase COP1 OS=Arabidopsis thaliana GN=COP1 PE=1 SV=2||B9IAK9||B9IAK9_POPTR Predicted protein OS=Populus trichocarpa GN=POPTRDRAFT_807645 PE=4 SV=1||vvi:100246063||"hypothetical protein LOC100246063 ; K10143 E3 ubiquitin-protein ligase RFWD2 [EC:6.3.2.19]"||" PF13923.1|zf-C3HC4_2; PF00400.27|WD40; PB014322|Pf…	GO:0044237,GO:0071704,GO:0008152,GO:0044238,GO:0044260,GO:0043170,GO:0006464,GO:0036211,GO:0005488,GO:0043412,GO:0043169,GO:0008150,GO:0009987,GO:0046872,GO:0046914,GO:0043167,GO:0005575,GO:0008270,GO:0016879,GO:0016881,GO:0004842,GO:0019787,GO:0005515,GO:0016567,GO:0032446,GO:0070647,GO:0000151,GO:0003824,GO:0003674,GO:0005623,GO:0044464,GO:0016874,GO:0019538,GO:0005622,GO:0044267,GO:0043234,GO:…	cellular metabolic process,organic substance metabolic process,metabolic process,primary metabolic process,cellular macromolecule metabolic process,macromolecule metabolic process,cellular protein modification process,protein modification process,binding,macromolecule modification,cation binding,biological_process,cellular process,metal ion binding,transition metal ion binding,ion binding,cellula…	ath04712,ath04120	Circadian rhythm - plant,Ubiquitin mediated proteolysis
LNC_015731	XLOC_118657	scaffold33954:1-410	0.267775	1.26247	-2.23716	0.01925	0.0478142	lncRNA	co_expression	Gh_A10G0098	AT2G32950	Transducin/WD40 repeat-like superfamily protein||P43254||COP1_ARATH E3 ubiquitin-protein ligase COP1 OS=Arabidopsis thaliana GN=COP1 PE=1 SV=2||B9IAK9||B9IAK9_POPTR Predicted protein OS=Populus trichocarpa GN=POPTRDRAFT_807645 PE=4 SV=1||vvi:100246063||"hypothetical protein LOC100246063 ; K10143 E3 ubiquitin-protein ligase RFWD2 [EC:6.3.2.19]"||" PF13923.1|zf-C3HC4_2; PF00400.27|WD40; PB014322|Pf…	GO:0044237,GO:0009987,GO:0071704,GO:0044238,GO:0005575,GO:0005622,GO:0044424,GO:0005623,GO:0044464,GO:0008150,GO:0044260,GO:0008152,GO:0043170,GO:0044267,GO:0032991,GO:0006464,GO:0036211,GO:0019538,GO:0043412,GO:0043234,GO:0032446,GO:0070647,GO:0016567,GO:0043167,GO:0016879,GO:0008270,GO:0043169,GO:0046872,GO:0016881,GO:0005488,GO:0016874,GO:0004842,GO:0019787,GO:0046914,GO:0003674,GO:0005515,GO:…	cellular metabolic process,cellular process,organic substance metabolic process,primary metabolic process,cellular_component,intracellular,intracellular part,cell,cell part,biological_process,cellular macromolecule metabolic process,metabolic process,macromolecule metabolic process,cellular protein metabolic process,macromolecular complex,cellular protein modification process,protein modification…	ath04712,ath04120	Circadian rhythm - plant,Ubiquitin mediated proteolysis
LNC_015731	XLOC_118657	scaffold33954:1-410	0.267775	1.26247	-2.23716	0.01925	0.0478142	lncRNA	co_expression	Gh_D03G0240	AT4G34280	transducin family protein / WD-40 repeat family protein||Q99J79||DDB2_MOUSE DNA damage-binding protein 2 OS=Mus musculus GN=Ddb2 PE=1 SV=1||B9NAF1||B9NAF1_POPTR Predicted protein (Fragment) OS=Populus trichocarpa GN=POPTRDRAFT_934054 PE=4 SV=1||mmu:107986||"Ddb2; damage specific DNA binding protein 2 ; K10140 DNA damage-binding protein 2"|| PF00400.27|WD40||" IPR001680|WD40 repeat; IPR017986|WD40…	GO:0005515,GO:0005488,GO:0003674	protein binding,binding,molecular_function	--	--
LNC_009737	XLOC_081004	D08:11029484-11032296	1.06972	6.25309	-2.54733	5e-05	0.000250716	lncRNA	co_location	Gh_D08G0748	AT4G03020	transducin family protein / WD-40 repeat family protein||O24467||LE14B_PRUAR LEC14B homolog OS=Prunus armeniaca PE=2 SV=1||F6HQ37||F6HQ37_VITVI Putative uncharacterized protein OS=Vitis vinifera GN=VIT_07s0104g00900 PE=4 SV=1||vvi:100244218||"hypothetical protein LOC100244218 ; K11801 WD repeat-containing protein 23"||" PF00400.27|WD40; PB004934|Pfam-B_4934"||" IPR001680|WD40 repeat; IPR017986|WD…	GO:0005515,GO:0005488,GO:0003674	protein binding,binding,molecular_function	--	--
LNC_009334	XLOC_077727	D07:15422787-15426887	0.570176	1.61985	-1.50638	0.00065	0.00255034	lncRNA	co_expression	Gh_A03G0641	AT3G42660	transducin family protein / WD-40 repeat family protein||O13046||WDHD1_XENLA WD repeat and HMG-box DNA-binding protein 1 OS=Xenopus laevis GN=wdhd1 PE=1 SV=1||M5WEQ3||M5WEQ3_PRUPE Uncharacterized protein OS=Prunus persica GN=PRUPE_ppa020587mg PE=4 SV=1||ath:AT3G42660||"nucleotide binding ; K11274 chromosome transmission fidelity protein 4"||" PB014124|Pfam-B_14124; PF12341.3|DUF3639; PF00400.27|W…	GO:0005575,GO:0005515,GO:0008150,GO:0050896,GO:0006950,GO:0005576,GO:0016836,GO:0005488,GO:0003674,GO:0006952,GO:0016829,GO:0003824,GO:0016835	cellular_component,protein binding,biological_process,response to stimulus,response to stress,extracellular region,hydro-lyase activity,binding,molecular_function,defense response,lyase activity,catalytic activity,carbon-oxygen lyase activity	--	--
LNC_015731	XLOC_118657	scaffold33954:1-410	0.267775	1.26247	-2.23716	0.01925	0.0478142	lncRNA	co_expression	Gh_D05G1792	AT1G19850	Transcriptional factor B3 family protein / auxin-responsive factor AUX/IAA-related||P93024||ARFE_ARATH Auxin response factor 5 OS=Arabidopsis thaliana GN=ARF5 PE=1 SV=3||B9R865||B9R865_RICCO Auxin response factor, putative OS=Ricinus communis GN=RCOM_1597120 PE=4 SV=1||ath:AT1G25560||"AP2 domain-containing transcription factor, putative ; K09287 RAV-like factor"||" PF06507.8|Auxin_resp; PB002360|…	GO:0044424,GO:0043226,GO:0043229,GO:0005622,GO:0005623,GO:0044464,GO:0005575,GO:0009987,GO:0044237,GO:0043227,GO:0043231,GO:1901576,GO:0044249,GO:0009058,GO:0071704,GO:0044238,GO:0034645,GO:0009059,GO:0044260,GO:0005634,GO:0006807,GO:0043170,GO:0010467,GO:0034641,GO:1901360,GO:0006725,GO:0046483,GO:0006139,GO:0050794,GO:0008150,GO:0065007,GO:0050789,GO:0010033,GO:0050896,GO:0008152,GO:0009725,GO:…	intracellular part,organelle,intracellular organelle,intracellular,cell,cell part,cellular_component,cellular process,cellular metabolic process,membrane-bounded organelle,intracellular membrane-bounded organelle,organic substance biosynthetic process,cellular biosynthetic process,biosynthetic process,organic substance metabolic process,primary metabolic process,cellular macromolecule biosyntheti…	--	--
LNC_010225	XLOC_085458	D09:40649360-40650073	0.828647	2.34908	-1.50326	0.0056	0.0167115	lncRNA	co_location	Gh_D09G1337	AT3G17590	transcription regulatory protein SNF5, putative (BSH)||P93045||BSH_ARATH Chromatin structure-remodeling complex protein BSH OS=Arabidopsis thaliana GN=BSH PE=1 SV=2||D7L7A1||D7L7A1_ARALL Putative uncharacterized protein OS=Arabidopsis lyrata subsp. lyrata GN=ARALYDRAFT_479235 PE=4 SV=1||ath:AT3G17590||"BSH; BSH (BUSHY GROWTH) ; K11648 SWI/SNF-related matrix-associated actin-dependent regulator of…	GO:0009987,GO:0005622,GO:0005575,GO:0005623,GO:0044464,GO:0044424,GO:0043226,GO:0043229,GO:0008150,GO:0043228,GO:0043232,GO:0043227,GO:0043231,GO:0005634,GO:0044763,GO:0044699,GO:0071840,GO:0044446,GO:0044422,GO:0005694,GO:0016043,GO:0006996,GO:0051276,GO:0043233,GO:0070013,GO:0031974,GO:0006325,GO:0000228,GO:0031981,GO:0006338,GO:0044428,GO:0016568	cellular process,intracellular,cellular_component,cell,cell part,intracellular part,organelle,intracellular organelle,biological_process,non-membrane-bounded organelle,intracellular non-membrane-bounded organelle,membrane-bounded organelle,intracellular membrane-bounded organelle,nucleus,single-organism cellular process,single-organism process,cellular component organization or biogenesis,intrace…	--	--
LNC_015731	XLOC_118657	scaffold33954:1-410	0.267775	1.26247	-2.23716	0.01925	0.0478142	lncRNA	co_expression	Gh_A12G0899	AT3G60220	TOXICOS EN LEVADURA 4||Q9LY41||ATL4_ARATH E3 ubiquitin-protein ligase ATL4 OS=Arabidopsis thaliana GN=ATL4 PE=1 SV=1||G7LDE0||G7LDE0_MEDTR RING finger protein OS=Medicago truncatula GN=MTR_8g009190 PE=4 SV=1||gga:422382||"RNF128; ring finger protein 128 ; K10629 E3 ubiquitin-protein ligase RNF128 [EC:6.3.2.19]"|| PF13639.1|zf-RING_2|| IPR001841|Zinc finger, RING-type||" GO:0005515|protein binding…	GO:0005634,GO:0005488,GO:0043169,GO:0046872,GO:0046914,GO:0043167,GO:0005575,GO:0008270,GO:0016879,GO:0016881,GO:0004842,GO:0019787,GO:0005515,GO:0043227,GO:0043231,GO:0000152,GO:0005680,GO:0000151,GO:0003824,GO:0031461,GO:0003674,GO:0044428,GO:0043229,GO:0043226,GO:0005623,GO:0044464,GO:0016874,GO:0005622,GO:0043234,GO:0044424,GO:0044422,GO:0044446,GO:0032991	nucleus,binding,cation binding,metal ion binding,transition metal ion binding,ion binding,cellular_component,zinc ion binding,ligase activity, forming carbon-nitrogen bonds,acid-amino acid ligase activity,ubiquitin-protein ligase activity,small conjugating protein ligase activity,protein binding,membrane-bounded organelle,intracellular membrane-bounded organelle,nuclear ubiquitin ligase complex,a…	--	--
LNC_008266	XLOC_066713	D04:28728060-28729009	0.377393	1.25593	-1.73461	0.00585	0.0173466	lncRNA	co_expression	Gh_D13G2394	AT4G01470	tonoplast intrinsic protein 1;3||O82598||TIP13_ARATH Aquaporin TIP1-3 OS=Arabidopsis thaliana GN=TIP1-3 PE=1 SV=1||D9DBW0||"D9DBW0_GOSHI Aquaporin TIP1;7 OS=Gossypium hirsutum GN=GhTIP1;7 PE=2 SV=1"||ath:AT4G01470||"GAMMA-TIP3/TIP1;3 (tonoplast intrinsic protein 1;3); water channel ; K09873 aquaporin TIP"|| PF00230.15|MIP||" IPR000425|Major intrinsic protein; IPR022357|Major intrinsic protein, co…	GO:0005575,GO:0051179,GO:0006810,GO:0051234,GO:0008150,GO:0016020,GO:0005215,GO:0003674	cellular_component,localization,transport,establishment of localization,biological_process,membrane,transporter activity,molecular_function	--	--
LNC_015731	XLOC_118657	scaffold33954:1-410	0.267775	1.26247	-2.23716	0.01925	0.0478142	lncRNA	co_expression	Gh_D12G1556	AT2G02180	tobamovirus multiplication protein 3||M5XYR5||M5XYR5_PRUPE Uncharacterized protein OS=Prunus persica GN=PRUPE_ppa009358mg PE=4 SV=1|| PF06454.6|DUF1084|| IPR009457|Domain of unknown function DUF1084	--	--	--	--
LNC_010261	XLOC_085702	D09:44954283-44968939	0.41708	1.64109	-1.97626	0.02	0.0493863	lncRNA	co_location	Gh_D09G1730	AT5G62650	Tic22-like family protein||B9RIR7||B9RIR7_RICCO Putative uncharacterized protein OS=Ricinus communis GN=RCOM_1581950 PE=4 SV=1|| PF04278.7|Tic22|| IPR007378|Tic22-like	GO:0071704,GO:0044238,GO:0008150,GO:0005975,GO:0008152,GO:0016787,GO:0004559,GO:0015923,GO:0003674,GO:0003824,GO:0016798,GO:0004553	organic substance metabolic process,primary metabolic process,biological_process,carbohydrate metabolic process,metabolic process,hydrolase activity,alpha-mannosidase activity,mannosidase activity,molecular_function,catalytic activity,hydrolase activity, acting on glycosyl bonds,hydrolase activity, hydrolyzing O-glycosyl compounds	--	--
LNC_011568	XLOC_097632	D12:57034403-57035513	0.623315	2.64822	-2.08699	5e-05	0.000250716	lncRNA	co_location	Gh_D12G2402	AT4G27800	thylakoid-associated phosphatase 38||P49599||P2C57_ARATH Protein phosphatase 2C 57 OS=Arabidopsis thaliana GN=PPH1 PE=2 SV=2||B9T8J0||B9T8J0_RICCO Protein phosphatase, putative OS=Ricinus communis GN=RCOM_0335320 PE=3 SV=1||xtr:493392||"ppm1b; ppm1b protein ; K04461 protein phosphatase 1B (formerly 2C) [EC:3.1.3.16]"|| PF00481.16|PP2C||" IPR000222|Protein phosphatase 2C, manganese/magnesium aspar…	GO:0003674,GO:0003824	molecular_function,catalytic activity	--	--
LNC_015731	XLOC_118657	scaffold33954:1-410	0.267775	1.26247	-2.23716	0.01925	0.0478142	lncRNA	co_expression	Gh_A12G2253	AT4G27800	thylakoid-associated phosphatase 38||P49599||P2C57_ARATH Protein phosphatase 2C 57 OS=Arabidopsis thaliana GN=PPH1 PE=2 SV=2||B9T8J0||B9T8J0_RICCO Protein phosphatase, putative OS=Ricinus communis GN=RCOM_0335320 PE=3 SV=1||xtr:493392||"ppm1b; ppm1b protein ; K04461 protein phosphatase 1B (formerly 2C) [EC:3.1.3.16]"|| PF00481.16|PP2C||" IPR000222|Protein phosphatase 2C, manganese/magnesium aspar…	GO:0003824,GO:0003674	catalytic activity,molecular_function	--	--
LNC_002563	XLOC_021233	A06:6373382-6374313	0.540273	3.06003	-2.50178	5e-05	0.000250716	lncRNA	co_location	Gh_A06G0383	AT1G77490	thylakoidal ascorbate peroxidase||Q42593||APXT_ARATH L-ascorbate peroxidase T, chloroplastic OS=Arabidopsis thaliana GN=APXT PE=2 SV=2||I1JZ45||I1JZ45_SOYBN Uncharacterized protein OS=Glycine max PE=3 SV=2||ath:AT1G77490||"TAPX; TAPX; L-ascorbate peroxidase ; K00434 L-ascorbate peroxidase [EC:1.11.1.11]"|| PF00141.18|peroxidase||" IPR002016|Haem peroxidase, plant/fungal/bacterial; IPR002207|Plant…	GO:0003824,GO:0020037,GO:0046906,GO:0008152,GO:0008150,GO:0044710,GO:0016491,GO:0055114,GO:0006979,GO:0097159,GO:1901363,GO:0003674,GO:0004601,GO:0016684,GO:0016209,GO:0006950,GO:0005488,GO:0050896	catalytic activity,heme binding,tetrapyrrole binding,metabolic process,biological_process,single-organism metabolic process,oxidoreductase activity,oxidation-reduction process,response to oxidative stress,organic cyclic compound binding,heterocyclic compound binding,molecular_function,peroxidase activity,oxidoreductase activity, acting on peroxide as acceptor,antioxidant activity,response to stre…	ath00053,ath00480	Ascorbate and aldarate metabolism,Glutathione metabolism
LNC_015731	XLOC_118657	scaffold33954:1-410	0.267775	1.26247	-2.23716	0.01925	0.0478142	lncRNA	co_expression	Gh_A12G1001	AT4G01050	thylakoid rhodanese-like||Q9M158||STR4_ARATH Rhodanese-like domain-containing protein 4, chloroplastic OS=Arabidopsis thaliana GN=STR4 PE=1 SV=2||B9I8W2||B9I8W2_POPTR Predicted protein OS=Populus trichocarpa GN=POPTRDRAFT_731296 PE=4 SV=1|| PB017515|Pfam-B_17515	--	--	--	--
LNC_015731	XLOC_118657	scaffold33954:1-410	0.267775	1.26247	-2.23716	0.01925	0.0478142	lncRNA	co_expression	Gh_A10G0264	AT1G28480	Thioredoxin superfamily protein||Q9SGP6||GRXC9_ARATH Glutaredoxin-C9 OS=Arabidopsis thaliana GN=GRXC9 PE=1 SV=1||B9RB85||B9RB85_RICCO Glutaredoxin, grx, putative OS=Ricinus communis GN=RCOM_1672930 PE=4 SV=1||ppp:PHYPADRAFT_38805||"hypothetical protein ; K03676 glutaredoxin 3"|| PF00462.19|Glutaredoxin|| IPR002109|Glutaredoxin||" GO:0015035|protein disulfide oxidoreductase activity ; GO:0009055|e…	GO:0065007,GO:0050789,GO:0050794,GO:0008150,GO:0009987,GO:0009055,GO:0019725,GO:0044699,GO:0065008,GO:0042592,GO:0016491,GO:0044763,GO:0003824,GO:0003674,GO:0045454,GO:0015035,GO:0015036,GO:0016667	biological regulation,regulation of biological process,regulation of cellular process,biological_process,cellular process,electron carrier activity,cellular homeostasis,single-organism process,regulation of biological quality,homeostatic process,oxidoreductase activity,single-organism cellular process,catalytic activity,molecular_function,cell redox homeostasis,protein disulfide oxidoreductase ac…	--	--
LNC_015731	XLOC_118657	scaffold33954:1-410	0.267775	1.26247	-2.23716	0.01925	0.0478142	lncRNA	co_expression	Gh_D05G2291	AT4G03520	Thioredoxin superfamily protein||P07591||TRXM_SPIOL Thioredoxin M-type, chloroplastic OS=Spinacia oleracea PE=1 SV=2||M5W035||M5W035_PRUPE Uncharacterized protein OS=Prunus persica GN=PRUPE_ppa012199mg PE=4 SV=1||osa:4330107||"Os02g0639900; hypothetical protein ; K03671 thioredoxin 1"|| PF00085.15|Thioredoxin||" IPR005746|Thioredoxin; IPR012336|Thioredoxin-like fold; IPR013766|Thioredoxin domain;…	GO:0009987,GO:0008150,GO:0008152,GO:0050794,GO:0065007,GO:0050789,GO:0044699,GO:0044710,GO:0044763,GO:0019725,GO:0042592,GO:0045454,GO:0065008,GO:0003674,GO:0016491,GO:0016209,GO:0055114,GO:0003824	cellular process,biological_process,metabolic process,regulation of cellular process,biological regulation,regulation of biological process,single-organism process,single-organism metabolic process,single-organism cellular process,cellular homeostasis,homeostatic process,cell redox homeostasis,regulation of biological quality,molecular_function,oxidoreductase activity,antioxidant activity,oxidati…	--	--
LNC_015731	XLOC_118657	scaffold33954:1-410	0.267775	1.26247	-2.23716	0.01925	0.0478142	lncRNA	co_expression	Gh_D02G0744	AT3G15360	thioredoxin M-type 4||P07591||TRXM_SPIOL Thioredoxin M-type, chloroplastic OS=Spinacia oleracea PE=1 SV=2||E0CQM3||E0CQM3_VITVI Putative uncharacterized protein OS=Vitis vinifera GN=VIT_18s0001g15310 PE=2 SV=1||pop:POPTR_263504||"PtrTrxm4; thioredoxin m ; K03671 thioredoxin 1"|| PF00085.15|Thioredoxin||" IPR005746|Thioredoxin; IPR012336|Thioredoxin-like fold; IPR013766|Thioredoxin domain; IPR0179…	GO:0009987,GO:0044763,GO:0050794,GO:0008150,GO:0065007,GO:0044699,GO:0050789,GO:0008152,GO:0065008,GO:0019725,GO:0042592,GO:0045454,GO:0044710,GO:0003674,GO:0003824,GO:0016209,GO:0016491,GO:0055114	cellular process,single-organism cellular process,regulation of cellular process,biological_process,biological regulation,single-organism process,regulation of biological process,metabolic process,regulation of biological quality,cellular homeostasis,homeostatic process,cell redox homeostasis,single-organism metabolic process,molecular_function,catalytic activity,antioxidant activity,oxidoreducta…	--	--
LNC_011568	XLOC_097632	D12:57034403-57035513	0.623315	2.64822	-2.08699	5e-05	0.000250716	lncRNA	co_expression	Gh_A10G1358	AT3G08710	thioredoxin H-type 9||P85801||TRXH_POPJC Thioredoxin H-type OS=Populus jackii PE=1 SV=1||D8L5E3||D8L5E3_MEDTR Thioredoxin OS=Medicago truncatula GN=MTR_4g111950 PE=2 SV=1||pop:POPTR_825426||"PtrTrxh5; thioredoxin h ; K03671 thioredoxin 1"|| PF00085.15|Thioredoxin||" IPR005746|Thioredoxin; IPR012336|Thioredoxin-like fold; IPR013766|Thioredoxin domain; IPR017937|Thioredoxin, conserved site"||" GO:0…	GO:0009987,GO:0044763,GO:0050794,GO:0008150,GO:0065007,GO:0044699,GO:0050789,GO:0008152,GO:0065008,GO:0019725,GO:0042592,GO:0045454,GO:0044710,GO:0003674,GO:0003824,GO:0016209,GO:0016491,GO:0055114	cellular process,single-organism cellular process,regulation of cellular process,biological_process,biological regulation,single-organism process,regulation of biological process,metabolic process,regulation of biological quality,cellular homeostasis,homeostatic process,cell redox homeostasis,single-organism metabolic process,molecular_function,catalytic activity,antioxidant activity,oxidoreducta…	--	--
LNC_011568	XLOC_097632	D12:57034403-57035513	0.623315	2.64822	-2.08699	5e-05	0.000250716	lncRNA	co_expression	Gh_A12G1153	AT2G47470	thioredoxin family protein||P38661||PDIA6_MEDSA Probable protein disulfide-isomerase A6 OS=Medicago sativa PE=1 SV=1||G1ED19||G1ED19_GOSHI Protein disulfide isomerase OS=Gossypium hirsutum GN=GHPDI12 PE=2 SV=1||pop:POPTR_816711||"hypothetical protein ; K09584 protein disulfide isomerase family A, member 6 [EC:5.3.4.1]"||" PF07749.7|ERp29; PF00085.15|Thioredoxin"||" IPR005746|Thioredoxin; IPR01167…	GO:0005737,GO:0044424,GO:0043226,GO:0043229,GO:0005622,GO:0005623,GO:0044464,GO:0044444,GO:0005575,GO:0009987,GO:0043227,GO:0043231,GO:0044763,GO:0050794,GO:0008150,GO:0065007,GO:0005783,GO:0044699,GO:0050789,GO:0008152,GO:0065008,GO:0019725,GO:0042592,GO:0045454,GO:0044710,GO:0003674,GO:0003824,GO:0016209,GO:0016491,GO:0055114	cytoplasm,intracellular part,organelle,intracellular organelle,intracellular,cell,cell part,cytoplasmic part,cellular_component,cellular process,membrane-bounded organelle,intracellular membrane-bounded organelle,single-organism cellular process,regulation of cellular process,biological_process,biological regulation,endoplasmic reticulum,single-organism process,regulation of biological process,me…	--	--
LNC_011568	XLOC_097632	D12:57034403-57035513	0.623315	2.64822	-2.08699	5e-05	0.000250716	lncRNA	co_expression	Gh_A11G0549	AT1G04290	Thioesterase superfamily protein||Q5R833||ACO13_PONAB Acyl-coenzyme A thioesterase 13 OS=Pongo abelii GN=ACOT13 PE=2 SV=1||A9PCW5||A9PCW5_POPTR Predicted protein OS=Populus trichocarpa GN=POPTRDRAFT_556283 PE=2 SV=1|| PF03061.17|4HBT|| IPR006683|Thioesterase superfamily	--	--	--	--
LNC_004633	XLOC_037039	A09:58200314-58204044	0.459324	1.38662	-1.59399	0.0036	0.0114122	lncRNA	co_location	Gh_A09G0935	AT4G39530	Tetratricopeptide repeat (TPR)-like superfamily protein||Q9MA50||PPR13_ARATH Pentatricopeptide repeat-containing protein At1g05750, chloroplastic OS=Arabidopsis thaliana GN=PDE247 PE=2 SV=1||F6HAB7||F6HAB7_VITVI Putative uncharacterized protein OS=Vitis vinifera GN=VIT_06s0009g00650 PE=4 SV=1||" PF01535.15|PPR; PF13041.1|PPR_2; PF12854.2|PPR_1; PB010214|Pfam-B_10214"|| IPR002885|Pentatricopeptide…	GO:0005515,GO:0003674,GO:0005488	protein binding,molecular_function,binding	--	--
LNC_003120	XLOC_025532	A07:9559486-9569234	0.896938	2.67807	-1.57811	0.0142	0.0369804	lncRNA	co_location	Gh_A07G0660	AT5G37590	Tetratricopeptide repeat (TPR)-like superfamily protein||Q6AZT7||NPHP3_XENLA Nephrocystin-3 OS=Xenopus laevis GN=nphp3 PE=2 SV=1||B9T2R5||B9T2R5_RICCO Kinesin light chain, putative OS=Ricinus communis GN=RCOM_0593640 PE=4 SV=1||mbr:MONBRDRAFT_32673||"hypothetical protein ; K10407 kinesin light chain"||" PF13374.1|TPR_10; PF13424.1|TPR_12"||" IPR013026|Tetratricopeptide repeat-containing domain; I…	GO:0005515,GO:0005488,GO:0003674	protein binding,binding,molecular_function	--	--
LNC_009737	XLOC_081004	D08:11029484-11032296	1.06972	6.25309	-2.54733	5e-05	0.000250716	lncRNA	co_location	Gh_D08G0749	AT2G30780	Tetratricopeptide repeat (TPR)-like superfamily protein||O49343||PP177_ARATH Pentatricopeptide repeat-containing protein At2g30780 OS=Arabidopsis thaliana GN=At2g30780 PE=2 SV=1||D7TP76||D7TP76_VITVI Putative uncharacterized protein OS=Vitis vinifera GN=VIT_07s0104g00910 PE=4 SV=1||" PF01535.15|PPR; PF13041.1|PPR_2"|| IPR002885|Pentatricopeptide repeat	--	--	--	--
LNC_015731	XLOC_118657	scaffold33954:1-410	0.267775	1.26247	-2.23716	0.01925	0.0478142	lncRNA	co_expression	Gh_D10G2302	AT2G44920	Tetratricopeptide repeat (TPR)-like superfamily protein||O22160||TL15A_ARATH Thylakoid lumenal 15 kDa protein 1, chloroplastic OS=Arabidopsis thaliana GN=At2g44920 PE=1 SV=2||I1LMI3||I1LMI3_SOYBN Uncharacterized protein OS=Glycine max PE=4 SV=1|| PF00805.17|Pentapeptide|| IPR001646|Pentapeptide repeat	--	--	--	--
LNC_015731	XLOC_118657	scaffold33954:1-410	0.267775	1.26247	-2.23716	0.01925	0.0478142	lncRNA	co_expression	Gh_D04G0843	AT4G28080	Tetratricopeptide repeat (TPR)-like superfamily protein||F4J5S1||CLU_ARATH Clustered mitochondria protein OS=Arabidopsis thaliana GN=FMT PE=2 SV=1||B9SQW7||B9SQW7_RICCO Eukaryotic translation initiation factor 3 subunit, putative OS=Ricinus communis GN=RCOM_1404940 PE=4 SV=1||ddi:DDB_0215379||"cluA; 150 kDa protein ; K03255 translation initiation factor eIF-3 subunit P135"||" PB000818|Pfam-B_818;…	GO:0005575,GO:0009987,GO:0005515,GO:0051716,GO:0044763,GO:0050794,GO:0008150,GO:0065007,GO:0044699,GO:0050789,GO:0007166,GO:0023052,GO:0044700,GO:0007165,GO:0007186,GO:0050896,GO:0007154,GO:0016020,GO:0007218,GO:0005488,GO:0003674	cellular_component,cellular process,protein binding,cellular response to stimulus,single-organism cellular process,regulation of cellular process,biological_process,biological regulation,single-organism process,regulation of biological process,cell surface receptor signaling pathway,signaling,single organism signaling,signal transduction,G-protein coupled receptor signaling pathway,response to st…	--	--
LNC_015731	XLOC_118657	scaffold33954:1-410	0.267775	1.26247	-2.23716	0.01925	0.0478142	lncRNA	co_expression	Gh_A04G1357	AT4G28080	Tetratricopeptide repeat (TPR)-like superfamily protein||F4J5S1||CLU_ARATH Clustered mitochondria protein OS=Arabidopsis thaliana GN=FMT PE=2 SV=1||B9SQW7||B9SQW7_RICCO Eukaryotic translation initiation factor 3 subunit, putative OS=Ricinus communis GN=RCOM_1404940 PE=4 SV=1||ddi:DDB_0215379||"cluA; 150 kDa protein ; K03255 translation initiation factor eIF-3 subunit P135"||" PB000818|Pfam-B_818;…	GO:0005575,GO:0009987,GO:0005515,GO:0051716,GO:0044763,GO:0050794,GO:0008150,GO:0065007,GO:0044699,GO:0050789,GO:0007166,GO:0023052,GO:0044700,GO:0007165,GO:0007186,GO:0050896,GO:0007154,GO:0016020,GO:0007218,GO:0005488,GO:0003674	cellular_component,cellular process,protein binding,cellular response to stimulus,single-organism cellular process,regulation of cellular process,biological_process,biological regulation,single-organism process,regulation of biological process,cell surface receptor signaling pathway,signaling,single organism signaling,signal transduction,G-protein coupled receptor signaling pathway,response to st…	--	--
LNC_006819	XLOC_054129	A13:76741474-76744936	0.414467	1.23596	-1.5763	5e-05	0.000250716	lncRNA	co_location	Gh_A13G1774	AT5G20190	Tetratricopeptide repeat (TPR)-like superfamily protein||A9PFB3||A9PFB3_POPTR Putative uncharacterized protein OS=Populus trichocarpa PE=2 SV=1||" PB000528|Pfam-B_528; PB003931|Pfam-B_3931"|| IPR013026|Tetratricopeptide repeat-containing domain|| GO:0005515|protein binding	GO:0005515,GO:0005488,GO:0003674	protein binding,binding,molecular_function	--	--
LNC_006819	XLOC_054129	A13:76741474-76744936	0.414467	1.23596	-1.5763	5e-05	0.000250716	lncRNA	co_location	Gh_A13G1780	AT5G35430	Tetratricopeptide repeat (TPR)-like superfamily protein||A4IFB6||CNO10_BOVIN CCR4-NOT transcription complex subunit 10 OS=Bos taurus GN=CNOT10 PE=2 SV=1||F6HHB1||F6HHB1_VITVI Putative uncharacterized protein OS=Vitis vinifera GN=VIT_11s0016g05820 PE=4 SV=1||vvi:100252496||"hypothetical protein LOC100252496 ; K12607 CCR4-NOT transcription complex subunit 10"||" PF07719.12|TPR_2; PF00515.23|TPR_1; …	GO:0005515,GO:0005488,GO:0042802,GO:0003674	protein binding,binding,identical protein binding,molecular_function	ath03018	RNA degradation
LNC_015731	XLOC_118657	scaffold33954:1-410	0.267775	1.26247	-2.23716	0.01925	0.0478142	lncRNA	co_expression	Gh_D06G0320	AT5G65160	tetratricopeptide repeat (TPR)-containing protein||Q9MAH1||TTL1_ARATH TPR repeat-containing thioredoxin TTL1 OS=Arabidopsis thaliana GN=TTL1 PE=1 SV=1||M5XLP7||M5XLP7_PRUPE Uncharacterized protein OS=Prunus persica GN=PRUPE_ppa002048mg PE=4 SV=1||sbi:SORBI_04g027610||"SORBIDRAFT_04g027610; hypothetical protein ; K09527 DnaJ homolog, subfamily C, member 7"||" PF07719.12|TPR_2; PB008651|Pfam-B_8651…	GO:0065007,GO:0050789,GO:0050794,GO:0005488,GO:0008150,GO:0009987,GO:0005515,GO:0006890,GO:0019725,GO:0044699,GO:0006810,GO:0051234,GO:0044765,GO:0065008,GO:0042592,GO:0051179,GO:0044763,GO:0003674,GO:0045454,GO:0016192,GO:0042802,GO:0048193,GO:0046907,GO:0051649,GO:0051641,GO:0005198	biological regulation,regulation of biological process,regulation of cellular process,binding,biological_process,cellular process,protein binding,retrograde vesicle-mediated transport, Golgi to ER,cellular homeostasis,single-organism process,transport,establishment of localization,single-organism transport,regulation of biological quality,homeostatic process,localization,single-organism cellular …	--	--
LNC_015731	XLOC_118657	scaffold33954:1-410	0.267775	1.26247	-2.23716	0.01925	0.0478142	lncRNA	co_expression	Gh_D04G0022	AT3G12090	tetraspanin6||Q9C7C1||TET6_ARATH Tetraspanin-6 OS=Arabidopsis thaliana GN=TET6 PE=2 SV=1||F6HNH9||F6HNH9_VITVI Putative uncharacterized protein OS=Vitis vinifera GN=VIT_13s0019g04050 PE=4 SV=1||" PB000332|Pfam-B_332; PB001476|Pfam-B_1476; PF00335.15|Tetraspannin"|| IPR018499|Tetraspanin/Peripherin|| GO:0016021|integral to membrane	GO:0071704,GO:0008152,GO:0044238,GO:0006629,GO:0008150,GO:0005575,GO:0016020,GO:0044710,GO:0016021,GO:0031224,GO:0044425	organic substance metabolic process,metabolic process,primary metabolic process,lipid metabolic process,biological_process,cellular_component,membrane,single-organism metabolic process,integral to membrane,intrinsic to membrane,membrane part	--	--
LNC_015731	XLOC_118657	scaffold33954:1-410	0.267775	1.26247	-2.23716	0.01925	0.0478142	lncRNA	co_expression	Gh_A08G1408	AT5G46700	Tetraspanin family protein||Q9FIQ5||TRN2_ARATH Protein TORNADO 2 OS=Arabidopsis thaliana GN=TRN2 PE=1 SV=1||B9RXE3||B9RXE3_RICCO Putative uncharacterized protein OS=Ricinus communis GN=RCOM_0903100 PE=4 SV=1||" PB000332|Pfam-B_332; PB001476|Pfam-B_1476; PF00335.15|Tetraspannin"|| IPR018499|Tetraspanin/Peripherin|| GO:0016021|integral to membrane	GO:0008150,GO:0005575,GO:0044703,GO:0005576,GO:0022414,GO:0007618,GO:0000003,GO:0016020,GO:0007610,GO:0004558,GO:0007617,GO:0019098,GO:0004564,GO:0004575,GO:0015926,GO:0004553,GO:0003824,GO:0016798,GO:0003674,GO:0051705,GO:0050896,GO:0016021,GO:0031224,GO:0044425,GO:0051704,GO:0016787	biological_process,cellular_component,multi-organism reproductive process,extracellular region,reproductive process,mating,reproduction,membrane,behavior,alpha-glucosidase activity,mating behavior,reproductive behavior,beta-fructofuranosidase activity,sucrose alpha-glucosidase activity,glucosidase activity,hydrolase activity, hydrolyzing O-glycosyl compounds,catalytic activity,hydrolase activity,…	--	--
LNC_015731	XLOC_118657	scaffold33954:1-410	0.267775	1.26247	-2.23716	0.01925	0.0478142	lncRNA	co_expression	Gh_D10G0220	AT2G20740	Tetraspanin family protein||Q940P5||TET19_ARATH Tetraspanin-19 OS=Arabidopsis thaliana GN=At2g20740 PE=2 SV=1||B9N3E1||B9N3E1_POPTR Predicted protein OS=Populus trichocarpa GN=POPTRDRAFT_926270 PE=4 SV=1||vvi:100258601||"hypothetical protein LOC100258601 ; K03144 transcription initiation factor TFIIH subunit H4"	--	--	--	--
LNC_015731	XLOC_118657	scaffold33954:1-410	0.267775	1.26247	-2.23716	0.01925	0.0478142	lncRNA	co_expression	Gh_D09G0305	AT3G25810	Terpenoid cyclases/Protein prenyltransferases superfamily protein||B9T536||TPS10_RICCO Terpene synthase 10 OS=Ricinus communis GN=TPS10 PE=2 SV=1||F6I5S6||F6I5S6_VITVI Putative uncharacterized protein OS=Vitis vinifera GN=VIT_13s0067g03700 PE=4 SV=1||vvi:100261705||"GSVIVT00030956001; hypothetical protein LOC100261705 ; K07385 1,8-cineole synthase [EC:4.2.3.-]"||" PF03936.11|Terpene_synth_C; PF01…	GO:0008152,GO:0005488,GO:0043169,GO:0008150,GO:0046872,GO:0043167,GO:0003824,GO:0003674,GO:0016829,GO:0010333,GO:0016835,GO:0016838,GO:0000287	metabolic process,binding,cation binding,biological_process,metal ion binding,ion binding,catalytic activity,molecular_function,lyase activity,terpene synthase activity,carbon-oxygen lyase activity,carbon-oxygen lyase activity, acting on phosphates,magnesium ion binding	ath01110,ath00902	Biosynthesis of secondary metabolites,Monoterpenoid biosynthesis
LNC_015731	XLOC_118657	scaffold33954:1-410	0.267775	1.26247	-2.23716	0.01925	0.0478142	lncRNA	co_expression	Gh_A09G0304	AT3G25820	terpene synthase-like sequence-1,8-cineole||B9T536||TPS10_RICCO Terpene synthase 10 OS=Ricinus communis GN=TPS10 PE=2 SV=1||F6I5S6||F6I5S6_VITVI Putative uncharacterized protein OS=Vitis vinifera GN=VIT_13s0067g03700 PE=4 SV=1||vvi:100261705||"GSVIVT00030956001; hypothetical protein LOC100261705 ; K07385 1,8-cineole synthase [EC:4.2.3.-]"||" PF03936.11|Terpene_synth_C; PF01397.16|Terpene_synth"||…	GO:0008152,GO:0008150,GO:0005488,GO:0043169,GO:0046872,GO:0043167,GO:0003674,GO:0003824,GO:0016829,GO:0000287,GO:0016835,GO:0010333,GO:0016838	metabolic process,biological_process,binding,cation binding,metal ion binding,ion binding,molecular_function,catalytic activity,lyase activity,magnesium ion binding,carbon-oxygen lyase activity,terpene synthase activity,carbon-oxygen lyase activity, acting on phosphates	--	--
LNC_015731	XLOC_118657	scaffold33954:1-410	0.267775	1.26247	-2.23716	0.01925	0.0478142	lncRNA	co_expression	Gh_D11G2897	AT5G23960	terpene synthase 21||Q43714||DCS3_GOSAR (+)-delta-cadinene synthase isozyme A OS=Gossypium arboreum GN=CAD1-A PE=2 SV=1||K7PRF2||K7PRF2_GOSHI Sesquiterpene synthase OS=Gossypium hirsutum GN=TPS1 PE=2 SV=1||pop:POPTR_810753||"hypothetical protein ; K07385 1,8-cineole synthase [EC:4.2.3.-]"||" PF03936.11|Terpene_synth_C; PF01397.16|Terpene_synth"||" IPR001906|Terpene synthase, N-terminal domain; IP…	GO:0008152,GO:0008150,GO:1901363,GO:0097159,GO:0043167,GO:0005488,GO:0003676,GO:0003674,GO:0043169,GO:0046872,GO:0016829,GO:0003824,GO:0003723,GO:0000287,GO:0016835,GO:0016838,GO:0010333	metabolic process,biological_process,heterocyclic compound binding,organic cyclic compound binding,ion binding,binding,nucleic acid binding,molecular_function,cation binding,metal ion binding,lyase activity,catalytic activity,RNA binding,magnesium ion binding,carbon-oxygen lyase activity,carbon-oxygen lyase activity, acting on phosphates,terpene synthase activity	--	--
LNC_015731	XLOC_118657	scaffold33954:1-410	0.267775	1.26247	-2.23716	0.01925	0.0478142	lncRNA	co_expression	Gh_D05G1550	AT1G61120	terpene synthase 04||Q93YV0||GES_ARATH (E,E)-geranyllinalool synthase OS=Arabidopsis thaliana GN=GES PE=2 SV=1||E5GAI1||E5GAI1_VITVI (E)-nerolidol/(E,E)-geranyl linalool synthase OS=Vitis vinifera PE=2 SV=1||ath:AT1G79460||"GA2; GA2 (GA REQUIRING 2); ent-kaurene synthase ; K04121 ent-kaurene synthase [EC:4.2.3.19]"||" PF03936.11|Terpene_synth_C; PB001715|Pfam-B_1715; PF01397.16|Terpene_synth; PB0…	GO:0008152,GO:0008150,GO:0043167,GO:0005488,GO:0003674,GO:0043169,GO:0046872,GO:0016829,GO:0003824,GO:0000287,GO:0016835,GO:0016838,GO:0010333	metabolic process,biological_process,ion binding,binding,molecular_function,cation binding,metal ion binding,lyase activity,catalytic activity,magnesium ion binding,carbon-oxygen lyase activity,carbon-oxygen lyase activity, acting on phosphates,terpene synthase activity	ath00904	Diterpenoid biosynthesis
LNC_015731	XLOC_118657	scaffold33954:1-410	0.267775	1.26247	-2.23716	0.01925	0.0478142	lncRNA	co_expression	Gh_D02G1584	AT3G26120	terminal EAR1-like 1||O65001||TE1_MAIZE Protein terminal ear1 OS=Zea mays GN=TE1 PE=2 SV=1||A9XIW7||A9XIW7_POPCN Terminal ear1-like 2 protein OS=Populus canescens GN=TEL2 PE=4 SV=1||pfa:PF13_0122||"cyclophilin (EC:5.2.1.8); K01802 peptidylprolyl isomerase [EC:5.2.1.8]"||" PF00076.17|RRM_1; PF04059.7|RRM_2"||" IPR000504|RNA recognition motif domain; IPR007201|RNA recognition motif 2"|| GO:0003676|…	GO:0005488,GO:1901363,GO:0097159,GO:0003676,GO:0003674	binding,heterocyclic compound binding,organic cyclic compound binding,nucleic acid binding,molecular_function	--	--
LNC_015731	XLOC_118657	scaffold33954:1-410	0.267775	1.26247	-2.23716	0.01925	0.0478142	lncRNA	co_expression	Gh_D12G1425	AT3G27010	TEOSINTE BRANCHED 1, cycloidea, PCF (TCP)-domain family protein 20||Q9LSD5||TCP20_ARATH Transcription factor TCP20 OS=Arabidopsis thaliana GN=TCP20 PE=1 SV=1||B9GMN9||B9GMN9_POPTR Predicted protein OS=Populus trichocarpa GN=POPTRDRAFT_750930 PE=4 SV=1|| PF03634.8|TCP||" IPR005333|Transcription factor, TCP; IPR017887|Transcription factor TCP subgroup"	--	--	--	--
LNC_015731	XLOC_118657	scaffold33954:1-410	0.267775	1.26247	-2.23716	0.01925	0.0478142	lncRNA	co_expression	Gh_A07G0613	AT5G60970	TEOSINTE BRANCHED 1, cycloidea and PCF transcription factor 5||Q9FME3||TCP5_ARATH Transcription factor TCP5 OS=Arabidopsis thaliana GN=TCP5 PE=2 SV=1||B9RLM2||B9RLM2_RICCO Transcription factor, putative OS=Ricinus communis GN=RCOM_1469470 PE=4 SV=1|| PF03634.8|TCP||" IPR005333|Transcription factor, TCP; IPR017887|Transcription factor TCP subgroup"	--	--	--	--
LNC_015731	XLOC_118657	scaffold33954:1-410	0.267775	1.26247	-2.23716	0.01925	0.0478142	lncRNA	co_expression	Gh_A07G1811	AT5G24590	TCV-interacting protein||Q9FRV4||NAC54_ARATH Protein CUP-SHAPED COTYLEDON 1 OS=Arabidopsis thaliana GN=NAC054 PE=1 SV=1||F6I305||F6I305_VITVI Putative uncharacterized protein OS=Vitis vinifera GN=VIT_15s0048g02270 PE=4 SV=1|| PF02365.10|NAM|| IPR003441|NAC domain||" GO:0003677|DNA binding ; GO:0006355|regulation of transcription, DNA-dependent "	GO:0032774,GO:0006351,GO:0009889,GO:0010556,GO:0031326,GO:2000112,GO:0044271,GO:0051252,GO:2001141,GO:0006355,GO:0018130,GO:0019219,GO:0051171,GO:1901362,GO:0080090,GO:0034654,GO:0010468,GO:0060255,GO:0019438,GO:0071704,GO:0031323,GO:0019222,GO:0008152,GO:0003677,GO:0044238,GO:0065007,GO:0050794,GO:0044237,GO:0050789,GO:0005488,GO:0009058,GO:0044249,GO:1901576,GO:1901363,GO:0097159,GO:0044260,GO:…	RNA biosynthetic process,transcription, DNA-dependent,regulation of biosynthetic process,regulation of macromolecule biosynthetic process,regulation of cellular biosynthetic process,regulation of cellular macromolecule biosynthetic process,cellular nitrogen compound biosynthetic process,regulation of RNA metabolic process,regulation of RNA biosynthetic process,regulation of transcription, DNA-dep…	--	--
LNC_016532	XLOC_124018	scaffold4574_D12:19259-25254	0.27298	1.29233	-2.2431	0.00725	0.0208472	lncRNA	co_location	Gh_D12G2641	AT3G18550	TCP family transcription factor ||A1YKT1||TCP18_ARATH Transcription factor TCP18 OS=Arabidopsis thaliana GN=TCP18 PE=2 SV=1||D7SIV0||D7SIV0_VITVI Putative uncharacterized protein OS=Vitis vinifera GN=VIT_17s0000g04180 PE=4 SV=1|| PF03634.8|TCP||" IPR005333|Transcription factor, TCP; IPR017887|Transcription factor TCP subgroup; IPR017888|CYC/TB1, R domain"	--	--	--	--
LNC_005077	XLOC_040534	A10:6481118-6481426	0.678645	3.56904	-2.39481	0.0143	0.0372005	lncRNA	co_expression	Gh_D06G2187	AT1G61290	syntaxin of plants 124||O64791||SY124_ARATH Syntaxin-124 OS=Arabidopsis thaliana GN=SYP124 PE=2 SV=1||B9HYZ9||B9HYZ9_POPTR Predicted protein OS=Populus trichocarpa GN=POPTRDRAFT_887319 PE=3 SV=1||pop:POPTR_887319||"hypothetical protein ; K08486 syntaxin 1B/2/3/4"||" PF05739.14|SNARE; PF00804.20|Syntaxin"||" IPR000727|Target SNARE coiled-coil domain; IPR006011|Syntaxin, N-terminal domain; IPR00601…	GO:0008150,GO:0009987,GO:0005575,GO:0005198,GO:0044425,GO:0032991,GO:0016020,GO:0044424,GO:0050794,GO:0005622,GO:0005623,GO:0044464,GO:0065007,GO:0050789,GO:0043229,GO:0043226,GO:0006810,GO:0051234,GO:0051179,GO:0016021,GO:0007154,GO:0044765,GO:0031224,GO:0004871,GO:0060089,GO:0003674,GO:0023052,GO:0044700,GO:0007165,GO:0016192,GO:0051649,GO:1901363,GO:0097159,GO:0071702,GO:0019012,GO:0043234,GO:…	biological_process,cellular process,cellular_component,structural molecule activity,membrane part,macromolecular complex,membrane,intracellular part,regulation of cellular process,intracellular,cell,cell part,biological regulation,regulation of biological process,intracellular organelle,organelle,transport,establishment of localization,localization,integral to membrane,cell communication,single-o…	ath04130	SNARE interactions in vesicular transport
LNC_015731	XLOC_118657	scaffold33954:1-410	0.267775	1.26247	-2.23716	0.01925	0.0478142	lncRNA	co_expression	Gh_A01G1117	AT3G11820	syntaxin of plants 121||Q9ZSD4||SY121_ARATH Syntaxin-121 OS=Arabidopsis thaliana GN=SYP121 PE=1 SV=1||B9SDJ9||B9SDJ9_RICCO Syntaxin, putative OS=Ricinus communis GN=RCOM_0420140 PE=3 SV=1||pop:POPTR_802113||"hypothetical protein ; K08486 syntaxin 1B/2/3/4"||" PF05739.14|SNARE; PF00804.20|Syntaxin"||" IPR000727|Target SNARE coiled-coil domain; IPR006011|Syntaxin, N-terminal domain; IPR006012|Synta…	GO:0044237,GO:0003677,GO:0071704,GO:0065007,GO:0050789,GO:0050794,GO:0008152,GO:0044238,GO:0044260,GO:1901360,GO:0090304,GO:0043170,GO:0034641,GO:0006807,GO:0006139,GO:0005488,GO:0006725,GO:0046483,GO:0008150,GO:0009987,GO:1901363,GO:0097159,GO:0043167,GO:0005575,GO:0005576,GO:0004871,GO:0060089,GO:0030554,GO:0003676,GO:0032559,GO:0005515,GO:0005524,GO:0016020,GO:0044699,GO:0006810,GO:0051234,GO:…	cellular metabolic process,DNA binding,organic substance metabolic process,biological regulation,regulation of biological process,regulation of cellular process,metabolic process,primary metabolic process,cellular macromolecule metabolic process,organic cyclic compound metabolic process,nucleic acid metabolic process,macromolecule metabolic process,cellular nitrogen compound metabolic process,nit…	ath04130	SNARE interactions in vesicular transport
LNC_015731	XLOC_118657	scaffold33954:1-410	0.267775	1.26247	-2.23716	0.01925	0.0478142	lncRNA	co_expression	Gh_D03G0598	AT2G25737	Sulfite exporter TauE/SafE family protein||D7U0H3||D7U0H3_VITVI Putative uncharacterized protein OS=Vitis vinifera GN=VIT_09s0002g04240 PE=4 SV=1|| PF01925.14|TauE|| IPR002781|Transmembrane protein TauE like|| GO:0016021|integral to membrane	GO:0005575,GO:0016020,GO:0003824,GO:0003674,GO:0016021,GO:0031224,GO:0004540,GO:0044425,GO:0016788,GO:0004518,GO:0016787	cellular_component,membrane,catalytic activity,molecular_function,integral to membrane,intrinsic to membrane,ribonuclease activity,membrane part,hydrolase activity, acting on ester bonds,nuclease activity,hydrolase activity	--	--
LNC_015731	XLOC_118657	scaffold33954:1-410	0.267775	1.26247	-2.23716	0.01925	0.0478142	lncRNA	co_expression	Gh_D11G1863	AT2G25737	Sulfite exporter TauE/SafE family protein||B9MXQ2||B9MXQ2_POPTR Predicted protein OS=Populus trichocarpa GN=POPTRDRAFT_593947 PE=4 SV=1|| PF01925.14|TauE|| IPR002781|Transmembrane protein TauE like|| GO:0016021|integral to membrane	GO:0008152,GO:0008150,GO:0005575,GO:0016020,GO:0055114,GO:0044710,GO:0016679,GO:0016491,GO:0005215,GO:0003824,GO:0003674,GO:0008121,GO:0016681,GO:0015078,GO:0022857,GO:0022892,GO:0022891,GO:0022890,GO:0015075,GO:0015077,GO:0016021,GO:0031224,GO:0008324,GO:0044425	metabolic process,biological_process,cellular_component,membrane,oxidation-reduction process,single-organism metabolic process,oxidoreductase activity, acting on diphenols and related substances as donors,oxidoreductase activity,transporter activity,catalytic activity,molecular_function,ubiquinol-cytochrome-c reductase activity,oxidoreductase activity, acting on diphenols and related substances a…	--	--
LNC_015731	XLOC_118657	scaffold33954:1-410	0.267775	1.26247	-2.23716	0.01925	0.0478142	lncRNA	co_expression	Gh_A11G1706	AT2G25737	Sulfite exporter TauE/SafE family protein||B9MXQ2||B9MXQ2_POPTR Predicted protein OS=Populus trichocarpa GN=POPTRDRAFT_593947 PE=4 SV=1|| PF01925.14|TauE|| IPR002781|Transmembrane protein TauE like|| GO:0016021|integral to membrane	GO:0005575,GO:0016020,GO:0016021,GO:0031224,GO:0044425	cellular_component,membrane,integral to membrane,intrinsic to membrane,membrane part	--	--
LNC_015731	XLOC_118657	scaffold33954:1-410	0.267775	1.26247	-2.23716	0.01925	0.0478142	lncRNA	co_expression	Gh_A01G1160	AT2G36630	Sulfite exporter TauE/SafE family protein||B9MTM3||B9MTM3_POPTR Predicted protein OS=Populus trichocarpa GN=POPTRDRAFT_836253 PE=4 SV=1|| PF01925.14|TauE|| IPR002781|Transmembrane protein TauE like|| GO:0016021|integral to membrane	GO:0005575,GO:0016020,GO:0044425,GO:0016021,GO:0031224	cellular_component,membrane,membrane part,integral to membrane,intrinsic to membrane	--	--
LNC_006819	XLOC_054129	A13:76741474-76744936	0.414467	1.23596	-1.5763	5e-05	0.000250716	lncRNA	co_location	Gh_A13G1785	AT5G20280	sucrose phosphate synthase 1F||O22060||SPSA1_CITUN Probable sucrose-phosphate synthase 1 OS=Citrus unshiu GN=SPS1 PE=2 SV=1||K7ZL76||K7ZL76_MANIN Sucrose phosphate synthase OS=Mangifera indica GN=MiSPS1 PE=4 SV=1||pop:POPTR_745684||"hypothetical protein ; K00696 sucrose-phosphate synthase [EC:2.4.1.14]"||" PF00534.15|Glycos_transf_1; PB011498|Pfam-B_11498; PB010079|Pfam-B_10079; PB003068|Pfam-B_3…	GO:0009987,GO:0044237,GO:0009058,GO:0071704,GO:0044238,GO:0044723,GO:0008150,GO:0044262,GO:0005975,GO:0008152,GO:0005985,GO:0009311,GO:0005984	cellular process,cellular metabolic process,biosynthetic process,organic substance metabolic process,primary metabolic process,single-organism carbohydrate metabolic process,biological_process,cellular carbohydrate metabolic process,carbohydrate metabolic process,metabolic process,sucrose metabolic process,oligosaccharide metabolic process,disaccharide metabolic process	ath01100,ath00500	Metabolic pathways,Starch and sucrose metabolism
LNC_015731	XLOC_118657	scaffold33954:1-410	0.267775	1.26247	-2.23716	0.01925	0.0478142	lncRNA	co_expression	Gh_D06G2361	AT5G59100	Subtilisin-like serine endopeptidase family protein||Q39547||CUCM1_CUCME Cucumisin OS=Cucumis melo PE=1 SV=1||D7TLL6||D7TLL6_VITVI Putative uncharacterized protein OS=Vitis vinifera GN=VIT_13s0019g02480 PE=4 SV=1||osa:4334194||"Os03g0761500; hypothetical protein ; K01342 subtilisin [EC:3.4.21.62]"||" PF05922.11|Inhibitor_I9; PF00082.17|Peptidase_S8"||" IPR000209|Peptidase S8/S53 domain; IPR010259…	GO:0019222,GO:0071704,GO:0065007,GO:0050789,GO:0008152,GO:0044238,GO:0043170,GO:0005488,GO:0008150,GO:0005515,GO:0004175,GO:0003824,GO:0003674,GO:0050790,GO:0004252,GO:0008236,GO:0017171,GO:0065009,GO:0070011,GO:0008233,GO:0043086,GO:0044092,GO:0042802,GO:0019538,GO:0006508,GO:0016787	regulation of metabolic process,organic substance metabolic process,biological regulation,regulation of biological process,metabolic process,primary metabolic process,macromolecule metabolic process,binding,biological_process,protein binding,endopeptidase activity,catalytic activity,molecular_function,regulation of catalytic activity,serine-type endopeptidase activity,serine-type peptidase activi…	--	--
LNC_015731	XLOC_118657	scaffold33954:1-410	0.267775	1.26247	-2.23716	0.01925	0.0478142	lncRNA	co_expression	Gh_A06G1461	AT5G59100	Subtilisin-like serine endopeptidase family protein||Q39547||CUCM1_CUCME Cucumisin OS=Cucumis melo PE=1 SV=1||D7TLL6||D7TLL6_VITVI Putative uncharacterized protein OS=Vitis vinifera GN=VIT_13s0019g02480 PE=4 SV=1||osa:4334194||"Os03g0761500; hypothetical protein ; K01342 subtilisin [EC:3.4.21.62]"||" PF05922.11|Inhibitor_I9; PF00082.17|Peptidase_S8"||" IPR000209|Peptidase S8/S53 domain; IPR010259…	GO:2000112,GO:0010468,GO:0006355,GO:0060255,GO:0009889,GO:0010556,GO:0031326,GO:0051252,GO:2001141,GO:0080090,GO:0006351,GO:0019219,GO:0051171,GO:0031323,GO:0032774,GO:0019222,GO:1901362,GO:0034654,GO:0044271,GO:0044237,GO:0003677,GO:0019438,GO:0018130,GO:0071704,GO:0016070,GO:0065007,GO:0050789,GO:0050794,GO:0008152,GO:0044238,GO:0009058,GO:0044260,GO:1901360,GO:0090304,GO:1901576,GO:0043170,GO:…	regulation of cellular macromolecule biosynthetic process,regulation of gene expression,regulation of transcription, DNA-dependent,regulation of macromolecule metabolic process,regulation of biosynthetic process,regulation of macromolecule biosynthetic process,regulation of cellular biosynthetic process,regulation of RNA metabolic process,regulation of RNA biosynthetic process,regulation of prima…	--	--
LNC_008266	XLOC_066713	D04:28728060-28729009	0.377393	1.25593	-1.73461	0.00585	0.0173466	lncRNA	co_expression	Gh_D13G0016	AT1G20160	Subtilisin-like serine endopeptidase family protein||O65351||SUBL_ARATH Subtilisin-like protease OS=Arabidopsis thaliana GN=ARA12 PE=1 SV=1||M5X7H3||M5X7H3_PRUPE Uncharacterized protein OS=Prunus persica GN=PRUPE_ppa001918mg PE=4 SV=1||osa:4334194||"Os03g0761500; hypothetical protein ; K01342 subtilisin [EC:3.4.21.62]"||" PF02225.17|PA; PF05922.11|Inhibitor_I9; PF00082.17|Peptidase_S8"||" IPR0002…	GO:0071704,GO:0044238,GO:0043170,GO:0005515,GO:0019538,GO:0008150,GO:0065007,GO:0050789,GO:0008152,GO:0016787,GO:0019222,GO:0065009,GO:0050790,GO:0005488,GO:0004175,GO:0042802,GO:0008233,GO:0070011,GO:0004252,GO:0003674,GO:0006508,GO:0043086,GO:0044092,GO:0008236,GO:0017171,GO:0003824	organic substance metabolic process,primary metabolic process,macromolecule metabolic process,protein binding,protein metabolic process,biological_process,biological regulation,regulation of biological process,metabolic process,hydrolase activity,regulation of metabolic process,regulation of molecular function,regulation of catalytic activity,binding,endopeptidase activity,identical protein bindi…	--	--
LNC_015731	XLOC_118657	scaffold33954:1-410	0.267775	1.26247	-2.23716	0.01925	0.0478142	lncRNA	co_expression	Gh_A11G3111	AT5G67090	Subtilisin-like serine endopeptidase family protein||O65351||SUBL_ARATH Subtilisin-like protease OS=Arabidopsis thaliana GN=ARA12 PE=1 SV=1||B9HHB1||B9HHB1_POPTR Predicted protein OS=Populus trichocarpa GN=POPTRDRAFT_719279 PE=4 SV=1||osa:4334194||"Os03g0761500; hypothetical protein ; K01342 subtilisin [EC:3.4.21.62]"||" PF05922.11|Inhibitor_I9; PF00082.17|Peptidase_S8"||" IPR000209|Peptidase S8/…	GO:0019222,GO:0071704,GO:0065007,GO:0050789,GO:0008152,GO:0044238,GO:0043170,GO:0005488,GO:0008150,GO:0005515,GO:0004175,GO:0003824,GO:0003674,GO:0050790,GO:0004252,GO:0008236,GO:0017171,GO:0065009,GO:0070011,GO:0008233,GO:0043086,GO:0044092,GO:0042802,GO:0019538,GO:0006508,GO:0016787	regulation of metabolic process,organic substance metabolic process,biological regulation,regulation of biological process,metabolic process,primary metabolic process,macromolecule metabolic process,binding,biological_process,protein binding,endopeptidase activity,catalytic activity,molecular_function,regulation of catalytic activity,serine-type endopeptidase activity,serine-type peptidase activi…	--	--
LNC_008266	XLOC_066713	D04:28728060-28729009	0.377393	1.25593	-1.73461	0.00585	0.0173466	lncRNA	co_expression	Gh_D13G0300	AT4G10550	Subtilase family protein||O64495||SDD1_ARATH Subtilisin-like protease SDD1 OS=Arabidopsis thaliana GN=SDD1 PE=2 SV=1||B9H0W7||B9H0W7_POPTR Predicted protein OS=Populus trichocarpa GN=POPTRDRAFT_800801 PE=4 SV=1||osa:4334194||"Os03g0761500; hypothetical protein ; K01342 subtilisin [EC:3.4.21.62]"||" PF02225.17|PA; PF05922.11|Inhibitor_I9; PF00082.17|Peptidase_S8"||" IPR000209|Peptidase S8/S53 doma…	GO:0071704,GO:0044238,GO:0043170,GO:0005515,GO:0019538,GO:0008150,GO:0065007,GO:0050789,GO:0008152,GO:0016787,GO:0019222,GO:0065009,GO:0050790,GO:0005488,GO:0004175,GO:0042802,GO:0008233,GO:0070011,GO:0004252,GO:0003674,GO:0006508,GO:0043086,GO:0044092,GO:0008236,GO:0017171,GO:0003824	organic substance metabolic process,primary metabolic process,macromolecule metabolic process,protein binding,protein metabolic process,biological_process,biological regulation,regulation of biological process,metabolic process,hydrolase activity,regulation of metabolic process,regulation of molecular function,regulation of catalytic activity,binding,endopeptidase activity,identical protein bindi…	--	--
LNC_008266	XLOC_066713	D04:28728060-28729009	0.377393	1.25593	-1.73461	0.00585	0.0173466	lncRNA	co_expression	Gh_D09G0438	AT5G51750	subtilase 1.3||O65351||SUBL_ARATH Subtilisin-like protease OS=Arabidopsis thaliana GN=ARA12 PE=1 SV=1||M5XPU8||M5XPU8_PRUPE Uncharacterized protein OS=Prunus persica GN=PRUPE_ppa1027166mg PE=4 SV=1||osa:4334194||"Os03g0761500; hypothetical protein ; K01342 subtilisin [EC:3.4.21.62]"||" PF02225.17|PA; PF05922.11|Inhibitor_I9; PF00082.17|Peptidase_S8"||" IPR000209|Peptidase S8/S53 domain; IPR003137…	GO:0071704,GO:0044238,GO:0043170,GO:0005515,GO:0019538,GO:0008150,GO:0065007,GO:0050789,GO:0008152,GO:0016787,GO:0019222,GO:0065009,GO:0050790,GO:0005488,GO:0004175,GO:0042802,GO:0008233,GO:0070011,GO:0004252,GO:0003674,GO:0006508,GO:0043086,GO:0044092,GO:0008236,GO:0017171,GO:0003824	organic substance metabolic process,primary metabolic process,macromolecule metabolic process,protein binding,protein metabolic process,biological_process,biological regulation,regulation of biological process,metabolic process,hydrolase activity,regulation of metabolic process,regulation of molecular function,regulation of catalytic activity,binding,endopeptidase activity,identical protein bindi…	--	--
LNC_008266	XLOC_066713	D04:28728060-28729009	0.377393	1.25593	-1.73461	0.00585	0.0173466	lncRNA	co_expression	Gh_A09G2501	AT5G51750	subtilase 1.3||O65351||SUBL_ARATH Subtilisin-like protease OS=Arabidopsis thaliana GN=ARA12 PE=1 SV=1||M5XPU8||M5XPU8_PRUPE Uncharacterized protein OS=Prunus persica GN=PRUPE_ppa1027166mg PE=4 SV=1||osa:4334194||"Os03g0761500; hypothetical protein ; K01342 subtilisin [EC:3.4.21.62]"||" PF02225.17|PA; PF05922.11|Inhibitor_I9; PF00082.17|Peptidase_S8"||" IPR000209|Peptidase S8/S53 domain; IPR003137…	GO:0071704,GO:0044238,GO:0043170,GO:0005515,GO:0019538,GO:0008150,GO:0065007,GO:0050789,GO:0008152,GO:0016787,GO:0019222,GO:0065009,GO:0050790,GO:0005488,GO:0004175,GO:0042802,GO:0008233,GO:0070011,GO:0004252,GO:0003674,GO:0006508,GO:0043086,GO:0044092,GO:0008236,GO:0017171,GO:0003824	organic substance metabolic process,primary metabolic process,macromolecule metabolic process,protein binding,protein metabolic process,biological_process,biological regulation,regulation of biological process,metabolic process,hydrolase activity,regulation of metabolic process,regulation of molecular function,regulation of catalytic activity,binding,endopeptidase activity,identical protein bindi…	--	--
LNC_011568	XLOC_097632	D12:57034403-57035513	0.623315	2.64822	-2.08699	5e-05	0.000250716	lncRNA	co_expression	Gh_A03G0055	AT1G51270	structural molecules;transmembrane receptors;structural molecules||Q9LVU1||VAP21_ARATH Vesicle-associated protein 2-1 OS=Arabidopsis thaliana GN=PVA21 PE=2 SV=1||A5C9R1||A5C9R1_VITVI Putative uncharacterized protein OS=Vitis vinifera GN=VITISV_012451 PE=4 SV=1||dre:334608||"vapa; VAMP (vesicle-associated membrane protein)-associated protein A ; K06096 vesicle-associated membrane protein-associate…	GO:0005198,GO:0003674	structural molecule activity,molecular_function	--	--
LNC_011568	XLOC_097632	D12:57034403-57035513	0.623315	2.64822	-2.08699	5e-05	0.000250716	lncRNA	co_expression	Gh_D07G0313	AT2G25110	stromal cell-derived factor 2-like protein precursor||Q93ZE8||SDF2_ARATH Stromal cell-derived factor 2-like protein OS=Arabidopsis thaliana GN=At2g25110 PE=1 SV=1||K7KIF6||K7KIF6_SOYBN Uncharacterized protein OS=Glycine max PE=4 SV=1||sce:YDL093W||"PMT5; Pmt5p (EC:2.4.1.109); K00728 dolichyl-phosphate-mannose-protein mannosyltransferase [EC:2.4.1.109]"|| PF02815.14|MIR||" IPR016093|MIR motif; IPR…	GO:0005575,GO:0016020	cellular_component,membrane	--	--
LNC_011568	XLOC_097632	D12:57034403-57035513	0.623315	2.64822	-2.08699	5e-05	0.000250716	lncRNA	co_expression	Gh_A07G0256	AT2G25110	stromal cell-derived factor 2-like protein precursor||Q93ZE8||SDF2_ARATH Stromal cell-derived factor 2-like protein OS=Arabidopsis thaliana GN=At2g25110 PE=1 SV=1||K7KIF6||K7KIF6_SOYBN Uncharacterized protein OS=Glycine max PE=4 SV=1||sce:YDL093W||"PMT5; Pmt5p (EC:2.4.1.109); K00728 dolichyl-phosphate-mannose-protein mannosyltransferase [EC:2.4.1.109]"|| PF02815.14|MIR||" IPR016093|MIR motif; IPR…	GO:0005575,GO:0016020	cellular_component,membrane	--	--
LNC_015731	XLOC_118657	scaffold33954:1-410	0.267775	1.26247	-2.23716	0.01925	0.0478142	lncRNA	co_expression	Gh_D12G1039	AT4G12110	sterol-4alpha-methyl oxidase 1-1||Q8L7W5||SMO11_ARATH Methylsterol monooxygenase 1-1 OS=Arabidopsis thaliana GN=SMO1-1 PE=1 SV=1||B9N3L5||B9N3L5_POPTR Predicted protein (Fragment) OS=Populus trichocarpa GN=POPTRDRAFT_267028 PE=4 SV=1||ath:AT1G07420||"SMO2-2; SMO2-2 (sterol 4-alpha-methyl-oxidase 2); C-4 methylsterol oxidase ; K07750 methylsterol monooxygenase [EC:1.14.13.72]"||" PB015840|Pfam-B_1…	GO:0009987,GO:1901576,GO:0044249,GO:0009058,GO:0044237,GO:0071704,GO:0016053,GO:0046394,GO:0044238,GO:0044283,GO:0044281,GO:0044711,GO:0043436,GO:0019752,GO:0006082,GO:0006631,GO:0006633,GO:0008610,GO:0032787,GO:0008150,GO:0072330,GO:0044255,GO:0008152,GO:0006629,GO:0005488,GO:0043167,GO:0043169,GO:0003674,GO:0046914,GO:0046872,GO:0044710,GO:0016491,GO:0003824,GO:0005506,GO:0055114	cellular process,organic substance biosynthetic process,cellular biosynthetic process,biosynthetic process,cellular metabolic process,organic substance metabolic process,organic acid biosynthetic process,carboxylic acid biosynthetic process,primary metabolic process,small molecule biosynthetic process,small molecule metabolic process,single-organism biosynthetic process,oxoacid metabolic process,…	--	--
LNC_011568	XLOC_097632	D12:57034403-57035513	0.623315	2.64822	-2.08699	5e-05	0.000250716	lncRNA	co_expression	Gh_D13G2365	AT1G07420	sterol 4-alpha-methyl-oxidase 2-1||Q8VWZ8||SMO22_ARATH Methylsterol monooxygenase 2-2 OS=Arabidopsis thaliana GN=SMO2-2 PE=2 SV=1||Q8GTA1||Q8GTA1_GOSAR Putative sterol 4-alpha-methyl-oxidase OS=Gossypium arboreum PE=2 SV=1||ath:AT1G07420||"SMO2-2; SMO2-2 (sterol 4-alpha-methyl-oxidase 2); C-4 methylsterol oxidase ; K07750 methylsterol monooxygenase [EC:1.14.13.72]"||" PB015840|Pfam-B_15840; PF041…	GO:0009987,GO:0044237,GO:1901576,GO:0044249,GO:0009058,GO:0071704,GO:0044238,GO:0044281,GO:0044711,GO:0044283,GO:0008610,GO:0016053,GO:0046394,GO:0043436,GO:0019752,GO:0006082,GO:0008150,GO:0006631,GO:0032787,GO:0008152,GO:0006633,GO:0044255,GO:0072330,GO:0006629,GO:0043167,GO:0005488,GO:0046914,GO:0044710,GO:0003674,GO:0043169,GO:0046872,GO:0003824,GO:0016491,GO:0055114,GO:0005506	cellular process,cellular metabolic process,organic substance biosynthetic process,cellular biosynthetic process,biosynthetic process,organic substance metabolic process,primary metabolic process,small molecule metabolic process,single-organism biosynthetic process,small molecule biosynthetic process,lipid biosynthetic process,organic acid biosynthetic process,carboxylic acid biosynthetic process…	ath01100,ath00100	Metabolic pathways,Steroid biosynthesis
LNC_003120	XLOC_025532	A07:9559486-9569234	0.896938	2.67807	-1.57811	0.0142	0.0369804	lncRNA	co_location	Gh_A07G0648	AT3G02580	sterol 1||Q39208||SC5D1_ARATH Delta(7)-sterol-C5(6)-desaturase 1 OS=Arabidopsis thaliana GN=STE1 PE=1 SV=2||Q4ACU1||Q4ACU1_ZINVI Delta7 sterol C-5 desaturase OS=Zinnia violacea GN=ZeSTE1 PE=2 SV=1||ath:AT3G02580||"STE1; STE1 (STEROL 1); C-5 sterol desaturase ; K00227 lathosterol oxidase [EC:1.14.21.6]"|| PF04116.8|FA_hydroxylase|| IPR006694|Fatty acid hydroxylase||" GO:0005506|iron ion binding ; …	GO:0009987,GO:0044237,GO:1901576,GO:0044249,GO:0009058,GO:0071704,GO:0044238,GO:0044281,GO:0044711,GO:0044283,GO:0008610,GO:0016053,GO:0046394,GO:0043436,GO:0019752,GO:0006082,GO:0008150,GO:0006631,GO:0032787,GO:0008152,GO:0006633,GO:0044255,GO:0072330,GO:0006629,GO:0043167,GO:0005488,GO:0046914,GO:0044710,GO:0003674,GO:0043169,GO:0046872,GO:0003824,GO:0016491,GO:0055114,GO:0005506	cellular process,cellular metabolic process,organic substance biosynthetic process,cellular biosynthetic process,biosynthetic process,organic substance metabolic process,primary metabolic process,small molecule metabolic process,single-organism biosynthetic process,small molecule biosynthetic process,lipid biosynthetic process,organic acid biosynthetic process,carboxylic acid biosynthetic process…	ath01100,ath00100,ath01110	Metabolic pathways,Steroid biosynthesis,Biosynthesis of secondary metabolites
LNC_015731	XLOC_118657	scaffold33954:1-410	0.267775	1.26247	-2.23716	0.01925	0.0478142	lncRNA	co_expression	Gh_D05G1041	AT3G02850	STELAR K+ outward rectifier||Q9M8S6||SKOR_ARATH Potassium channel SKOR OS=Arabidopsis thaliana GN=SKOR PE=1 SV=1||I1MBT8||I1MBT8_SOYBN Uncharacterized protein OS=Glycine max PE=4 SV=1||tgu:100223711||"similar to potassium voltage-gated channel, subfamily H, member 7 ; K04910 potassium voltage-gated channel, Eag-related subfamily H, member 7"||" PF12796.2|Ank_2; PF00027.24|cNMP_binding; PF11834.3|…	GO:0005575,GO:0009987,GO:0005515,GO:0044763,GO:0008150,GO:0044699,GO:0051179,GO:0006810,GO:0051234,GO:0016020,GO:0022892,GO:0015075,GO:0006811,GO:0022891,GO:0044765,GO:0005488,GO:0015267,GO:0022803,GO:0022857,GO:0005216,GO:0022838,GO:0003674,GO:0005215,GO:0055085	cellular_component,cellular process,protein binding,single-organism cellular process,biological_process,single-organism process,localization,transport,establishment of localization,membrane,substrate-specific transporter activity,ion transmembrane transporter activity,ion transport,substrate-specific transmembrane transporter activity,single-organism transport,binding,channel activity,passive tra…	--	--
LNC_015731	XLOC_118657	scaffold33954:1-410	0.267775	1.26247	-2.23716	0.01925	0.0478142	lncRNA	co_expression	Gh_A05G0956	AT3G02850	STELAR K+ outward rectifier||Q9M8S6||SKOR_ARATH Potassium channel SKOR OS=Arabidopsis thaliana GN=SKOR PE=1 SV=1||I1MBT8||I1MBT8_SOYBN Uncharacterized protein OS=Glycine max PE=4 SV=1||tgu:100223711||"similar to potassium voltage-gated channel, subfamily H, member 7 ; K04910 potassium voltage-gated channel, Eag-related subfamily H, member 7"||" PF12796.2|Ank_2; PF00027.24|cNMP_binding; PF11834.3|…	GO:0005575,GO:0009987,GO:0005515,GO:0044763,GO:0008150,GO:0044699,GO:0051179,GO:0006810,GO:0051234,GO:0016020,GO:0022892,GO:0015075,GO:0006811,GO:0022891,GO:0044765,GO:0005488,GO:0015267,GO:0022803,GO:0022857,GO:0005216,GO:0022838,GO:0003674,GO:0005215,GO:0055085	cellular_component,cellular process,protein binding,single-organism cellular process,biological_process,single-organism process,localization,transport,establishment of localization,membrane,substrate-specific transporter activity,ion transmembrane transporter activity,ion transport,substrate-specific transmembrane transporter activity,single-organism transport,binding,channel activity,passive tra…	--	--
LNC_015731	XLOC_118657	scaffold33954:1-410	0.267775	1.26247	-2.23716	0.01925	0.0478142	lncRNA	co_expression	Gh_D05G2200	AT1G77990	STAS domain / Sulfate transporter family||P53393||SUT3_STYHA Low affinity sulfate transporter 3 OS=Stylosanthes hamata GN=ST3 PE=2 SV=1||B9RJF7||B9RJF7_RICCO Sulfate transporter, putative OS=Ricinus communis GN=RCOM_1033840 PE=4 SV=1||cne:CNA00670||"sulfate transporter ; K03321 sulfate permease, SulP family"||" PF00916.15|Sulfate_transp; PF01740.16|STAS; PF13792.1|Sulfate_tra_GLY"||" IPR002645|ST…	GO:0005575,GO:0008150,GO:0051179,GO:0006810,GO:0051234,GO:0016020,GO:0044699,GO:0044765,GO:0022891,GO:0022892,GO:0015075,GO:0022857,GO:0005215,GO:0008509,GO:0015103,GO:0006811,GO:0003674,GO:0044425,GO:0015698,GO:0006820,GO:0016021,GO:0031224,GO:0008272,GO:0015116,GO:0072348,GO:1901682	cellular_component,biological_process,localization,transport,establishment of localization,membrane,single-organism process,single-organism transport,substrate-specific transmembrane transporter activity,substrate-specific transporter activity,ion transmembrane transporter activity,transmembrane transporter activity,transporter activity,anion transmembrane transporter activity,inorganic anion tra…	--	--
LNC_015731	XLOC_118657	scaffold33954:1-410	0.267775	1.26247	-2.23716	0.01925	0.0478142	lncRNA	co_expression	Gh_A05G1971	AT1G77990	STAS domain / Sulfate transporter family||P53393||SUT3_STYHA Low affinity sulfate transporter 3 OS=Stylosanthes hamata GN=ST3 PE=2 SV=1||B9RJF7||B9RJF7_RICCO Sulfate transporter, putative OS=Ricinus communis GN=RCOM_1033840 PE=4 SV=1||cne:CNA00670||"sulfate transporter ; K03321 sulfate permease, SulP family"||" PF00916.15|Sulfate_transp; PF01740.16|STAS; PF13792.1|Sulfate_tra_GLY"||" IPR002645|ST…	GO:0005575,GO:0008150,GO:0051179,GO:0006810,GO:0051234,GO:0016020,GO:0044699,GO:0044765,GO:0022891,GO:0022892,GO:0015075,GO:0022857,GO:0005215,GO:0008509,GO:0015103,GO:0006811,GO:0003674,GO:0044425,GO:0015698,GO:0006820,GO:0016021,GO:0031224,GO:0008272,GO:0015116,GO:0072348,GO:1901682	cellular_component,biological_process,localization,transport,establishment of localization,membrane,single-organism process,single-organism transport,substrate-specific transmembrane transporter activity,substrate-specific transporter activity,ion transmembrane transporter activity,transmembrane transporter activity,transporter activity,anion transmembrane transporter activity,inorganic anion tra…	--	--
LNC_008266	XLOC_066713	D04:28728060-28729009	0.377393	1.25593	-1.73461	0.00585	0.0173466	lncRNA	co_expression	Gh_A12G1117	AT4G01970	stachyose synthase||Q93XK2||STSYN_PEA Stachyose synthase OS=Pisum sativum GN=STS1 PE=1 SV=1||M5XML9||M5XML9_PRUPE Uncharacterized protein OS=Prunus persica GN=PRUPE_ppa001276mg PE=4 SV=1||ath:AT5G40390||"SIP1; SIP1 (SEED IMBIBITION 1-LIKE); galactinol-sucrose galactosyltransferase/ hydrolase, hydrolyzing O-glycosyl compounds ; K06611 stachyose synthetase [EC:2.4.1.67]"|| PF05691.7|Raffinose_syn||…	GO:0009987,GO:0044237,GO:0071704,GO:0044238,GO:0044260,GO:0006807,GO:0043170,GO:0034641,GO:1901360,GO:0051716,GO:0006725,GO:0046483,GO:0006259,GO:0044763,GO:0033554,GO:0006139,GO:0008150,GO:0044699,GO:0006974,GO:0006281,GO:0050896,GO:0005975,GO:0008152,GO:0090304,GO:0016787,GO:0006950,GO:0006310,GO:0003676,GO:0000724,GO:0000725,GO:0003677,GO:0005488,GO:0043566,GO:0003697,GO:1901363,GO:0097159,GO:…	cellular process,cellular metabolic process,organic substance metabolic process,primary metabolic process,cellular macromolecule metabolic process,nitrogen compound metabolic process,macromolecule metabolic process,cellular nitrogen compound metabolic process,organic cyclic compound metabolic process,cellular response to stimulus,cellular aromatic compound metabolic process,heterocycle metabolic …	ath00052	Galactose metabolism
LNC_010276	XLOC_085932	D09:48475308-48476345	1.21666	6.87341	-2.4981	5e-05	0.000250716	lncRNA	co_location	Gh_D09G2128	AT5G43810	Stabilizer of iron transporter SufD / Polynucleotidyl transferase||Q9XGW1||AGO10_ARATH Protein argonaute 10 OS=Arabidopsis thaliana GN=AGO10 PE=2 SV=1||B9RTJ1||B9RTJ1_RICCO Eukaryotic translation initiation factor 2c, putative OS=Ricinus communis GN=RCOM_0910940 PE=4 SV=1||vvi:100244311||"hypothetical protein LOC100244311 ; K11593 eukaryotic translation initiation factor 2C"||" PB000143|Pfam-B_14…	GO:0005515,GO:0005488,GO:0003674	protein binding,binding,molecular_function	--	--
LNC_015731	XLOC_118657	scaffold33954:1-410	0.267775	1.26247	-2.23716	0.01925	0.0478142	lncRNA	co_expression	Gh_D13G0874	AT1G69170	Squamosa promoter-binding protein-like (SBP domain) transcription factor family protein||Q94JW8||SPL6_ARATH Squamosa promoter-binding-like protein 6 OS=Arabidopsis thaliana GN=SPL6 PE=2 SV=2||F6HEZ9||F6HEZ9_VITVI Putative uncharacterized protein OS=Vitis vinifera GN=VIT_01s0011g00130 PE=4 SV=1|| PF03110.9|SBP|| IPR004333|Transcription factor, SBP-box||" GO:0005634|nucleus ; GO:0003677|DNA binding…	GO:0044424,GO:0043226,GO:0043229,GO:0005622,GO:0005623,GO:0044464,GO:0005575,GO:0043227,GO:0043231,GO:0005634,GO:0003676,GO:0003677,GO:0005488,GO:1901363,GO:0097159,GO:0003674	intracellular part,organelle,intracellular organelle,intracellular,cell,cell part,cellular_component,membrane-bounded organelle,intracellular membrane-bounded organelle,nucleus,nucleic acid binding,DNA binding,binding,heterocyclic compound binding,organic cyclic compound binding,molecular_function	--	--
LNC_015731	XLOC_118657	scaffold33954:1-410	0.267775	1.26247	-2.23716	0.01925	0.0478142	lncRNA	co_expression	Gh_A12G1380	AT5G50570	Squamosa promoter-binding protein-like (SBP domain) transcription factor family protein||Q6YZE8||SPL16_ORYSJ Squamosa promoter-binding-like protein 16 OS=Oryza sativa subsp. japonica GN=SPL16 PE=2 SV=1||B9RMC2||B9RMC2_RICCO Putative uncharacterized protein OS=Ricinus communis GN=RCOM_1079430 PE=4 SV=1|| PF03110.9|SBP|| IPR004333|Transcription factor, SBP-box||" GO:0005634|nucleus ; GO:0003677|DNA…	GO:0003677,GO:0005634,GO:0005488,GO:1901363,GO:0097159,GO:0005575,GO:0003676,GO:0043227,GO:0043231,GO:0004222,GO:0004175,GO:0003824,GO:0003674,GO:0008237,GO:0070011,GO:0008233,GO:0043229,GO:0043226,GO:0005623,GO:0044464,GO:0005622,GO:0044424,GO:0016787	DNA binding,nucleus,binding,heterocyclic compound binding,organic cyclic compound binding,cellular_component,nucleic acid binding,membrane-bounded organelle,intracellular membrane-bounded organelle,metalloendopeptidase activity,endopeptidase activity,catalytic activity,molecular_function,metallopeptidase activity,peptidase activity, acting on L-amino acid peptides,peptidase activity,intracellular…	--	--
LNC_015731	XLOC_118657	scaffold33954:1-410	0.267775	1.26247	-2.23716	0.01925	0.0478142	lncRNA	co_expression	Gh_D12G1504	AT5G50570	Squamosa promoter-binding protein-like (SBP domain) transcription factor family protein||Q6YZE8||SPL16_ORYSJ Squamosa promoter-binding-like protein 16 OS=Oryza sativa subsp. japonica GN=SPL16 PE=2 SV=1||B9RMC2||B9RMC2_RICCO Putative uncharacterized protein OS=Ricinus communis GN=RCOM_1079430 PE=4 SV=1|| PF03110.9|SBP|| IPR004333|Transcription factor, SBP-box||" GO:0005634|nucleus ; GO:0003677|DNA…	GO:0003677,GO:0005634,GO:0005488,GO:0008150,GO:1901363,GO:0097159,GO:0005575,GO:0003676,GO:0043227,GO:0043231,GO:0009888,GO:0044699,GO:0032501,GO:0044707,GO:0008544,GO:0043588,GO:0003674,GO:0048731,GO:0048513,GO:0032502,GO:0043229,GO:0043226,GO:0005623,GO:0044464,GO:0005622,GO:0007275,GO:0048856,GO:0044424	DNA binding,nucleus,binding,biological_process,heterocyclic compound binding,organic cyclic compound binding,cellular_component,nucleic acid binding,membrane-bounded organelle,intracellular membrane-bounded organelle,tissue development,single-organism process,multicellular organismal process,single-multicellular organism process,epidermis development,skin development,molecular_function,system dev…	--	--
LNC_015731	XLOC_118657	scaffold33954:1-410	0.267775	1.26247	-2.23716	0.01925	0.0478142	lncRNA	co_expression	Gh_D11G0401	AT5G50570	Squamosa promoter-binding protein-like (SBP domain) transcription factor family protein||P0DI11||SP13B_ARATH Squamosa promoter-binding-like protein 13B OS=Arabidopsis thaliana GN=SPL13B PE=3 SV=1||L7X457||L7X457_9ROSI SBP-box transcription factor OS=Betula luminifera GN=SPL1 PE=2 SV=1|| PF03110.9|SBP|| IPR004333|Transcription factor, SBP-box||" GO:0005634|nucleus ; GO:0003677|DNA binding "	GO:0003677,GO:0005488,GO:0005634,GO:1901363,GO:0097159,GO:0043231,GO:0043227,GO:0003674,GO:0005622,GO:0005575,GO:0005623,GO:0044464,GO:0043229,GO:0043226,GO:0044424,GO:0003676	DNA binding,binding,nucleus,heterocyclic compound binding,organic cyclic compound binding,intracellular membrane-bounded organelle,membrane-bounded organelle,molecular_function,intracellular,cellular_component,cell,cell part,intracellular organelle,organelle,intracellular part,nucleic acid binding	--	--
LNC_015731	XLOC_118657	scaffold33954:1-410	0.267775	1.26247	-2.23716	0.01925	0.0478142	lncRNA	co_expression	Gh_D02G1254	AT1G14290	sphingoid base hydroxylase 2||Q9AST3||SBH2_ARATH Sphinganine C(4)-monooxygenase 2 OS=Arabidopsis thaliana GN=SBH2 PE=1 SV=1||M4DT22||M4DT22_BRARP Uncharacterized protein OS=Brassica rapa subsp. pekinensis GN=Bra019665 PE=4 SV=1||spo:SPBC887.15c||"sphingosine hydroxylase (predicted) ; K04713 C4-hydroxylase [EC:1.14.-.-]"|| PF04116.8|FA_hydroxylase|| IPR006694|Fatty acid hydroxylase||" GO:0005506|i…	GO:0009987,GO:1901576,GO:0044249,GO:0009058,GO:0044237,GO:0071704,GO:0016053,GO:0046394,GO:0044238,GO:0044283,GO:0044281,GO:0044711,GO:0043436,GO:0019752,GO:0006082,GO:0045333,GO:0006631,GO:0006633,GO:0008610,GO:0032787,GO:0015980,GO:0022904,GO:0008150,GO:0006119,GO:0042773,GO:0072330,GO:0044255,GO:0008152,GO:0006629,GO:0005488,GO:0006091,GO:0022900,GO:0043167,GO:0043169,GO:0003674,GO:0046914,GO:…	cellular process,organic substance biosynthetic process,cellular biosynthetic process,biosynthetic process,cellular metabolic process,organic substance metabolic process,organic acid biosynthetic process,carboxylic acid biosynthetic process,primary metabolic process,small molecule biosynthetic process,small molecule metabolic process,single-organism biosynthetic process,oxoacid metabolic process,…	--	--
LNC_015731	XLOC_118657	scaffold33954:1-410	0.267775	1.26247	-2.23716	0.01925	0.0478142	lncRNA	co_expression	Gh_A03G0871	AT1G14290	sphingoid base hydroxylase 2||Q9AST3||SBH2_ARATH Sphinganine C(4)-monooxygenase 2 OS=Arabidopsis thaliana GN=SBH2 PE=1 SV=1||M4DT22||M4DT22_BRARP Uncharacterized protein OS=Brassica rapa subsp. pekinensis GN=Bra019665 PE=4 SV=1||spo:SPBC887.15c||"sphingosine hydroxylase (predicted) ; K04713 C4-hydroxylase [EC:1.14.-.-]"|| PF04116.8|FA_hydroxylase|| IPR006694|Fatty acid hydroxylase||" GO:0005506|i…	GO:0009987,GO:0044237,GO:1901576,GO:0044249,GO:0009058,GO:0071704,GO:0044238,GO:0044281,GO:0044711,GO:0044283,GO:0008610,GO:0016053,GO:0046394,GO:0045333,GO:0043436,GO:0019752,GO:0006082,GO:0015980,GO:0008150,GO:0006631,GO:0006091,GO:0032787,GO:0022904,GO:0006119,GO:0042773,GO:0008152,GO:0006633,GO:0044255,GO:0072330,GO:0006629,GO:0022900,GO:0043167,GO:0006796,GO:0006793,GO:0005488,GO:0046914,GO:…	cellular process,cellular metabolic process,organic substance biosynthetic process,cellular biosynthetic process,biosynthetic process,organic substance metabolic process,primary metabolic process,small molecule metabolic process,single-organism biosynthetic process,small molecule biosynthetic process,lipid biosynthetic process,organic acid biosynthetic process,carboxylic acid biosynthetic process…	ath01100,ath00600	Metabolic pathways,Sphingolipid metabolism
LNC_015731	XLOC_118657	scaffold33954:1-410	0.267775	1.26247	-2.23716	0.01925	0.0478142	lncRNA	co_expression	Gh_A01G0282	AT1G17100	SOUL heme-binding family protein||Q9Y5Z4||HEBP2_HUMAN Heme-binding protein 2 OS=Homo sapiens GN=HEBP2 PE=1 SV=1||M5WV08||M5WV08_PRUPE Uncharacterized protein OS=Prunus persica GN=PRUPE_ppa010934mg PE=4 SV=1|| PF04832.7|SOUL|| IPR006917|SOUL haem-binding protein	--	--	--	--
LNC_015731	XLOC_118657	scaffold33954:1-410	0.267775	1.26247	-2.23716	0.01925	0.0478142	lncRNA	co_expression	Gh_A05G0128	AT5G20140	SOUL heme-binding family protein||Q9SR77||HBPL1_ARATH Heme-binding-like protein At3g10130, chloroplastic OS=Arabidopsis thaliana GN=At3g10130 PE=1 SV=1||B9STP5||B9STP5_RICCO Putative uncharacterized protein OS=Ricinus communis GN=RCOM_0826240 PE=4 SV=1||" PF04832.7|SOUL; PF10184.4|DUF2358"||" IPR006917|SOUL haem-binding protein; IPR018790|Protein of unknown function DUF2358"	--	--	--	--
LNC_015731	XLOC_118657	scaffold33954:1-410	0.267775	1.26247	-2.23716	0.01925	0.0478142	lncRNA	co_expression	Gh_D05G0190	AT5G20140	SOUL heme-binding family protein||Q9SR77||HBPL1_ARATH Heme-binding-like protein At3g10130, chloroplastic OS=Arabidopsis thaliana GN=At3g10130 PE=1 SV=1||B9STP5||B9STP5_RICCO Putative uncharacterized protein OS=Ricinus communis GN=RCOM_0826240 PE=4 SV=1||" PF04832.7|SOUL; PF10184.4|DUF2358"||" IPR006917|SOUL haem-binding protein; IPR018790|Protein of unknown function DUF2358"	--	--	--	--
LNC_015731	XLOC_118657	scaffold33954:1-410	0.267775	1.26247	-2.23716	0.01925	0.0478142	lncRNA	co_expression	Gh_A05G2394	AT5G58380	SOS3-interacting protein 1||Q5W736||CIPKI_ORYSJ CBL-interacting protein kinase 18 OS=Oryza sativa subsp. japonica GN=CIPK18 PE=2 SV=1||M5WZX2||M5WZX2_PRUPE Uncharacterized protein OS=Prunus persica GN=PRUPE_ppa005839mg PE=4 SV=1||ath:AT1G30270||"CIPK23; CIPK23 (CBL-INTERACTING PROTEIN KINASE 23); kinase ; K00924"||" PF00069.20|Pkinase; PF03822.9|NAF"||" IPR000719|Protein kinase domain; IPR002290|…	GO:0005575,GO:0009987,GO:0044237,GO:1901576,GO:0044249,GO:0009058,GO:0071704,GO:0044238,GO:0034645,GO:0009059,GO:0044260,GO:0044267,GO:0043170,GO:0051716,GO:1901135,GO:0008610,GO:0019538,GO:0044723,GO:0044763,GO:0050794,GO:0008150,GO:0065007,GO:0044699,GO:0050789,GO:0023052,GO:0044700,GO:0036094,GO:0044262,GO:1901137,GO:0007165,GO:0000166,GO:1901265,GO:0050896,GO:0005975,GO:0035639,GO:0008152,GO:…	cellular_component,cellular process,cellular metabolic process,organic substance biosynthetic process,cellular biosynthetic process,biosynthetic process,organic substance metabolic process,primary metabolic process,cellular macromolecule biosynthetic process,macromolecule biosynthetic process,cellular macromolecule metabolic process,cellular protein metabolic process,macromolecule metabolic proce…	--	--
LNC_015731	XLOC_118657	scaffold33954:1-410	0.267775	1.26247	-2.23716	0.01925	0.0478142	lncRNA	co_expression	Gh_A06G0507	AT2G26900	Sodium Bile acid symporter family||Q1EBV7||BASS2_ARATH Sodium/pyruvate cotransporter BASS2, chloroplastic OS=Arabidopsis thaliana GN=BASS2 PE=2 SV=1||D7TBU8||D7TBU8_VITVI Putative uncharacterized protein OS=Vitis vinifera GN=VIT_11s0016g04560 PE=4 SV=1||pop:POPTR_261719||"bile acid:Na+ symporter family protein ; K03453 bile acid:Na+ symporter, BASS family"||" PB018913|Pfam-B_18913; PF01758.11|SBF…	GO:0005575,GO:0009987,GO:0044763,GO:0051179,GO:0030001,GO:0006810,GO:0051234,GO:0044699,GO:0008150,GO:0046873,GO:0022891,GO:0015075,GO:0022892,GO:0008324,GO:0022890,GO:0006812,GO:0015293,GO:0015294,GO:0015672,GO:0044765,GO:0022857,GO:0006811,GO:0016020,GO:0008028,GO:0015077,GO:0006814,GO:0005215,GO:0044425,GO:0003674,GO:0005342,GO:0046943,GO:0015081,GO:0008514,GO:0016021,GO:0008508,GO:0015125,GO:…	cellular_component,cellular process,single-organism cellular process,localization,metal ion transport,transport,establishment of localization,single-organism process,biological_process,metal ion transmembrane transporter activity,substrate-specific transmembrane transporter activity,ion transmembrane transporter activity,substrate-specific transporter activity,cation transmembrane transporter act…	--	--
LNC_015731	XLOC_118657	scaffold33954:1-410	0.267775	1.26247	-2.23716	0.01925	0.0478142	lncRNA	co_expression	Gh_D06G0564	AT2G26900	Sodium Bile acid symporter family||Q1EBV7||BASS2_ARATH Sodium/pyruvate cotransporter BASS2, chloroplastic OS=Arabidopsis thaliana GN=BASS2 PE=2 SV=1||D7TBU8||D7TBU8_VITVI Putative uncharacterized protein OS=Vitis vinifera GN=VIT_11s0016g04560 PE=4 SV=1||pop:POPTR_261719||"bile acid:Na+ symporter family protein ; K03453 bile acid:Na+ symporter, BASS family"||" PB018913|Pfam-B_18913; PF01758.11|SBF…	GO:0005575,GO:0009987,GO:0044763,GO:0008150,GO:0044699,GO:0051179,GO:0006810,GO:0051234,GO:0030001,GO:0046873,GO:0022890,GO:0008324,GO:0006812,GO:0015293,GO:0015294,GO:0015672,GO:0016020,GO:0044425,GO:0022892,GO:0015075,GO:0006811,GO:0022891,GO:0044765,GO:0005319,GO:0015370,GO:0008028,GO:0015077,GO:0005343,GO:0008508,GO:0015125,GO:0016021,GO:0031224,GO:0015081,GO:0022857,GO:0005342,GO:0046943,GO:…	cellular_component,cellular process,single-organism cellular process,biological_process,single-organism process,localization,transport,establishment of localization,metal ion transport,metal ion transmembrane transporter activity,inorganic cation transmembrane transporter activity,cation transmembrane transporter activity,cation transport,symporter activity,solute:cation symporter activity,monova…	--	--
LNC_017608	XLOC_129483	scaffold736_A03:23988-25480	0.626317	2.25505	-1.8482	0.0001	0.000474911	lncRNA	co_expression	Gh_D11G0103	AT3G01090	SNF1 kinase homolog 10||Q38997||KIN10_ARATH SNF1-related protein kinase catalytic subunit alpha KIN10 OS=Arabidopsis thaliana GN=KIN10 PE=1 SV=2||B9SVJ9||B9SVJ9_RICCO 5-AMP-activated protein kinase, putative OS=Ricinus communis GN=RCOM_0538120 PE=4 SV=1||pop:POPTR_818055||"hypothetical protein ; K07198 5'-AMP-activated protein kinase, catalytic alpha subunit [EC:2.7.11.11]"|| PF00069.20|Pkinase||…	GO:0008150,GO:0044237,GO:0008152,GO:0009987,GO:0044267,GO:0071704,GO:0044238,GO:0019538,GO:0044260,GO:0043170,GO:0006796,GO:0006793,GO:0016310,GO:0003824,GO:0043167,GO:0006464,GO:0036211,GO:0006468,GO:0003674,GO:1901363,GO:0097159,GO:0036094,GO:0043412,GO:0043168,GO:0016301,GO:0000166,GO:1901265,GO:0004672,GO:0016773,GO:0001882,GO:0001883,GO:0032549,GO:0032550,GO:0032553,GO:0032555,GO:0016772,GO:…	biological_process,cellular metabolic process,metabolic process,cellular process,cellular protein metabolic process,organic substance metabolic process,primary metabolic process,protein metabolic process,cellular macromolecule metabolic process,macromolecule metabolic process,phosphate-containing compound metabolic process,phosphorus metabolic process,phosphorylation,catalytic activity,ion bindin…	ath04140	Regulation of autophagy
LNC_011568	XLOC_097632	D12:57034403-57035513	0.623315	2.64822	-2.08699	5e-05	0.000250716	lncRNA	co_location	Gh_D12G2410	AT4G27840	SNARE-like superfamily protein||Q84WF5||VAMPL_ARATH Probable VAMP-like protein At1g33475 OS=Arabidopsis thaliana GN=At1g33475 PE=2 SV=1||B9RSE2||B9RSE2_RICCO Putative uncharacterized protein OS=Ricinus communis GN=RCOM_1241880 PE=4 SV=1||ppp:PHYPADRAFT_221830||"VAMP72A1; R-SNARE, VAMP72-family ; K08515 vesicle-associated membrane protein 7"	--	--	--	--
LNC_011568	XLOC_097632	D12:57034403-57035513	0.623315	2.64822	-2.08699	5e-05	0.000250716	lncRNA	co_expression	Gh_D13G2077	AT2G19790	SNARE-like superfamily protein||O82201||AP4S_ARATH AP-4 complex subunit sigma OS=Arabidopsis thaliana GN=At2g19790 PE=2 SV=1||B9RKE4||B9RKE4_RICCO AP-4 complex subunit sigma-1, putative OS=Ricinus communis GN=RCOM_1048810 PE=4 SV=1||pop:POPTR_717550||"hypothetical protein ; K12403 AP-4 complex subunit sigma-1"|| PF01217.15|Clat_adaptor_s||" IPR016635|Adaptor protein complex, sigma subunit; IPR022…	--	--	--	--
LNC_001878	XLOC_015546	A05:6453576-6456561	0.354332	1.7051	-2.26668	5e-05	0.000250716	lncRNA	co_location	Gh_A05G0614	AT1G79070	SNARE-associated protein-related||B9RI59||B9RI59_RICCO Putative uncharacterized protein OS=Ricinus communis GN=RCOM_1576540 PE=4 SV=1|| PF14712.1|Snapin_Pallidin|| IPR028119|Snapin/Pallidin/Snn1	--	--	--	--
LNC_015731	XLOC_118657	scaffold33954:1-410	0.267775	1.26247	-2.23716	0.01925	0.0478142	lncRNA	co_expression	Gh_A03G1422	AT2G19130	S-locus lectin protein kinase family protein||O64477||Y2913_ARATH G-type lectin S-receptor-like serine/threonine-protein kinase At2g19130 OS=Arabidopsis thaliana GN=At2g19130 PE=2 SV=1||F6GXR2||F6GXR2_VITVI Serine/threonine-protein kinase OS=Vitis vinifera GN=VIT_12s0134g00450 PE=3 SV=1||ath:AT1G14370||"APK2A; APK2A (PROTEIN KINASE 2A); kinase ; K00924"||" PF00069.20|Pkinase; PF00954.15|S_locus_g…	GO:0009987,GO:0044237,GO:0071704,GO:0044238,GO:0044260,GO:0044763,GO:0043170,GO:0044699,GO:0008150,GO:0044267,GO:0019538,GO:0008152,GO:0036094,GO:0005488,GO:0000166,GO:1901265,GO:0035639,GO:0097159,GO:1901363,GO:0017076,GO:0043167,GO:0032553,GO:0007154,GO:0001882,GO:0003674,GO:0001883,GO:0032549,GO:0032550,GO:0032555,GO:0043168,GO:0005524,GO:0051704,GO:0030554,GO:0032559,GO:0006796,GO:0044707,GO:…	cellular process,cellular metabolic process,organic substance metabolic process,primary metabolic process,cellular macromolecule metabolic process,single-organism cellular process,macromolecule metabolic process,single-organism process,biological_process,cellular protein metabolic process,protein metabolic process,metabolic process,small molecule binding,binding,nucleotide binding,nucleoside phos…	--	--
LNC_015731	XLOC_118657	scaffold33954:1-410	0.267775	1.26247	-2.23716	0.01925	0.0478142	lncRNA	co_expression	Gh_Sca078799G01	AT5G67250	SKP1/ASK1-interacting protein 2||Q9FE83||SKIP2_ARATH F-box protein SKIP2 OS=Arabidopsis thaliana GN=SKIP2 PE=1 SV=1||M5VXS5||M5VXS5_PRUPE Uncharacterized protein OS=Prunus persica GN=PRUPE_ppa003978mg PE=4 SV=1||ani:AN4200.2||"hypothetical protein ; K03360 F-box and leucine-rich repeat protein GRR1"|| PB000048|Pfam-B_48|| IPR006553|Leucine-rich repeat, cysteine-containing subtype	GO:0005515,GO:0005488,GO:0003674	protein binding,binding,molecular_function	--	--
LNC_015731	XLOC_118657	scaffold33954:1-410	0.267775	1.26247	-2.23716	0.01925	0.0478142	lncRNA	co_expression	Gh_A12G2280	AT5G24120	sigma factor E||Q9ZNX9||SIGE_ARATH RNA polymerase sigma factor sigE, chloroplastic/mitochondrial OS=Arabidopsis thaliana GN=SIGE PE=1 SV=1||M5X2Q7||M5X2Q7_PRUPE Uncharacterized protein OS=Prunus persica GN=PRUPE_ppa004259mg PE=4 SV=1||ath:AT5G24120||"SIGE; SIGE (RNA polymerase sigma subunit E); DNA binding / DNA-directed RNA polymerase/ sigma factor/ transcription factor ; K03093 RNA polymerase s…	GO:0001071,GO:0003700,GO:2000112,GO:0010468,GO:0006355,GO:0060255,GO:0009889,GO:0010556,GO:0031326,GO:0051252,GO:2001141,GO:0080090,GO:0006351,GO:0019219,GO:0051171,GO:0031323,GO:0032774,GO:0019222,GO:1901362,GO:0034654,GO:0044271,GO:0044237,GO:0003677,GO:0019438,GO:0018130,GO:0071704,GO:0016070,GO:0065007,GO:0050789,GO:0050794,GO:0008152,GO:0044238,GO:0009058,GO:0044260,GO:1901360,GO:0090304,GO:…	nucleic acid binding transcription factor activity,sequence-specific DNA binding transcription factor activity,regulation of cellular macromolecule biosynthetic process,regulation of gene expression,regulation of transcription, DNA-dependent,regulation of macromolecule metabolic process,regulation of biosynthetic process,regulation of macromolecule biosynthetic process,regulation of cellular bios…	--	--
LNC_015731	XLOC_118657	scaffold33954:1-410	0.267775	1.26247	-2.23716	0.01925	0.0478142	lncRNA	co_expression	Gh_D12G2691	AT5G24120	sigma factor E||Q9ZNX9||SIGE_ARATH RNA polymerase sigma factor sigE, chloroplastic/mitochondrial OS=Arabidopsis thaliana GN=SIGE PE=1 SV=1||M5X2Q7||M5X2Q7_PRUPE Uncharacterized protein OS=Prunus persica GN=PRUPE_ppa004259mg PE=4 SV=1||ath:AT5G24120||"SIGE; SIGE (RNA polymerase sigma subunit E); DNA binding / DNA-directed RNA polymerase/ sigma factor/ transcription factor ; K03093 RNA polymerase s…	GO:0009987,GO:0044237,GO:1901576,GO:0044249,GO:0009058,GO:0071704,GO:0044238,GO:0034645,GO:0009059,GO:0044260,GO:0006807,GO:0043170,GO:0010467,GO:0034641,GO:1901360,GO:0006725,GO:0046483,GO:0006139,GO:0050794,GO:0008150,GO:0065007,GO:0050789,GO:0008152,GO:0090304,GO:1901362,GO:0044271,GO:0031323,GO:0019438,GO:0080090,GO:0018130,GO:0019222,GO:0003676,GO:2000112,GO:0009889,GO:0010556,GO:0031326,GO:…	cellular process,cellular metabolic process,organic substance biosynthetic process,cellular biosynthetic process,biosynthetic process,organic substance metabolic process,primary metabolic process,cellular macromolecule biosynthetic process,macromolecule biosynthetic process,cellular macromolecule metabolic process,nitrogen compound metabolic process,macromolecule metabolic process,gene expression…	--	--
LNC_015731	XLOC_118657	scaffold33954:1-410	0.267775	1.26247	-2.23716	0.01925	0.0478142	lncRNA	co_expression	Gh_A11G2019	AT1G64860	sigma factor A||O24629||SIGA_ARATH RNA polymerase sigma factor sigA OS=Arabidopsis thaliana GN=SIGA PE=1 SV=1||B9SDF8||B9SDF8_RICCO RNA polymerase sigma factor rpoD, putative OS=Ricinus communis GN=RCOM_1517450 PE=4 SV=1||vvi:100243819||"similar to SIGB (SIGMA FACTOR B); DNA binding / DNA-directed RNA polymerase/ transcription factor ; K03086 RNA polymerase primary sigma factor"||" PF04545.11|Sig…	GO:0043565,GO:0001071,GO:0003700,GO:2000112,GO:0010468,GO:0006355,GO:0060255,GO:0009889,GO:0010556,GO:0031326,GO:0051252,GO:2001141,GO:0080090,GO:0006351,GO:0019219,GO:0051171,GO:0031323,GO:0032774,GO:0019222,GO:1901362,GO:0034654,GO:0044271,GO:0044237,GO:0003677,GO:0019438,GO:0018130,GO:0071704,GO:0016070,GO:0065007,GO:0050789,GO:0050794,GO:0008152,GO:0044238,GO:0009058,GO:0044260,GO:1901360,GO:…	sequence-specific DNA binding,nucleic acid binding transcription factor activity,sequence-specific DNA binding transcription factor activity,regulation of cellular macromolecule biosynthetic process,regulation of gene expression,regulation of transcription, DNA-dependent,regulation of macromolecule metabolic process,regulation of biosynthetic process,regulation of macromolecule biosynthetic proce…	--	--
LNC_015731	XLOC_118657	scaffold33954:1-410	0.267775	1.26247	-2.23716	0.01925	0.0478142	lncRNA	co_expression	Gh_D11G2299	AT1G64860	sigma factor A||O24629||SIGA_ARATH RNA polymerase sigma factor sigA OS=Arabidopsis thaliana GN=SIGA PE=1 SV=1||B9SDF8||B9SDF8_RICCO RNA polymerase sigma factor rpoD, putative OS=Ricinus communis GN=RCOM_1517450 PE=4 SV=1||vvi:100243819||"similar to SIGB (SIGMA FACTOR B); DNA binding / DNA-directed RNA polymerase/ transcription factor ; K03086 RNA polymerase primary sigma factor"||" PF04545.11|Sig…	GO:0009987,GO:0044237,GO:1901576,GO:0044249,GO:0009058,GO:0071704,GO:0044238,GO:0034645,GO:0009059,GO:0044260,GO:0006807,GO:0043170,GO:0010467,GO:0034641,GO:1901360,GO:0006725,GO:0046483,GO:0006139,GO:0050794,GO:0008150,GO:0065007,GO:0050789,GO:0008152,GO:0090304,GO:1901362,GO:0044271,GO:0031323,GO:0019438,GO:0080090,GO:0043565,GO:0018130,GO:0019222,GO:0003676,GO:2000112,GO:0009889,GO:0010556,GO:…	cellular process,cellular metabolic process,organic substance biosynthetic process,cellular biosynthetic process,biosynthetic process,organic substance metabolic process,primary metabolic process,cellular macromolecule biosynthetic process,macromolecule biosynthetic process,cellular macromolecule metabolic process,nitrogen compound metabolic process,macromolecule metabolic process,gene expression…	--	--
LNC_015731	XLOC_118657	scaffold33954:1-410	0.267775	1.26247	-2.23716	0.01925	0.0478142	lncRNA	co_expression	Gh_D05G1803	AT1G75520	SHI-related sequence 5||E6NU70||E6NU70_9ROSI JHL18I08.14 protein OS=Jatropha curcas GN=JHL18I08.14 PE=4 SV=1||" PB009700|Pfam-B_9700; PB008001|Pfam-B_8001; PB018709|Pfam-B_18709; PB003381|Pfam-B_3381; PB012225|Pfam-B_12225; PF05142.7|DUF702; PB006521|Pfam-B_6521; PB011887|Pfam-B_11887; PB005871|Pfam-B_5871"|| IPR007818|Protein of unknown function DUF702	--	--	--	--
LNC_015731	XLOC_118657	scaffold33954:1-410	0.267775	1.26247	-2.23716	0.01925	0.0478142	lncRNA	co_expression	Gh_D02G0968	AT1G75520	SHI-related sequence 5||E6NU70||E6NU70_9ROSI JHL18I08.14 protein OS=Jatropha curcas GN=JHL18I08.14 PE=4 SV=1|| PF05142.7|DUF702|| IPR007818|Protein of unknown function DUF702	GO:0044237,GO:0071704,GO:0008152,GO:0044238,GO:0044260,GO:0043170,GO:0006464,GO:0036211,GO:0005488,GO:0043412,GO:0043169,GO:0008150,GO:0009987,GO:0046872,GO:0046914,GO:0043167,GO:0016151,GO:0003674,GO:0019538,GO:0044267	cellular metabolic process,organic substance metabolic process,metabolic process,primary metabolic process,cellular macromolecule metabolic process,macromolecule metabolic process,cellular protein modification process,protein modification process,binding,macromolecule modification,cation binding,biological_process,cellular process,metal ion binding,transition metal ion binding,ion binding,nickel …	--	--
LNC_001878	XLOC_015546	A05:6453576-6456561	0.354332	1.7051	-2.26668	5e-05	0.000250716	lncRNA	co_location	Gh_A05G0623	AT1G61560	Seven transmembrane MLO family protein||Q94KB7||MLO6_ARATH MLO-like protein 6 OS=Arabidopsis thaliana GN=MLO6 PE=2 SV=2||M5WHC3||M5WHC3_PRUPE Uncharacterized protein OS=Prunus persica GN=PRUPE_ppa003207mg PE=4 SV=1||ath:AT1G61560||"MLO6; MLO6 (MILDEW RESISTANCE LOCUS O 6); calmodulin binding ; K08472 mlo protein"|| PF03094.10|Mlo|| IPR004326|Mlo-related protein||" GO:0006952|defense response ; GO…	GO:0005575,GO:0051716,GO:0050896,GO:0006974,GO:0033554,GO:0006950,GO:0009987,GO:0031224,GO:0016021,GO:0044425,GO:0044763,GO:0044699,GO:0016020,GO:0008150,GO:0006952,GO:0008219,GO:0016265,GO:0006915,GO:0012501	cellular_component,cellular response to stimulus,response to stimulus,response to DNA damage stimulus,cellular response to stress,response to stress,cellular process,intrinsic to membrane,integral to membrane,membrane part,single-organism cellular process,single-organism process,membrane,biological_process,defense response,cell death,death,apoptotic process,programmed cell death	--	--
LNC_015731	XLOC_118657	scaffold33954:1-410	0.267775	1.26247	-2.23716	0.01925	0.0478142	lncRNA	co_expression	Gh_A07G1067	AT1G61560	Seven transmembrane MLO family protein||Q94KB7||MLO6_ARATH MLO-like protein 6 OS=Arabidopsis thaliana GN=MLO6 PE=2 SV=2||M5WHC3||M5WHC3_PRUPE Uncharacterized protein OS=Prunus persica GN=PRUPE_ppa003207mg PE=4 SV=1||ath:AT1G61560||"MLO6; MLO6 (MILDEW RESISTANCE LOCUS O 6); calmodulin binding ; K08472 mlo protein"|| PF03094.10|Mlo|| IPR004326|Mlo-related protein||" GO:0006952|defense response ; GO…	GO:0005575,GO:0008150,GO:0050896,GO:0016020,GO:0006950,GO:0044425,GO:0016021,GO:0031224,GO:0006952	cellular_component,biological_process,response to stimulus,membrane,response to stress,membrane part,integral to membrane,intrinsic to membrane,defense response	--	--
LNC_008266	XLOC_066713	D04:28728060-28729009	0.377393	1.25593	-1.73461	0.00585	0.0173466	lncRNA	co_expression	Gh_A11G1605	AT1G11000	Seven transmembrane MLO family protein||O23693||MLO4_ARATH MLO-like protein 4 OS=Arabidopsis thaliana GN=MLO4 PE=2 SV=2||K7LNK1||K7LNK1_SOYBN MLO-like protein OS=Glycine max PE=3 SV=1||ath:AT1G11000||"MLO4; MLO4 (MILDEW RESISTANCE LOCUS O 4); calmodulin binding ; K08472 mlo protein"|| PF03094.10|Mlo|| IPR004326|Mlo-related protein||" GO:0006952|defense response ; GO:0016021|integral to membrane ;…	GO:0005575,GO:0009987,GO:0044237,GO:1901576,GO:0044249,GO:0009058,GO:0071704,GO:1901564,GO:0044238,GO:0044281,GO:0006807,GO:0044711,GO:0044283,GO:0034641,GO:1901360,GO:0006725,GO:0016053,GO:0046394,GO:1901566,GO:0043436,GO:0046483,GO:0019752,GO:0006082,GO:0008652,GO:0008150,GO:0006520,GO:1901605,GO:0050896,GO:0008152,GO:1901362,GO:0006950,GO:0016020,GO:1901607,GO:0044425,GO:0019438,GO:0018130,GO:…	cellular_component,cellular process,cellular metabolic process,organic substance biosynthetic process,cellular biosynthetic process,biosynthetic process,organic substance metabolic process,organonitrogen compound metabolic process,primary metabolic process,small molecule metabolic process,nitrogen compound metabolic process,single-organism biosynthetic process,small molecule biosynthetic process,…	--	--
LNC_009334	XLOC_077727	D07:15422787-15426887	0.570176	1.61985	-1.50638	0.00065	0.00255034	lncRNA	co_expression	Gh_A10G0823	AT2G23380	SET domain-containing protein||P93831||CLF_ARATH Histone-lysine N-methyltransferase CLF OS=Arabidopsis thaliana GN=CLF PE=1 SV=2||B9HHA3||B9HHA3_POPTR SET domain protein OS=Populus trichocarpa GN=SDG910 PE=4 SV=1||pop:POPTR_719252||"SDG910; SET domain protein ; K11430 enhancer of zeste [EC:2.1.1.43]"||" PB007590|Pfam-B_7590; PB000877|Pfam-B_877; PF00856.23|SET; PB009788|Pfam-B_9788; PB002306|Pfam…	GO:0005515,GO:0005488,GO:0003674	protein binding,binding,molecular_function	--	--
LNC_017608	XLOC_129483	scaffold736_A03:23988-25480	0.626317	2.25505	-1.8482	0.0001	0.000474911	lncRNA	co_expression	Gh_D10G1109	AT3G08720	serine/threonine protein kinase 2||Q39030||KPK2_ARATH Serine/threonine-protein kinase AtPK2/AtPK19 OS=Arabidopsis thaliana GN=ATPK2 PE=1 SV=2||B9SRT9||B9SRT9_RICCO Ribosomal protein S6 kinase, putative OS=Ricinus communis GN=RCOM_1058560 PE=4 SV=1||osa:4332748||"Os03g0334000; hypothetical protein ; K08282 non-specific serine/threonine protein kinase [EC:2.7.11.1]"||" PF00069.20|Pkinase; PB004186|…	GO:0005622,GO:0005623,GO:0044464,GO:0005575,GO:0009987,GO:0044237,GO:1901576,GO:0044249,GO:0009058,GO:0071704,GO:0044238,GO:0034645,GO:0009059,GO:0044260,GO:0044267,GO:0006807,GO:0043170,GO:0010467,GO:0034641,GO:1901360,GO:1901135,GO:0008610,GO:0006725,GO:0019538,GO:0044723,GO:0046483,GO:0006139,GO:0050794,GO:0008150,GO:0065007,GO:0050789,GO:0036094,GO:0044262,GO:1901137,GO:0000166,GO:1901265,GO:…	intracellular,cell,cell part,cellular_component,cellular process,cellular metabolic process,organic substance biosynthetic process,cellular biosynthetic process,biosynthetic process,organic substance metabolic process,primary metabolic process,cellular macromolecule biosynthetic process,macromolecule biosynthetic process,cellular macromolecule metabolic process,cellular protein metabolic process,…	--	--
LNC_015731	XLOC_118657	scaffold33954:1-410	0.267775	1.26247	-2.23716	0.01925	0.0478142	lncRNA	co_expression	Gh_A11G1879	AT4G37930	serine transhydroxymethyltransferase 1||P50433||GLYM_SOLTU Serine hydroxymethyltransferase, mitochondrial OS=Solanum tuberosum PE=2 SV=1||D7T5C1||D7T5C1_VITVI Putative uncharacterized protein OS=Vitis vinifera GN=VIT_00s0211g00120 PE=3 SV=1||pop:POPTR_833897||"SHMT7; precursor of transferase serine hydroxymethyltransferase 7 (EC:2.1.2.1); K00600 glycine hydroxymethyltransferase [EC:2.1.2.1]"|| PF…	GO:0009987,GO:0044237,GO:0071704,GO:0044238,GO:0044281,GO:1901564,GO:0006807,GO:0043436,GO:0019752,GO:0006082,GO:1901605,GO:0008150,GO:0006520,GO:0008152,GO:0009069,GO:0006544,GO:0016741,GO:0003674,GO:0006563,GO:0016742,GO:0004372,GO:0044710,GO:0016829,GO:0016740,GO:0003824	cellular process,cellular metabolic process,organic substance metabolic process,primary metabolic process,small molecule metabolic process,organonitrogen compound metabolic process,nitrogen compound metabolic process,oxoacid metabolic process,carboxylic acid metabolic process,organic acid metabolic process,alpha-amino acid metabolic process,biological_process,cellular amino acid metabolic process…	ath01200,ath00670,ath01230,ath00260,ath01100,ath00630,ath01110,ath00460	Carbon metabolism,One carbon pool by folate,Biosynthesis of amino acids,Glycine, serine and threonine metabolism,Metabolic pathways,Glyoxylate and dicarboxylate metabolism,Biosynthesis of secondary metabolites,Cyanoamino acid metabolism
LNC_015731	XLOC_118657	scaffold33954:1-410	0.267775	1.26247	-2.23716	0.01925	0.0478142	lncRNA	co_expression	Gh_D11G2092	AT4G37930	serine transhydroxymethyltransferase 1||P50433||GLYM_SOLTU Serine hydroxymethyltransferase, mitochondrial OS=Solanum tuberosum PE=2 SV=1||D7T5C1||D7T5C1_VITVI Putative uncharacterized protein OS=Vitis vinifera GN=VIT_00s0211g00120 PE=3 SV=1||pop:POPTR_833897||"SHMT7; precursor of transferase serine hydroxymethyltransferase 7 (EC:2.1.2.1); K00600 glycine hydroxymethyltransferase [EC:2.1.2.1]"|| PF…	GO:0044237,GO:0071704,GO:0008152,GO:0044238,GO:0006807,GO:0008150,GO:0009987,GO:0016740,GO:1901605,GO:0044710,GO:0006563,GO:0044281,GO:0006082,GO:0043436,GO:0019752,GO:0003824,GO:0003674,GO:0009069,GO:0006544,GO:0004372,GO:1901564,GO:0016741,GO:0016829,GO:0006520,GO:0016742	cellular metabolic process,organic substance metabolic process,metabolic process,primary metabolic process,nitrogen compound metabolic process,biological_process,cellular process,transferase activity,alpha-amino acid metabolic process,single-organism metabolic process,L-serine metabolic process,small molecule metabolic process,organic acid metabolic process,oxoacid metabolic process,carboxylic ac…	ath01200,ath01100,ath00630,ath01110,ath01230,ath00670,ath00260,ath00460	Carbon metabolism,Metabolic pathways,Glyoxylate and dicarboxylate metabolism,Biosynthesis of secondary metabolites,Biosynthesis of amino acids,One carbon pool by folate,Glycine, serine and threonine metabolism,Cyanoamino acid metabolism
LNC_008455	XLOC_069096	D05:3702363-3702930	0.264699	1.42664	-2.43019	0.019	0.0472836	lncRNA	co_location	Gh_D05G0449	AT4G32520	serine hydroxymethyltransferase 3||Q94JQ3||GLYP3_ARATH Serine hydroxymethyltransferase 3, chloroplastic OS=Arabidopsis thaliana GN=SHM3 PE=1 SV=2||D7STM0||D7STM0_VITVI Putative uncharacterized protein OS=Vitis vinifera GN=VIT_04s0008g00770 PE=3 SV=1||vvi:100250728||"similar to plastid serine hydroxymethyltransferase ; K00600 glycine hydroxymethyltransferase [EC:2.1.2.1]"|| PF00464.14|SHMT||" IPR0…	GO:0009987,GO:0044237,GO:0071704,GO:1901564,GO:0044238,GO:0044281,GO:0006807,GO:0043436,GO:0019752,GO:0006082,GO:0008150,GO:0006520,GO:1901605,GO:0008152,GO:0009069,GO:0006544,GO:0016740,GO:0006563,GO:0016741,GO:0004372,GO:0016742,GO:0044710,GO:0003674,GO:0016829,GO:0003824	cellular process,cellular metabolic process,organic substance metabolic process,organonitrogen compound metabolic process,primary metabolic process,small molecule metabolic process,nitrogen compound metabolic process,oxoacid metabolic process,carboxylic acid metabolic process,organic acid metabolic process,biological_process,cellular amino acid metabolic process,alpha-amino acid metabolic process…	ath01200,ath01100,ath00670,ath01230,ath00630,ath00260,ath01110,ath00460	Carbon metabolism,Metabolic pathways,One carbon pool by folate,Biosynthesis of amino acids,Glyoxylate and dicarboxylate metabolism,Glycine, serine and threonine metabolism,Biosynthesis of secondary metabolites,Cyanoamino acid metabolism
LNC_015731	XLOC_118657	scaffold33954:1-410	0.267775	1.26247	-2.23716	0.01925	0.0478142	lncRNA	co_expression	Gh_A09G1083	AT1G28110	serine carboxypeptidase-like 45||Q93Y09||SCP45_ARATH Serine carboxypeptidase-like 45 OS=Arabidopsis thaliana GN=SCPL45 PE=2 SV=1||B9P6C6||B9P6C6_POPTR Predicted protein OS=Populus trichocarpa GN=POPTRDRAFT_1121409 PE=2 SV=1||osa:4335700||"Os04g0396800; hypothetical protein ; K01288 carboxypeptidase D [EC:3.4.16.6]"|| PF00450.17|Peptidase_S10||" IPR001563|Peptidase S10, serine carboxypeptidase; IP…	GO:0071704,GO:0008152,GO:0044238,GO:0043170,GO:0006629,GO:0008150,GO:0044710,GO:0016298,GO:0004806,GO:0003824,GO:0003674,GO:0008236,GO:0017171,GO:0016042,GO:0070011,GO:0008233,GO:0009056,GO:0019538,GO:0070008,GO:0004185,GO:0004180,GO:1901575,GO:0006508,GO:0008238,GO:0016788,GO:0052689,GO:0016787	organic substance metabolic process,metabolic process,primary metabolic process,macromolecule metabolic process,lipid metabolic process,biological_process,single-organism metabolic process,lipase activity,triglyceride lipase activity,catalytic activity,molecular_function,serine-type peptidase activity,serine hydrolase activity,lipid catabolic process,peptidase activity, acting on L-amino acid pep…	--	--
LNC_015731	XLOC_118657	scaffold33954:1-410	0.267775	1.26247	-2.23716	0.01925	0.0478142	lncRNA	co_expression	Gh_A09G0643	AT3G17180	serine carboxypeptidase-like 33||Q9LSM9||SCP33_ARATH Serine carboxypeptidase-like 33 OS=Arabidopsis thaliana GN=SCPL33 PE=2 SV=2||B9HX57||B9HX57_POPTR Predicted protein OS=Populus trichocarpa GN=POPTRDRAFT_1091180 PE=4 SV=1||osa:4330073||"Os02g0634700; hypothetical protein ; K01288 carboxypeptidase D [EC:3.4.16.6]"|| PF00450.17|Peptidase_S10||" IPR001563|Peptidase S10, serine carboxypeptidase; IP…	GO:0008152,GO:0071704,GO:0044238,GO:0008150,GO:0043170,GO:0003674,GO:0003824,GO:0008233,GO:0070011,GO:0008236,GO:0017171,GO:0070008,GO:0006508,GO:0004185,GO:0004180,GO:0008238,GO:0019538,GO:0016787	metabolic process,organic substance metabolic process,primary metabolic process,biological_process,macromolecule metabolic process,molecular_function,catalytic activity,peptidase activity,peptidase activity, acting on L-amino acid peptides,serine-type peptidase activity,serine hydrolase activity,serine-type exopeptidase activity,proteolysis,serine-type carboxypeptidase activity,carboxypeptidase a…	--	--
LNC_011568	XLOC_097632	D12:57034403-57035513	0.623315	2.64822	-2.08699	5e-05	0.000250716	lncRNA	co_expression	Gh_D13G0238	AT3G07990	serine carboxypeptidase-like 27||Q9SFB5||SCP27_ARATH Serine carboxypeptidase-like 27 OS=Arabidopsis thaliana GN=SCPL27 PE=2 SV=1||B9HLN0||B9HLN0_POPTR Predicted protein OS=Populus trichocarpa GN=POPTRDRAFT_1084309 PE=2 SV=1||ath:AT3G07990||"SCPL27; SCPL27 (serine carboxypeptidase-like 27); serine carboxypeptidase ; K08249 hydroxymandelonitrile lyase [EC:4.1.2.11]"|| PF00450.17|Peptidase_S10||" IP…	GO:0071704,GO:0044238,GO:0043170,GO:0019538,GO:0008150,GO:0008152,GO:0016787,GO:0008233,GO:0070011,GO:0008238,GO:0003674,GO:0006508,GO:0008236,GO:0017171,GO:0003824,GO:0004180,GO:0070008,GO:0004185	organic substance metabolic process,primary metabolic process,macromolecule metabolic process,protein metabolic process,biological_process,metabolic process,hydrolase activity,peptidase activity,peptidase activity, acting on L-amino acid peptides,exopeptidase activity,molecular_function,proteolysis,serine-type peptidase activity,serine hydrolase activity,catalytic activity,carboxypeptidase activi…	--	--
LNC_015731	XLOC_118657	scaffold33954:1-410	0.267775	1.26247	-2.23716	0.01925	0.0478142	lncRNA	co_expression	Gh_D13G1404	AT3G13110	serine acetyltransferase 2;2||Q39218||SAT3_ARATH Serine acetyltransferase 3, mitochondrial OS=Arabidopsis thaliana GN=SAT3 PE=1 SV=3||B9S9Q4||B9S9Q4_RICCO Serine acetyltransferase 3, mitochondrial, putative OS=Ricinus communis GN=RCOM_0520780 PE=4 SV=1||vvi:100246391||"hypothetical protein LOC100246391 ; K00640 serine O-acetyltransferase [EC:2.3.1.30]"||" PF00132.19|Hexapep; PB015985|Pfam-B_15985…	GO:0005737,GO:0044424,GO:0005622,GO:0005623,GO:0044464,GO:0005575,GO:0009987,GO:0044237,GO:1901576,GO:0044249,GO:0009058,GO:0071704,GO:1901564,GO:0044238,GO:0044281,GO:0006807,GO:0044711,GO:0044283,GO:0016053,GO:0046394,GO:1901566,GO:0043436,GO:0019752,GO:0006082,GO:0044272,GO:0008652,GO:0008150,GO:0006520,GO:0006790,GO:1901605,GO:0008152,GO:0000097,GO:0000096,GO:0009069,GO:1901607,GO:0016413,GO:…	cytoplasm,intracellular part,intracellular,cell,cell part,cellular_component,cellular process,cellular metabolic process,organic substance biosynthetic process,cellular biosynthetic process,biosynthetic process,organic substance metabolic process,organonitrogen compound metabolic process,primary metabolic process,small molecule metabolic process,nitrogen compound metabolic process,single-organism…	ath01200,ath01100,ath01230,ath00920,ath00270	Carbon metabolism,Metabolic pathways,Biosynthesis of amino acids,Sulfur metabolism,Cysteine and methionine metabolism
LNC_017608	XLOC_129483	scaffold736_A03:23988-25480	0.626317	2.25505	-1.8482	0.0001	0.000474911	lncRNA	co_location	Gh_A03G2166	AT5G09460	sequence-specific DNA binding transcription factors;transcription regulators||Q9FY69||BH143_ARATH Transcription factor bHLH143 OS=Arabidopsis thaliana GN=BHLH143 PE=2 SV=1||M5W2X1||M5W2X1_PRUPE Uncharacterized protein OS=Prunus persica GN=PRUPE_ppa007031mg PE=4 SV=1|| IPR011598|Myc-type, basic helix-loop-helix (bHLH) domain|| GO:0046983|protein dimerization activity	--	--	--	--
LNC_017608	XLOC_129483	scaffold736_A03:23988-25480	0.626317	2.25505	-1.8482	0.0001	0.000474911	lncRNA	co_expression	Gh_D02G1768	AT3G02040	senescence-related gene 3||Q02979||GDE1_YEAST Glycerophosphodiester phosphodiesterase GDE1 OS=Saccharomyces cerevisiae (strain ATCC 204508 / S288c) GN=GDE1 PE=1 SV=1||A5AMY0||A5AMY0_VITVI Putative uncharacterized protein OS=Vitis vinifera GN=VIT_14s0068g01500 PE=4 SV=1||sce:YPL110C||"GDE1; Gde1p ; K06867"|| PF03009.12|GDPD|| IPR004129|Glycerophosphoryl diester phosphodiesterase||" GO:0006071|glyc…	GO:0009987,GO:0044237,GO:0071704,GO:0044238,GO:0044281,GO:0008150,GO:0006066,GO:1901615,GO:0044262,GO:0019751,GO:0008152,GO:0006071,GO:0019400,GO:0005975,GO:0008889,GO:0016787,GO:0042578,GO:0008081,GO:0003674,GO:0044710,GO:0003824,GO:0016788	cellular process,cellular metabolic process,organic substance metabolic process,primary metabolic process,small molecule metabolic process,biological_process,alcohol metabolic process,organic hydroxy compound metabolic process,cellular carbohydrate metabolic process,polyol metabolic process,metabolic process,glycerol metabolic process,alditol metabolic process,carbohydrate metabolic process,glyce…	--	--
LNC_017608	XLOC_129483	scaffold736_A03:23988-25480	0.626317	2.25505	-1.8482	0.0001	0.000474911	lncRNA	co_expression	Gh_D02G1767	AT5G13170	senescence-associated gene 29||Q9FY94||SWT15_ARATH Bidirectional sugar transporter SWEET15 OS=Arabidopsis thaliana GN=SWEET15 PE=2 SV=1||D7M575||D7M575_ARALL Nodulin MtN3 family protein OS=Arabidopsis lyrata subsp. lyrata GN=ARALYDRAFT_488133 PE=4 SV=1|| PF03083.11|MtN3_slv|| IPR004316|SWEET sugar transporter|| GO:0016021|integral to membrane	GO:0005575,GO:0009987,GO:0008270,GO:0008150,GO:0065007,GO:0065008,GO:0003723,GO:0016020,GO:0044425,GO:0004871,GO:0060089,GO:0022892,GO:0035821,GO:0051817,GO:0019079,GO:0019058,GO:0015075,GO:0022891,GO:0044003,GO:0019048,GO:0003676,GO:0044403,GO:0044419,GO:0043167,GO:0004872,GO:0005488,GO:0044764,GO:0016021,GO:0016032,GO:0038023,GO:0019087,GO:0031224,GO:0015267,GO:0022803,GO:0022857,GO:0005216,GO:…	cellular_component,cellular process,zinc ion binding,biological_process,biological regulation,regulation of biological quality,RNA binding,membrane,membrane part,signal transducer activity,molecular transducer activity,substrate-specific transporter activity,modification of morphology or physiology of other organism,modification of morphology or physiology of other organism involved in symbiotic …	--	--
LNC_015731	XLOC_118657	scaffold33954:1-410	0.267775	1.26247	-2.23716	0.01925	0.0478142	lncRNA	co_expression	Gh_D09G1761	AT1G20780	senescence-associated E3 ubiquitin ligase 1||Q9LM76||PUB44_ARATH U-box domain-containing protein 44 OS=Arabidopsis thaliana GN=PUB44 PE=1 SV=1||E0CV89||E0CV89_VITVI Putative uncharacterized protein OS=Vitis vinifera GN=VIT_16s0098g01320 PE=4 SV=1||ncr:NCU01470||"vacuolar protein 8; K08332 vacuolar protein 8"||" PF00514.18|Arm; PF04564.10|U-box"||" IPR000225|Armadillo; IPR003613|U box domain"||" G…	GO:2000112,GO:0010468,GO:0006355,GO:0060255,GO:0009889,GO:0010556,GO:0031326,GO:0051252,GO:2001141,GO:0080090,GO:0006351,GO:0019219,GO:0051171,GO:0031323,GO:0032774,GO:0019222,GO:1901362,GO:0034654,GO:0044271,GO:0044237,GO:0003677,GO:0019438,GO:0018130,GO:0071704,GO:0016070,GO:0065007,GO:0050789,GO:0050794,GO:0008152,GO:0044238,GO:0005634,GO:0009058,GO:0044260,GO:1901360,GO:0090304,GO:1901576,GO:…	regulation of cellular macromolecule biosynthetic process,regulation of gene expression,regulation of transcription, DNA-dependent,regulation of macromolecule metabolic process,regulation of biosynthetic process,regulation of macromolecule biosynthetic process,regulation of cellular biosynthetic process,regulation of RNA metabolic process,regulation of RNA biosynthetic process,regulation of prima…	--	--
LNC_015731	XLOC_118657	scaffold33954:1-410	0.267775	1.26247	-2.23716	0.01925	0.0478142	lncRNA	co_expression	Gh_A09G1666	AT1G20780	senescence-associated E3 ubiquitin ligase 1||Q9LM76||PUB44_ARATH U-box domain-containing protein 44 OS=Arabidopsis thaliana GN=PUB44 PE=1 SV=1||E0CV89||E0CV89_VITVI Putative uncharacterized protein OS=Vitis vinifera GN=VIT_16s0098g01320 PE=4 SV=1||ncr:NCU01470||"vacuolar protein 8; K08332 vacuolar protein 8"||" PF00514.18|Arm; PF04564.10|U-box"||" IPR000225|Armadillo; IPR003613|U box domain"||" G…	GO:0044237,GO:0071704,GO:0008152,GO:0044238,GO:0044260,GO:0043170,GO:0006464,GO:0036211,GO:0005488,GO:0043412,GO:0008150,GO:0009987,GO:0005575,GO:0016879,GO:0016881,GO:0004842,GO:0019787,GO:0005515,GO:0016567,GO:0032446,GO:0070647,GO:0000151,GO:0003824,GO:0003674,GO:0005623,GO:0044464,GO:0016874,GO:0019538,GO:0005622,GO:0044267,GO:0043234,GO:0044424,GO:0032991	cellular metabolic process,organic substance metabolic process,metabolic process,primary metabolic process,cellular macromolecule metabolic process,macromolecule metabolic process,cellular protein modification process,protein modification process,binding,macromolecule modification,biological_process,cellular process,cellular_component,ligase activity, forming carbon-nitrogen bonds,acid-amino acid…	--	--
LNC_015731	XLOC_118657	scaffold33954:1-410	0.267775	1.26247	-2.23716	0.01925	0.0478142	lncRNA	co_expression	Gh_A06G0582	AT4G15450	Senescence/dehydration-associated protein-related||D7TBG7||D7TBG7_VITVI Putative uncharacterized protein OS=Vitis vinifera GN=VIT_11s0016g03140 PE=4 SV=1|| PF06911.7|Senescence|| IPR009686|Senescence/spartin-associated	--	--	--	--
LNC_015731	XLOC_118657	scaffold33954:1-410	0.267775	1.26247	-2.23716	0.01925	0.0478142	lncRNA	co_expression	Gh_A02G0184	AT4G14040	selenium-binding protein 2||Q93WN0||SEBP2_ARATH Selenium-binding protein 2 OS=Arabidopsis thaliana GN=SBP2 PE=2 SV=1||B9S3P4||B9S3P4_RICCO Selenium-binding protein, putative OS=Ricinus communis GN=RCOM_1552910 PE=4 SV=1||cel:F42G8.8||"hypothetical protein ; K01090 protein phosphatase [EC:3.1.3.16]"|| PF05694.6|SBP56|| IPR008826|Selenium-binding protein|| GO:0008430|selenium binding	GO:0005488,GO:0003674,GO:0008430	binding,molecular_function,selenium binding	--	--
LNC_015731	XLOC_118657	scaffold33954:1-410	0.267775	1.26247	-2.23716	0.01925	0.0478142	lncRNA	co_expression	Gh_D08G0697	AT3G22500	Seed maturation protein||P09444||LEA34_GOSHI Late embryogenesis abundant protein D-34 OS=Gossypium hirsutum PE=4 SV=1||B9S3Z7||B9S3Z7_RICCO Late embryogenesis abundant protein D-34, putative OS=Ricinus communis GN=RCOM_0557240 PE=4 SV=1|| PF04927.7|SMP|| IPR007011|Seed maturation protein	--	--	--	--
LNC_015731	XLOC_118657	scaffold33954:1-410	0.267775	1.26247	-2.23716	0.01925	0.0478142	lncRNA	co_expression	Gh_A04G0020	AT1G55740	seed imbibition 1||Q84VX0||RFS1_ARATH Probable galactinol--sucrose galactosyltransferase 1 OS=Arabidopsis thaliana GN=RFS1 PE=2 SV=1||B9SXA4||B9SXA4_RICCO Stachyose synthase, putative OS=Ricinus communis GN=RCOM_0268570 PE=4 SV=1||ath:AT5G40390||"SIP1; SIP1 (SEED IMBIBITION 1-LIKE); galactinol-sucrose galactosyltransferase/ hydrolase, hydrolyzing O-glycosyl compounds ; K06611 stachyose synthetase…	GO:0008152,GO:0008150,GO:0016740,GO:0005575,GO:0042221,GO:0010033,GO:0071840,GO:0016020,GO:0016746,GO:0016043,GO:0003824,GO:0003674,GO:0050896,GO:0019867,GO:0061024	metabolic process,biological_process,transferase activity,cellular_component,response to chemical stimulus,response to organic substance,cellular component organization or biogenesis,membrane,transferase activity, transferring acyl groups,cellular component organization,catalytic activity,molecular_function,response to stimulus,outer membrane,membrane organization	ath00052	Galactose metabolism
LNC_015731	XLOC_118657	scaffold33954:1-410	0.267775	1.26247	-2.23716	0.01925	0.0478142	lncRNA	co_expression	Gh_D10G2468	AT3G55800	sedoheptulose-bisphosphatase||O20252||S17P_SPIOL Sedoheptulose-1,7-bisphosphatase, chloroplastic OS=Spinacia oleracea PE=2 SV=1||M1CL27||M1CL27_SOLTU Uncharacterized protein OS=Solanum tuberosum GN=PGSC0003DMG400027125 PE=3 SV=1||ath:AT3G55800||"SBPASE; SBPASE (SEDOHEPTULOSE-BISPHOSPHATASE); phosphoric ester hydrolase/ sedoheptulose-bisphosphatase ; K01100 sedoheptulose-bisphosphatase [EC:3.1.3.3…	GO:0071704,GO:0008152,GO:0044238,GO:0008150,GO:0005975,GO:0019203,GO:0050308,GO:0042132,GO:0042578,GO:0003824,GO:0003674,GO:0016791,GO:0016788,GO:0016787	organic substance metabolic process,metabolic process,primary metabolic process,biological_process,carbohydrate metabolic process,carbohydrate phosphatase activity,sugar-phosphatase activity,fructose 1,6-bisphosphate 1-phosphatase activity,phosphoric ester hydrolase activity,catalytic activity,molecular_function,phosphatase activity,hydrolase activity, acting on ester bonds,hydrolase activity	--	--
LNC_015731	XLOC_118657	scaffold33954:1-410	0.267775	1.26247	-2.23716	0.01925	0.0478142	lncRNA	co_expression	Gh_A10G2060	AT3G55800	sedoheptulose-bisphosphatase||O20252||S17P_SPIOL Sedoheptulose-1,7-bisphosphatase, chloroplastic OS=Spinacia oleracea PE=2 SV=1||C5IU71||C5IU71_SOLLC Chloroplast sedoheptulose-1,7-bisphosphatase OS=Solanum lycopersicum GN=SBPase PE=2 SV=1||ath:AT3G55800||"SBPASE; SBPASE (SEDOHEPTULOSE-BISPHOSPHATASE); phosphoric ester hydrolase/ sedoheptulose-bisphosphatase ; K01100 sedoheptulose-bisphosphatase […	GO:0071704,GO:0008152,GO:0044238,GO:0008150,GO:0005975,GO:0019203,GO:0050308,GO:0042132,GO:0042578,GO:0003824,GO:0003674,GO:0016791,GO:0016788,GO:0016787	organic substance metabolic process,metabolic process,primary metabolic process,biological_process,carbohydrate metabolic process,carbohydrate phosphatase activity,sugar-phosphatase activity,fructose 1,6-bisphosphate 1-phosphatase activity,phosphoric ester hydrolase activity,catalytic activity,molecular_function,phosphatase activity,hydrolase activity, acting on ester bonds,hydrolase activity	ath00710,ath01100,ath01200	Carbon fixation in photosynthetic organisms,Metabolic pathways,Carbon metabolism
LNC_011568	XLOC_097632	D12:57034403-57035513	0.623315	2.64822	-2.08699	5e-05	0.000250716	lncRNA	co_expression	Gh_A08G1828	AT4G02080	secretion-associated RAS super family 2||O04834||SAR1A_ARATH GTP-binding protein SAR1A OS=Arabidopsis thaliana GN=SAR1A PE=2 SV=1||F6H737||F6H737_VITVI Putative uncharacterized protein OS=Vitis vinifera GN=VIT_05s0077g01230 PE=3 SV=1||ath:AT4G02080||"ASAR1; ASAR1 (Arabidopsis thaliana secretion-associated RAS super family 2); GTP binding ; K07977 Arf/Sar family, other"|| PF00025.16|Arf||" IPR0066…	GO:0005737,GO:0044424,GO:0043226,GO:0043229,GO:0005622,GO:0005623,GO:0044464,GO:0005575,GO:0009987,GO:0044237,GO:0043227,GO:0043231,GO:0071704,GO:0016818,GO:0016817,GO:0016462,GO:1901564,GO:0017111,GO:0005634,GO:0006807,GO:0003924,GO:0034641,GO:0006576,GO:0044106,GO:0005515,GO:0009308,GO:0007264,GO:0005525,GO:0051716,GO:0019001,GO:0032561,GO:0044763,GO:0032403,GO:0031683,GO:0050794,GO:0008150,GO:…	cytoplasm,intracellular part,organelle,intracellular organelle,intracellular,cell,cell part,cellular_component,cellular process,cellular metabolic process,membrane-bounded organelle,intracellular membrane-bounded organelle,organic substance metabolic process,hydrolase activity, acting on acid anhydrides, in phosphorus-containing anhydrides,hydrolase activity, acting on acid anhydrides,pyrophospha…	ath04141	Protein processing in endoplasmic reticulum
LNC_017608	XLOC_129483	scaffold736_A03:23988-25480	0.626317	2.25505	-1.8482	0.0001	0.000474911	lncRNA	co_expression	Gh_A11G1270	AT3G24840	Sec14p-like phosphatidylinositol transfer family protein||Q10137||SEC14_SCHPO Sec14 cytosolic factor OS=Schizosaccharomyces pombe (strain 972 / ATCC 24843) GN=sec14 PE=4 SV=1||B9S518||B9S518_RICCO Transporter, putative OS=Ricinus communis GN=RCOM_1719880 PE=4 SV=1||tet:TTHERM_01228990||"Aspartyl/Asparaginyl beta-hydroxylase family protein (EC:1.14.11.16); K00476 aspartate beta-hydroxylase [EC:1.1…	--	--	--	--
LNC_010261	XLOC_085702	D09:44954283-44968939	0.41708	1.64109	-1.97626	0.02	0.0493863	lncRNA	co_location	Gh_D09G1715	AT5G52510	SCARECROW-like 8||Q9FYR7||SCL8_ARATH Scarecrow-like protein 8 OS=Arabidopsis thaliana GN=SCL8 PE=2 SV=1||B9RIU5||B9RIU5_RICCO DELLA protein GAI, putative OS=Ricinus communis GN=RCOM_1582830 PE=4 SV=1|| PF03514.9|GRAS|| IPR005202|Transcription factor GRAS	GO:0044424,GO:0043226,GO:0043229,GO:0005622,GO:0005623,GO:0044464,GO:0005575,GO:0009987,GO:0044237,GO:0043227,GO:0043231,GO:1901576,GO:0044249,GO:0009058,GO:0071704,GO:0044238,GO:0034645,GO:0009059,GO:0044260,GO:0005634,GO:0006807,GO:0043170,GO:0010467,GO:0034641,GO:1901360,GO:0006725,GO:0046483,GO:0006139,GO:0050794,GO:0008150,GO:0065007,GO:0050789,GO:0008152,GO:0090304,GO:1901362,GO:0044271,GO:…	intracellular part,organelle,intracellular organelle,intracellular,cell,cell part,cellular_component,cellular process,cellular metabolic process,membrane-bounded organelle,intracellular membrane-bounded organelle,organic substance biosynthetic process,cellular biosynthetic process,biosynthetic process,organic substance metabolic process,primary metabolic process,cellular macromolecule biosyntheti…	--	--
LNC_015731	XLOC_118657	scaffold33954:1-410	0.267775	1.26247	-2.23716	0.01925	0.0478142	lncRNA	co_expression	Gh_A03G0366	AT1G07530	SCARECROW-like 14||P0C883||SCL33_ARATH Scarecrow-like protein 33 OS=Arabidopsis thaliana GN=SCL33 PE=3 SV=1||B9T680||B9T680_RICCO Transcription factor, putative OS=Ricinus communis GN=RCOM_0300300 PE=4 SV=1|| PF03514.9|GRAS|| IPR005202|Transcription factor GRAS	--	--	--	--
LNC_011568	XLOC_097632	D12:57034403-57035513	0.623315	2.64822	-2.08699	5e-05	0.000250716	lncRNA	co_expression	Gh_A03G1959	AT1G32050	SCAMP family protein||Q9C6X2||SCAM4_ARATH Secretory carrier-associated membrane protein 4 OS=Arabidopsis thaliana GN=SCAMP4 PE=2 SV=1||C6TC38||C6TC38_SOYBN Uncharacterized protein OS=Glycine max PE=2 SV=1|| PF04144.8|SCAMP|| IPR007273|SCAMP||" GO:0016021|integral to membrane ; GO:0015031|protein transport "	GO:0005575,GO:0015031,GO:0045184,GO:0033036,GO:0008104,GO:0071702,GO:0008150,GO:0051179,GO:0006810,GO:0051234,GO:0016020,GO:0044425,GO:0016021,GO:0031224	cellular_component,protein transport,establishment of protein localization,macromolecule localization,protein localization,organic substance transport,biological_process,localization,transport,establishment of localization,membrane,membrane part,integral to membrane,intrinsic to membrane	--	--
LNC_015731	XLOC_118657	scaffold33954:1-410	0.267775	1.26247	-2.23716	0.01925	0.0478142	lncRNA	co_expression	Gh_A08G0301	AT2G46690	SAUR-like auxin-responsive protein family ||P33079||A10A5_SOYBN Auxin-induced protein 10A5 OS=Glycine max PE=2 SV=1||B9I925||B9I925_POPTR SAUR family protein OS=Populus trichocarpa GN=SAUR24 PE=4 SV=1|| PF02519.9|Auxin_inducible|| IPR003676|Auxin-induced protein, ARG7	--	--	ath04075	Plant hormone signal transduction
LNC_015731	XLOC_118657	scaffold33954:1-410	0.267775	1.26247	-2.23716	0.01925	0.0478142	lncRNA	co_expression	Gh_A10G0863	AT4G36470	S-adenosyl-L-methionine-dependent methyltransferases superfamily protein||Q9SPV4||SAMT_CLABR Salicylate O-methyltransferase OS=Clarkia breweri GN=SAMT PE=1 SV=1||B9HF40||B9HF40_POPTR Predicted protein OS=Populus trichocarpa GN=POPTRDRAFT_764771 PE=4 SV=1||ath:AT1G19640||"JMT; JMT (JASMONIC ACID CARBOXYL METHYLTRANSFERASE); jasmonate O-methyltransferase ; K08241 jasmonate O-methyltransferase [EC:2…	GO:0016740,GO:0003824,GO:0003674,GO:0008168,GO:0016741	transferase activity,catalytic activity,molecular_function,methyltransferase activity,transferase activity, transferring one-carbon groups	--	--
LNC_011568	XLOC_097632	D12:57034403-57035513	0.623315	2.64822	-2.08699	5e-05	0.000250716	lncRNA	co_expression	Gh_A12G1919	AT4G18030	S-adenosyl-L-methionine-dependent methyltransferases superfamily protein||Q94EJ6||PMTE_ARATH Probable methyltransferase PMT14 OS=Arabidopsis thaliana GN=At4g18030 PE=1 SV=1||B9N2R9||B9N2R9_POPTR Predicted protein OS=Populus trichocarpa GN=POPTRDRAFT_580119 PE=4 SV=1||" PF03141.11|Methyltransf_29; PB016740|Pfam-B_16740"|| IPR004159|Putative S-adenosyl-L-methionine-dependent methyltransferase|| GO:…	GO:0008150,GO:0008152,GO:0016740,GO:0016741,GO:0008168,GO:0003674,GO:0003824	biological_process,metabolic process,transferase activity,transferase activity, transferring one-carbon groups,methyltransferase activity,molecular_function,catalytic activity	--	--
LNC_013454	XLOC_108779	scaffold154639:2-334	3.64697	11.4422	-1.64959	0.00365	0.0115509	lncRNA	co_expression	Gh_A10G1594	AT5G38020	S-adenosyl-L-methionine-dependent methyltransferases superfamily protein||Q6XMI3||BSMT1_ARATH Salicylate/benzoate carboxyl methyltransferase OS=Arabidopsis thaliana GN=BSMT1 PE=1 SV=1||B9IPD3||B9IPD3_POPTR Predicted protein OS=Populus trichocarpa GN=POPTRDRAFT_780093 PE=4 SV=1||ath:AT1G19640||"JMT; JMT (JASMONIC ACID CARBOXYL METHYLTRANSFERASE); jasmonate O-methyltransferase ; K08241 jasmonate O-…	GO:0003824,GO:0003674,GO:0016740,GO:0016741,GO:0008168	catalytic activity,molecular_function,transferase activity,transferase activity, transferring one-carbon groups,methyltransferase activity	--	--
LNC_015731	XLOC_118657	scaffold33954:1-410	0.267775	1.26247	-2.23716	0.01925	0.0478142	lncRNA	co_expression	Gh_D08G1566	AT3G60910	S-adenosyl-L-methionine-dependent methyltransferases superfamily protein||A5PK19||MET13_BOVIN Methyltransferase-like protein 13 OS=Bos taurus GN=METTL13 PE=2 SV=1||D7TDM2||D7TDM2_VITVI Putative uncharacterized protein OS=Vitis vinifera GN=VIT_13s0158g00120 PE=4 SV=1||mmu:107522||"Ece2; endothelin converting enzyme 2 (EC:3.4.24.71); K01415 endothelin-converting enzyme [EC:3.4.24.71]"|| PF08241.7|M…	GO:0044237,GO:0071704,GO:0008152,GO:0044238,GO:0009058,GO:0044260,GO:1901576,GO:0043170,GO:0006464,GO:0036211,GO:0016051,GO:0043412,GO:0008150,GO:0009987,GO:0016740,GO:0005575,GO:0005975,GO:0044723,GO:0009311,GO:0009312,GO:0008276,GO:0006479,GO:0008213,GO:0003824,GO:0043414,GO:0003674,GO:0032259,GO:0008757,GO:0008168,GO:0016741,GO:0005623,GO:0044464,GO:0019538,GO:0005622,GO:0044267,GO:0044424,GO:…	cellular metabolic process,organic substance metabolic process,metabolic process,primary metabolic process,biosynthetic process,cellular macromolecule metabolic process,organic substance biosynthetic process,macromolecule metabolic process,cellular protein modification process,protein modification process,carbohydrate biosynthetic process,macromolecule modification,biological_process,cellular pro…	--	--
LNC_015731	XLOC_118657	scaffold33954:1-410	0.267775	1.26247	-2.23716	0.01925	0.0478142	lncRNA	co_expression	Gh_A02G1337	AT5G17170	rubredoxin family protein||B9S1Y2||B9S1Y2_RICCO Electron transporter, putative OS=Ricinus communis GN=RCOM_1324230 PE=4 SV=1||" PB005685|Pfam-B_5685; PF00301.15|Rubredoxin"||" IPR001478|PDZ domain; IPR024934|Rubredoxin-like domain; IPR024935|Rubredoxin domain"||" GO:0005515|protein binding ; GO:0005506|iron ion binding "	GO:0009987,GO:0044237,GO:0071704,GO:0044238,GO:0044260,GO:0044267,GO:0043170,GO:0005515,GO:0019538,GO:0008150,GO:0008152,GO:0016151,GO:0043167,GO:0005488,GO:0046914,GO:0006464,GO:0036211,GO:0043412,GO:0003674,GO:0043169,GO:0046872,GO:0005506	cellular process,cellular metabolic process,organic substance metabolic process,primary metabolic process,cellular macromolecule metabolic process,cellular protein metabolic process,macromolecule metabolic process,protein binding,protein metabolic process,biological_process,metabolic process,nickel cation binding,ion binding,binding,transition metal ion binding,cellular protein modification proce…	--	--
LNC_015731	XLOC_118657	scaffold33954:1-410	0.267775	1.26247	-2.23716	0.01925	0.0478142	lncRNA	co_expression	Gh_D03G0470	AT5G17170	rubredoxin family protein||B9S1Y2||B9S1Y2_RICCO Electron transporter, putative OS=Ricinus communis GN=RCOM_1324230 PE=4 SV=1||" PB005685|Pfam-B_5685; PF00301.15|Rubredoxin"||" IPR001478|PDZ domain; IPR024934|Rubredoxin-like domain; IPR024935|Rubredoxin domain"||" GO:0005515|protein binding ; GO:0005506|iron ion binding "	GO:0044237,GO:0071704,GO:0008152,GO:0044238,GO:0044260,GO:0043170,GO:0006464,GO:0036211,GO:0005506,GO:0005488,GO:0043412,GO:0043169,GO:0008150,GO:0009987,GO:0046872,GO:0046914,GO:0043167,GO:0016151,GO:0005515,GO:0003674,GO:0019538,GO:0044267	cellular metabolic process,organic substance metabolic process,metabolic process,primary metabolic process,cellular macromolecule metabolic process,macromolecule metabolic process,cellular protein modification process,protein modification process,iron ion binding,binding,macromolecule modification,cation binding,biological_process,cellular process,metal ion binding,transition metal ion binding,io…	--	--
LNC_015731	XLOC_118657	scaffold33954:1-410	0.267775	1.26247	-2.23716	0.01925	0.0478142	lncRNA	co_expression	Gh_A03G0890	AT1G14030	Rubisco methyltransferase family protein||Q9XI84||RBCMT_ARATH [Fructose-bisphosphate aldolase]-lysine N-methyltransferase, chloroplastic OS=Arabidopsis thaliana GN=LSMT-L PE=1 SV=1||B9S910||B9S910_RICCO Ribulose-1,5 bisphosphate carboxylase/oxygenase large subunit N-methyltransferase, chloroplast, putative OS=Ricinus communis GN=RCOM_0837760 PE=4 SV=1||ath:AT1G14030||"ribulose-1,5 bisphosphate ca…	GO:0005515,GO:0005488,GO:0003674	protein binding,binding,molecular_function	--	--
LNC_015731	XLOC_118657	scaffold33954:1-410	0.267775	1.26247	-2.23716	0.01925	0.0478142	lncRNA	co_expression	Gh_A06G1466	AT2G39730	rubisco activase||Q7X9A0||RCA1_LARTR Ribulose bisphosphate carboxylase/oxygenase activase 1, chloroplastic OS=Larrea tridentata GN=RCA1 PE=1 SV=1||Q9AXG0||Q9AXG0_GOSHI Ribulose-1,5-bisphosphate carboxylase/oxygenase activase 2 (Fragment) OS=Gossypium hirsutum PE=2 SV=1||dpe:Dper_GL25072||"GL25072 gene product from transcript GL25072-RA ; K03064 26S proteasome regulatory subunit T4"|| PF00004.24|A…	GO:0005575,GO:0009987,GO:0044237,GO:0071704,GO:0044238,GO:0051649,GO:0046907,GO:0015031,GO:0045184,GO:0044260,GO:0006886,GO:0051641,GO:0033036,GO:0008104,GO:0071702,GO:0044267,GO:0006807,GO:0034613,GO:0070727,GO:0043170,GO:0034641,GO:0005515,GO:1901360,GO:0051716,GO:0006725,GO:0019538,GO:0046483,GO:0006259,GO:0044763,GO:0033554,GO:0006139,GO:0008150,GO:0006457,GO:0044699,GO:0051179,GO:0006810,GO:…	cellular_component,cellular process,cellular metabolic process,organic substance metabolic process,primary metabolic process,establishment of localization in cell,intracellular transport,protein transport,establishment of protein localization,cellular macromolecule metabolic process,intracellular protein transport,cellular localization,macromolecule localization,protein localization,organic subst…	--	--
LNC_015731	XLOC_118657	scaffold33954:1-410	0.267775	1.26247	-2.23716	0.01925	0.0478142	lncRNA	co_expression	Gh_D06G1799	AT2G39730	rubisco activase||Q7X9A0||RCA1_LARTR Ribulose bisphosphate carboxylase/oxygenase activase 1, chloroplastic OS=Larrea tridentata GN=RCA1 PE=1 SV=1||Q9AXG0||Q9AXG0_GOSHI Ribulose-1,5-bisphosphate carboxylase/oxygenase activase 2 (Fragment) OS=Gossypium hirsutum PE=2 SV=1||yli:YALI0E21868g||"YALI0E21868p ; K03064 26S proteasome regulatory subunit T4"|| PF00004.24|AAA|| IPR003959|ATPase, AAA-type, co…	GO:0009987,GO:0044237,GO:0071704,GO:0044238,GO:0044260,GO:0044267,GO:0006807,GO:0043170,GO:0034641,GO:1901360,GO:0051716,GO:0006725,GO:0019538,GO:0046483,GO:0006259,GO:0044763,GO:0033554,GO:0006139,GO:0008150,GO:0006457,GO:0044699,GO:0006974,GO:0036094,GO:0006281,GO:0000166,GO:1901265,GO:0009991,GO:0031668,GO:0071496,GO:0050896,GO:0035639,GO:0008152,GO:0017076,GO:0001883,GO:0032549,GO:0032550,GO:…	cellular process,cellular metabolic process,organic substance metabolic process,primary metabolic process,cellular macromolecule metabolic process,cellular protein metabolic process,nitrogen compound metabolic process,macromolecule metabolic process,cellular nitrogen compound metabolic process,organic cyclic compound metabolic process,cellular response to stimulus,cellular aromatic compound metab…	--	--
LNC_015731	XLOC_118657	scaffold33954:1-410	0.267775	1.26247	-2.23716	0.01925	0.0478142	lncRNA	co_expression	Gh_A04G0721	AT2G39730	rubisco activase||Q7X9A0||RCA1_LARTR Ribulose bisphosphate carboxylase/oxygenase activase 1, chloroplastic OS=Larrea tridentata GN=RCA1 PE=1 SV=1||B9T427||B9T427_RICCO Ribulose bisphosphate carboxylase/oxygenase activase 1, chloroplast, putative OS=Ricinus communis GN=RCOM_0233730 PE=4 SV=1||cnb:CNBJ0160||"hypothetical protein; K03064 26S proteasome regulatory subunit T4"|| PF00004.24|AAA|| IPR00…	GO:0008152,GO:0044237,GO:0071704,GO:0044238,GO:0008150,GO:0009987,GO:0044260,GO:0043170,GO:0005488,GO:0043167,GO:1901363,GO:0097159,GO:0030554,GO:0032559,GO:0005524,GO:0003674,GO:0000166,GO:1901265,GO:0036094,GO:0032553,GO:0017076,GO:0043168,GO:0001882,GO:0001883,GO:0032549,GO:0032550,GO:0035639,GO:0032555,GO:0006457,GO:0006458,GO:0051084,GO:0051085,GO:0061077,GO:0019538,GO:0044267	metabolic process,cellular metabolic process,organic substance metabolic process,primary metabolic process,biological_process,cellular process,cellular macromolecule metabolic process,macromolecule metabolic process,binding,ion binding,heterocyclic compound binding,organic cyclic compound binding,adenyl nucleotide binding,adenyl ribonucleotide binding,ATP binding,molecular_function,nucleotide bin…	--	--
LNC_015731	XLOC_118657	scaffold33954:1-410	0.267775	1.26247	-2.23716	0.01925	0.0478142	lncRNA	co_expression	Gh_D10G2299	AT2G39730	rubisco activase||Q7X999||RCA2_LARTR Ribulose bisphosphate carboxylase/oxygenase activase 2, chloroplastic OS=Larrea tridentata GN=RCA2 PE=2 SV=1||Q9AXG1||Q9AXG1_GOSHI Ribulose-1,5-bisphosphate carboxylase/oxygenase activase 1 OS=Gossypium hirsutum PE=2 SV=1||yli:YALI0E21868g||"YALI0E21868p ; K03064 26S proteasome regulatory subunit T4"|| PF00004.24|AAA|| IPR003959|ATPase, AAA-type, core|| GO:000…	GO:0008152,GO:0044237,GO:0071704,GO:0044238,GO:0008150,GO:0009987,GO:0044260,GO:0043170,GO:0005488,GO:0043167,GO:1901363,GO:0097159,GO:0030554,GO:0032559,GO:0005524,GO:0003674,GO:0000166,GO:1901265,GO:0036094,GO:0032553,GO:0017076,GO:0043168,GO:0001882,GO:0001883,GO:0032549,GO:0032550,GO:0035639,GO:0032555,GO:0006457,GO:0006458,GO:0051084,GO:0051085,GO:0061077,GO:0019538,GO:0044267	metabolic process,cellular metabolic process,organic substance metabolic process,primary metabolic process,biological_process,cellular process,cellular macromolecule metabolic process,macromolecule metabolic process,binding,ion binding,heterocyclic compound binding,organic cyclic compound binding,adenyl nucleotide binding,adenyl ribonucleotide binding,ATP binding,molecular_function,nucleotide bin…	--	--
LNC_015731	XLOC_118657	scaffold33954:1-410	0.267775	1.26247	-2.23716	0.01925	0.0478142	lncRNA	co_expression	Gh_A10G1991	AT2G39730	rubisco activase||Q7X999||RCA2_LARTR Ribulose bisphosphate carboxylase/oxygenase activase 2, chloroplastic OS=Larrea tridentata GN=RCA2 PE=2 SV=1||Q9AXG1||Q9AXG1_GOSHI Ribulose-1,5-bisphosphate carboxylase/oxygenase activase 1 OS=Gossypium hirsutum PE=2 SV=1||yli:YALI0E21868g||"YALI0E21868p ; K03064 26S proteasome regulatory subunit T4"|| PF00004.24|AAA|| IPR003959|ATPase, AAA-type, core|| GO:000…	GO:0044237,GO:0071704,GO:0008152,GO:0044238,GO:0044260,GO:0043170,GO:0005488,GO:0008150,GO:0009987,GO:1901363,GO:0097159,GO:0043167,GO:0030554,GO:0032559,GO:0005524,GO:0017076,GO:0000166,GO:1901265,GO:0036094,GO:0032553,GO:0032555,GO:0001883,GO:0032549,GO:0032550,GO:0001882,GO:0035639,GO:0043168,GO:0003674,GO:0006457,GO:0006458,GO:0051084,GO:0051085,GO:0061077,GO:0019538,GO:0044267	cellular metabolic process,organic substance metabolic process,metabolic process,primary metabolic process,cellular macromolecule metabolic process,macromolecule metabolic process,binding,biological_process,cellular process,heterocyclic compound binding,organic cyclic compound binding,ion binding,adenyl nucleotide binding,adenyl ribonucleotide binding,ATP binding,purine nucleotide binding,nucleot…	--	--
LNC_017608	XLOC_129483	scaffold736_A03:23988-25480	0.626317	2.25505	-1.8482	0.0001	0.000474911	lncRNA	co_expression	Gh_A12G1699	AT2G04410	RPM1-interacting protein 4 (RIN4) family protein||Q8GYN5||RIN4_ARATH RPM1-interacting protein 4 OS=Arabidopsis thaliana GN=RIN4 PE=1 SV=1||K4DBE5||K4DBE5_SOLLC Uncharacterized protein OS=Solanum lycopersicum GN=Solyc12g006080.1 PE=4 SV=1|| PF05627.6|AvrRpt-cleavage|| IPR008700|Pathogenic type III effector avirulence factor Avr cleavage site	--	--	--	--
LNC_015731	XLOC_118657	scaffold33954:1-410	0.267775	1.26247	-2.23716	0.01925	0.0478142	lncRNA	co_expression	Gh_A01G1228	AT2G01620	RNI-like superfamily protein||Q9ZU90||SKI28_ARATH F-box protein SKIP28 OS=Arabidopsis thaliana GN=SKIP28 PE=1 SV=1||B9SP54||B9SP54_RICCO Putative uncharacterized protein OS=Ricinus communis GN=RCOM_0628400 PE=4 SV=1||" PF00646.28|F-box; PB000218|Pfam-B_218"||" IPR001810|F-box domain; IPR017900|4Fe-4S ferredoxin, iron-sulphur binding, conserved site"|| GO:0005515|protein binding	GO:0005515,GO:0005488,GO:0003674	protein binding,binding,molecular_function	--	--
LNC_015235	XLOC_115665	scaffold2723_A11:66847-71356	0.219467	1.27652	-2.54014	5e-05	0.000250716	lncRNA	co_location	Gh_A11G2952	AT4G00660	RNAhelicase-like 8||Q7XMK8||RH6_ORYSJ DEAD-box ATP-dependent RNA helicase 6 OS=Oryza sativa subsp. japonica GN=Os04g0533000 PE=2 SV=1||B9P8M9||B9P8M9_POPTR Predicted protein (Fragment) OS=Populus trichocarpa GN=POPTRDRAFT_947261 PE=2 SV=1||vvi:100251721||"GSVIVT00026802001; hypothetical protein LOC100251721 ; K12614 ATP-dependent RNA helicase DDX6/DHH1 [EC:3.6.1.-]"|| PF00270.24|DEAD||" IPR011545…	GO:0042623,GO:0008026,GO:0070035,GO:0003674,GO:0016887,GO:0003676,GO:0004386,GO:0017111,GO:0016462,GO:0016817,GO:0016818,GO:0003824,GO:0016787,GO:1901363,GO:0043167,GO:0005488,GO:0097159,GO:0035639,GO:0017076,GO:0000166,GO:1901265,GO:0036094,GO:0032553,GO:0005524,GO:0001883,GO:0032549,GO:0032550,GO:0032555,GO:0043168,GO:0030554,GO:0001882,GO:0032559	ATPase activity, coupled,ATP-dependent helicase activity,purine NTP-dependent helicase activity,molecular_function,ATPase activity,nucleic acid binding,helicase activity,nucleoside-triphosphatase activity,pyrophosphatase activity,hydrolase activity, acting on acid anhydrides,hydrolase activity, acting on acid anhydrides, in phosphorus-containing anhydrides,catalytic activity,hydrolase activity,he…	ath03018	RNA degradation
LNC_015731	XLOC_118657	scaffold33954:1-410	0.267775	1.26247	-2.23716	0.01925	0.0478142	lncRNA	co_expression	Gh_A09G0261	AT1G14790	RNA-dependent RNA polymerase 1||Q9LQV2||RDR1_ARATH RNA-dependent RNA polymerase 1 OS=Arabidopsis thaliana GN=RDR1 PE=2 SV=1||B9HVU2||B9HVU2_POPTR Rna-dependent RNA polymerase (Fragment) OS=Populus trichocarpa GN=RDR903 PE=4 SV=1||aor:AO090020000318||"RNA-directed RNA polymerase QDE-1 required for posttranscriptional gene silencing and RNA interference; K11699 RNA-dependent RNA polymerase 1 [EC:2.…	GO:0005488,GO:0016740,GO:1901363,GO:0097159,GO:0016772,GO:0003676,GO:0003968,GO:0016779,GO:0003824,GO:0003674,GO:0034062	binding,transferase activity,heterocyclic compound binding,organic cyclic compound binding,transferase activity, transferring phosphorus-containing groups,nucleic acid binding,RNA-directed RNA polymerase activity,nucleotidyltransferase activity,catalytic activity,molecular_function,RNA polymerase activity	--	--
LNC_015731	XLOC_118657	scaffold33954:1-410	0.267775	1.26247	-2.23716	0.01925	0.0478142	lncRNA	co_expression	Gh_D05G0024	AT4G26000	RNA-binding KH domain-containing protein||Q9LU68||CIA2_ARATH Protein CHLOROPLAST IMPORT APPARATUS 2 OS=Arabidopsis thaliana GN=CIA2 PE=2 SV=1||F6GXK2||F6GXK2_VITVI Putative uncharacterized protein OS=Vitis vinifera GN=VIT_11s0052g00030 PE=4 SV=1||ath:AT5G02810||"PRR7; PRR7 (PSEUDO-RESPONSE REGULATOR 7); transcription regulator ; K12129 pseudo-response regulator 7"||" PF00013.24|KH_1; PF06203.9|CC…	GO:0005488,GO:1901363,GO:0097159,GO:0003676,GO:0005515,GO:0003674,GO:0003723	binding,heterocyclic compound binding,organic cyclic compound binding,nucleic acid binding,protein binding,molecular_function,RNA binding	--	--
LNC_011568	XLOC_097632	D12:57034403-57035513	0.623315	2.64822	-2.08699	5e-05	0.000250716	lncRNA	co_location	Gh_D12G2404	AT5G53060	RNA-binding KH domain-containing protein||P58223||Y4837_ARATH KH domain-containing protein At4g18375 OS=Arabidopsis thaliana GN=At4g18375 PE=2 SV=1||K7KUU1||K7KUU1_SOYBN Uncharacterized protein OS=Glycine max PE=4 SV=1|| PF00013.24|KH_1||" IPR004087|K Homology domain; IPR004088|K Homology domain, type 1"|| GO:0003723|RNA binding	GO:0005488,GO:1901363,GO:0097159,GO:0003674,GO:0003676,GO:0003723	binding,heterocyclic compound binding,organic cyclic compound binding,molecular_function,nucleic acid binding,RNA binding	--	--
LNC_008266	XLOC_066713	D04:28728060-28729009	0.377393	1.25593	-1.73461	0.00585	0.0173466	lncRNA	co_expression	Gh_D13G2386	AT5G59950	RNA-binding (RRM/RBD/RNP motifs) family protein||Q9JJW6||ALRF2_MOUSE Aly/REF export factor 2 OS=Mus musculus GN=Alyref2 PE=1 SV=1||I1LK48||I1LK48_SOYBN Uncharacterized protein OS=Glycine max PE=4 SV=1||tpv:TP02_0807||"hypothetical protein ; K11294 nucleolin"||" PF00076.17|RRM_1; PF13865.1|FoP_duplication"||" IPR000504|RNA recognition motif domain; IPR025715|Friend of PRMT1 duplication"|| GO:00036…	GO:0003676,GO:0005488,GO:1901363,GO:0097159,GO:0003674	nucleic acid binding,binding,heterocyclic compound binding,organic cyclic compound binding,molecular_function	ath03015,ath03013,ath03040	mRNA surveillance pathway,RNA transport,Spliceosome
LNC_011568	XLOC_097632	D12:57034403-57035513	0.623315	2.64822	-2.08699	5e-05	0.000250716	lncRNA	co_expression	Gh_A03G0718	AT1G33470	RNA-binding (RRM/RBD/RNP motifs) family protein||Q9H0Z9||RBM38_HUMAN RNA-binding protein 38 OS=Homo sapiens GN=RBM38 PE=1 SV=2||F6GVY4||F6GVY4_VITVI Putative uncharacterized protein OS=Vitis vinifera GN=VIT_18s0089g00920 PE=2 SV=1||vvi:100257917||"hypothetical protein LOC100257917 ; K12741 heterogeneous nuclear ribonucleoprotein A1/3"||" PF00076.17|RRM_1; PB002199|Pfam-B_2199"|| IPR000504|RNA rec…	GO:0003676,GO:0005488,GO:1901363,GO:0097159,GO:0003674	nucleic acid binding,binding,heterocyclic compound binding,organic cyclic compound binding,molecular_function	--	--
LNC_008266	XLOC_066713	D04:28728060-28729009	0.377393	1.25593	-1.73461	0.00585	0.0173466	lncRNA	co_expression	Gh_A08G0454	AT3G07810	RNA-binding (RRM/RBD/RNP motifs) family protein||Q8W034||RNP1_ARATH Heterogeneous nuclear ribonucleoprotein 1 OS=Arabidopsis thaliana GN=RNP1 PE=1 SV=1||I1JJR5||I1JJR5_SOYBN Uncharacterized protein OS=Glycine max PE=4 SV=2||vvi:100257917||"hypothetical protein LOC100257917 ; K12741 heterogeneous nuclear ribonucleoprotein A1/3"||" PF00076.17|RRM_1; PB002199|Pfam-B_2199"|| IPR000504|RNA recognition…	GO:0005737,GO:0044424,GO:0043226,GO:0043229,GO:0005622,GO:0005623,GO:0044464,GO:0044444,GO:0005575,GO:0032991,GO:0005840,GO:0003735,GO:0043228,GO:0043232,GO:0009987,GO:0030529,GO:0044237,GO:0005198,GO:0006412,GO:1901576,GO:0044249,GO:0009058,GO:0071704,GO:0044238,GO:0034645,GO:0009059,GO:0044260,GO:0044267,GO:0043170,GO:0010467,GO:0005515,GO:0019538,GO:0008270,GO:0008150,GO:0008152,GO:0003676,GO:…	cytoplasm,intracellular part,organelle,intracellular organelle,intracellular,cell,cell part,cytoplasmic part,cellular_component,macromolecular complex,ribosome,structural constituent of ribosome,non-membrane-bounded organelle,intracellular non-membrane-bounded organelle,cellular process,ribonucleoprotein complex,cellular metabolic process,structural molecule activity,translation,organic substance…	--	--
LNC_008266	XLOC_066713	D04:28728060-28729009	0.377393	1.25593	-1.73461	0.00585	0.0173466	lncRNA	co_location	Gh_D04G0947	AT3G52660	RNA-binding (RRM/RBD/RNP motifs) family protein||Q7TP47||HNRPQ_RAT Heterogeneous nuclear ribonucleoprotein Q OS=Rattus norvegicus GN=Syncrip PE=2 SV=1||B9SWF3||B9SWF3_RICCO Nucleolar phosphoprotein, putative OS=Ricinus communis GN=RCOM_0292800 PE=4 SV=1||tgu:100232634||"nucleolin ; K11294 nucleolin"||" PB002199|Pfam-B_2199; PF00076.17|RRM_1"|| IPR000504|RNA recognition motif domain|| GO:0003676|n…	GO:0003676,GO:0005488,GO:1901363,GO:0097159,GO:0003674	nucleic acid binding,binding,heterocyclic compound binding,organic cyclic compound binding,molecular_function	--	--
LNC_008266	XLOC_066713	D04:28728060-28729009	0.377393	1.25593	-1.73461	0.00585	0.0173466	lncRNA	co_expression	Gh_Sca005397G01	AT1G22330	RNA-binding (RRM/RBD/RNP motifs) family protein||Q5ZJX4||RBM38_CHICK RNA-binding protein 38 OS=Gallus gallus GN=RBM38 PE=2 SV=1||E0CRL7||E0CRL7_VITVI Putative uncharacterized protein OS=Vitis vinifera GN=VIT_18s0001g05840 PE=4 SV=1||pop:POPTR_1089460||"hypothetical protein ; K12741 heterogeneous nuclear ribonucleoprotein A1/3"||" PF00076.17|RRM_1; PB002199|Pfam-B_2199"|| IPR000504|RNA recognition…	GO:0003676,GO:0005488,GO:1901363,GO:0097159,GO:0003674	nucleic acid binding,binding,heterocyclic compound binding,organic cyclic compound binding,molecular_function	--	--
LNC_001878	XLOC_015546	A05:6453576-6456561	0.354332	1.7051	-2.26668	5e-05	0.000250716	lncRNA	co_location	Gh_A05G0610	AT1G51510	RNA-binding (RRM/RBD/RNP motifs) family protein||Q28BZ1||RBM8A_XENTR RNA-binding protein 8A OS=Xenopus tropicalis GN=rbm8a PE=2 SV=1||B9RIF4||B9RIF4_RICCO Polyadenylate-binding protein, putative OS=Ricinus communis GN=RCOM_1578700 PE=4 SV=1||bmy:Bm1_46120||"Snf5; K11648 SWI/SNF-related matrix-associated actin-dependent regulator of chromatin subfamily B member 1"|| PF00076.17|RRM_1||" IPR000504|R…	GO:0003676,GO:0005488,GO:1901363,GO:0097159,GO:0003674	nucleic acid binding,binding,heterocyclic compound binding,organic cyclic compound binding,molecular_function	ath03015,ath03013,ath03040	mRNA surveillance pathway,RNA transport,Spliceosome
LNC_015731	XLOC_118657	scaffold33954:1-410	0.267775	1.26247	-2.23716	0.01925	0.0478142	lncRNA	co_expression	Gh_A02G0421	AT1G60000	RNA-binding (RRM/RBD/RNP motifs) family protein||Q08935||ROC1_NICSY 29 kDa ribonucleoprotein A, chloroplastic OS=Nicotiana sylvestris PE=2 SV=1||A9PFU9||A9PFU9_POPTR Predicted protein OS=Populus trichocarpa GN=POPTRDRAFT_657316 PE=2 SV=1||cnb:CNBA4410||"hypothetical protein; K11294 nucleolin"||" PB002199|Pfam-B_2199; PF00076.17|RRM_1"|| IPR000504|RNA recognition motif domain|| GO:0003676|nucleic …	GO:0005488,GO:1901363,GO:0097159,GO:0003676,GO:0003674	binding,heterocyclic compound binding,organic cyclic compound binding,nucleic acid binding,molecular_function	--	--
LNC_015731	XLOC_118657	scaffold33954:1-410	0.267775	1.26247	-2.23716	0.01925	0.0478142	lncRNA	co_expression	Gh_D02G0473	AT1G60000	RNA-binding (RRM/RBD/RNP motifs) family protein||P28644||ROC1_SPIOL 28 kDa ribonucleoprotein, chloroplastic OS=Spinacia oleracea PE=1 SV=1||A9PFU9||A9PFU9_POPTR Predicted protein OS=Populus trichocarpa GN=POPTRDRAFT_657316 PE=2 SV=1||cnb:CNBA4410||"hypothetical protein; K11294 nucleolin"||" PB002199|Pfam-B_2199; PF00076.17|RRM_1"|| IPR000504|RNA recognition motif domain|| GO:0003676|nucleic acid …	GO:0005488,GO:1901363,GO:0097159,GO:0003674,GO:0003676	binding,heterocyclic compound binding,organic cyclic compound binding,molecular_function,nucleic acid binding	--	--
LNC_015731	XLOC_118657	scaffold33954:1-410	0.267775	1.26247	-2.23716	0.01925	0.0478142	lncRNA	co_expression	Gh_D02G1799	AT3G01210	RNA-binding (RRM/RBD/RNP motifs) family protein||B9GMW3||B9GMW3_POPTR Predicted protein OS=Populus trichocarpa GN=POPTRDRAFT_548130 PE=4 SV=1|| PF14259.1|RRM_6|| IPR000504|RNA recognition motif domain|| GO:0003676|nucleic acid binding	GO:0044237,GO:0071704,GO:0008152,GO:0044238,GO:0009058,GO:0044260,GO:1901576,GO:0043170,GO:0005488,GO:0044249,GO:0034645,GO:0008150,GO:0009987,GO:0009059,GO:1901363,GO:0097159,GO:0010467,GO:0005575,GO:0003676,GO:0003674,GO:0043229,GO:0043226,GO:0005623,GO:0044464,GO:0019538,GO:0005622,GO:0044267,GO:0044424,GO:0032991,GO:0043228,GO:0043232,GO:0030529,GO:0005198,GO:0003735,GO:0005840,GO:0044444,GO:…	cellular metabolic process,organic substance metabolic process,metabolic process,primary metabolic process,biosynthetic process,cellular macromolecule metabolic process,organic substance biosynthetic process,macromolecule metabolic process,binding,cellular biosynthetic process,cellular macromolecule biosynthetic process,biological_process,cellular process,macromolecule biosynthetic process,hetero…	--	--
LNC_011568	XLOC_097632	D12:57034403-57035513	0.623315	2.64822	-2.08699	5e-05	0.000250716	lncRNA	co_expression	Gh_D05G3638	AT1G50590	RmlC-like cupins superfamily protein||Q9LPS9||PIRL1_ARATH Pirin-like protein At1g50590 OS=Arabidopsis thaliana GN=At1g50590 PE=2 SV=1||I1JJF8||I1JJF8_SOYBN Uncharacterized protein OS=Glycine max PE=3 SV=1||vvi:100241784||"GSVIVT00027223001; hypothetical protein LOC100241784 ; K06911"||" PF05726.8|Pirin_C; PF02678.11|Pirin; PB019672|Pfam-B_19672"||" IPR003829|Pirin, N-terminal domain; IPR008778|Pi…	--	--	--	--
LNC_011568	XLOC_097632	D12:57034403-57035513	0.623315	2.64822	-2.08699	5e-05	0.000250716	lncRNA	co_expression	Gh_A04G0087	AT1G50590	RmlC-like cupins superfamily protein||Q9LPS9||PIRL1_ARATH Pirin-like protein At1g50590 OS=Arabidopsis thaliana GN=At1g50590 PE=2 SV=1||I1JJF8||I1JJF8_SOYBN Uncharacterized protein OS=Glycine max PE=3 SV=1||vvi:100241784||"GSVIVT00027223001; hypothetical protein LOC100241784 ; K06911"||" PF05726.8|Pirin_C; PF02678.11|Pirin"||" IPR003829|Pirin, N-terminal domain; IPR008778|Pirin, C-terminal domain;…	--	--	--	--
LNC_010276	XLOC_085932	D09:48475308-48476345	1.21666	6.87341	-2.4981	5e-05	0.000250716	lncRNA	co_location	Gh_D09G2119	AT5G43850	RmlC-like cupins superfamily protein||D7T737||MTND1_VITVI 1,2-dihydroxy-3-keto-5-methylthiopentene dioxygenase 1 OS=Vitis vinifera GN=VIT_05s0020g04070 PE=3 SV=1||M1A7S6||M1A7S6_SOLTU 1,2-dihydroxy-3-keto-5-methylthiopentene dioxygenase OS=Solanum tuberosum GN=PGSC0003DMG400006450 PE=3 SV=1||pop:POPTR_720930||"hypothetical protein ; K08967 1,2-dihydroxy-3-keto-5-methylthiopentene dioxygenase [EC:…	GO:0032774,GO:0006351,GO:0009889,GO:0010556,GO:0031326,GO:2000112,GO:0044271,GO:0051252,GO:2001141,GO:0006355,GO:0018130,GO:0019219,GO:0051171,GO:1901362,GO:0080090,GO:0034654,GO:0010468,GO:0060255,GO:0019438,GO:0071704,GO:0031323,GO:0043167,GO:0019222,GO:0008152,GO:0044238,GO:0065007,GO:0050794,GO:0044237,GO:0050789,GO:0005488,GO:0043169,GO:0046872,GO:0009058,GO:0044249,GO:1901576,GO:0044260,GO:…	RNA biosynthetic process,transcription, DNA-dependent,regulation of biosynthetic process,regulation of macromolecule biosynthetic process,regulation of cellular biosynthetic process,regulation of cellular macromolecule biosynthetic process,cellular nitrogen compound biosynthetic process,regulation of RNA metabolic process,regulation of RNA biosynthetic process,regulation of transcription, DNA-dep…	ath00270,ath01100	Cysteine and methionine metabolism,Metabolic pathways
LNC_015731	XLOC_118657	scaffold33954:1-410	0.267775	1.26247	-2.23716	0.01925	0.0478142	lncRNA	co_expression	Gh_A07G1855	AT3G04300	RmlC-like cupins superfamily protein||B9T5V9||B9T5V9_RICCO Putative uncharacterized protein OS=Ricinus communis GN=RCOM_0996080 PE=4 SV=1||sbi:SORBI_04g026280||"SORBIDRAFT_04g026280; hypothetical protein ; K06995"|| PF05899.7|Cupin_3|| IPR008579|Domain of unknown function DUF861, cupin-3	--	--	--	--
LNC_015731	XLOC_118657	scaffold33954:1-410	0.267775	1.26247	-2.23716	0.01925	0.0478142	lncRNA	co_expression	Gh_A05G3036	AT2G39720	RING-H2 finger C2A||Q8LPN7||RNG1L_ARATH E3 ubiquitin-protein ligase RING1-like OS=Arabidopsis thaliana GN=At3g19950 PE=2 SV=1||M5WZP3||M5WZP3_PRUPE Uncharacterized protein OS=Prunus persica GN=PRUPE_ppa006881mg PE=4 SV=1||sbi:SORBI_01g035310||"SORBIDRAFT_01g035310; hypothetical protein ; K11982 E3 ubiquitin-protein ligase RNF115/126 [EC:6.3.2.19]"||" PF06547.7|DUF1117; PF13639.1|zf-RING_2; PF1436…	GO:0044424,GO:0043226,GO:0043229,GO:0005622,GO:0005623,GO:0044464,GO:0005575,GO:0032991,GO:0009987,GO:0044237,GO:0043227,GO:0043231,GO:1901576,GO:0044249,GO:0009058,GO:0071704,GO:0044238,GO:0034645,GO:0009059,GO:0044260,GO:0044446,GO:0044422,GO:0005634,GO:0043234,GO:0006807,GO:0043170,GO:0010467,GO:0034641,GO:0005515,GO:1901360,GO:0051716,GO:0006725,GO:0046483,GO:0006259,GO:0044763,GO:0008270,GO:…	intracellular part,organelle,intracellular organelle,intracellular,cell,cell part,cellular_component,macromolecular complex,cellular process,cellular metabolic process,membrane-bounded organelle,intracellular membrane-bounded organelle,organic substance biosynthetic process,cellular biosynthetic process,biosynthetic process,organic substance metabolic process,primary metabolic process,cellular ma…	--	--
LNC_015731	XLOC_118657	scaffold33954:1-410	0.267775	1.26247	-2.23716	0.01925	0.0478142	lncRNA	co_expression	Gh_D08G1035	AT2G15580	RING/U-box superfamily protein||Q9ULK6||RN150_HUMAN RING finger protein 150 OS=Homo sapiens GN=RNF150 PE=2 SV=2||F6HCI8||F6HCI8_VITVI Putative uncharacterized protein OS=Vitis vinifera GN=VIT_11s0118g00780 PE=2 SV=1||oaa:100085469||"similar to Ring finger protein 126 ; K11982 E3 ubiquitin-protein ligase RNF115/126 [EC:6.3.2.19]"|| PF13639.1|zf-RING_2|| IPR001841|Zinc finger, RING-type||" GO:00055…	GO:0005634,GO:0005488,GO:0043169,GO:0046872,GO:0046914,GO:0043167,GO:0005575,GO:0008270,GO:0016879,GO:0016881,GO:0004842,GO:0019787,GO:0005515,GO:0043227,GO:0043231,GO:0000152,GO:0005680,GO:0000151,GO:0003824,GO:0031461,GO:0003674,GO:0044428,GO:0043229,GO:0043226,GO:0005623,GO:0044464,GO:0016874,GO:0005622,GO:0043234,GO:0044424,GO:0044422,GO:0044446,GO:0032991	nucleus,binding,cation binding,metal ion binding,transition metal ion binding,ion binding,cellular_component,zinc ion binding,ligase activity, forming carbon-nitrogen bonds,acid-amino acid ligase activity,ubiquitin-protein ligase activity,small conjugating protein ligase activity,protein binding,membrane-bounded organelle,intracellular membrane-bounded organelle,nuclear ubiquitin ligase complex,a…	--	--
LNC_015731	XLOC_118657	scaffold33954:1-410	0.267775	1.26247	-2.23716	0.01925	0.0478142	lncRNA	co_expression	Gh_A10G0279	AT2G42360	RING/U-box superfamily protein||Q9SLC3||ATL41_ARATH E3 ubiquitin-protein ligase ATL41 OS=Arabidopsis thaliana GN=ATL41 PE=1 SV=1||I1MEP6||I1MEP6_SOYBN Uncharacterized protein OS=Glycine max PE=4 SV=1||bmy:Bm1_41885||"rnf126-prov protein; K11982 E3 ubiquitin-protein ligase RNF115/126 [EC:6.3.2.19]"|| PF13639.1|zf-RING_2|| IPR001841|Zinc finger, RING-type||" GO:0005515|protein binding ; GO:0008270|…	GO:0005634,GO:0005488,GO:0043169,GO:0046872,GO:0046914,GO:0043167,GO:0005575,GO:0008270,GO:0016879,GO:0016881,GO:0004842,GO:0019787,GO:0005515,GO:0043227,GO:0043231,GO:0000152,GO:0005680,GO:0000151,GO:0003824,GO:0031461,GO:0003674,GO:0044428,GO:0043229,GO:0043226,GO:0005623,GO:0044464,GO:0016874,GO:0005622,GO:0043234,GO:0044424,GO:0044422,GO:0044446,GO:0032991	nucleus,binding,cation binding,metal ion binding,transition metal ion binding,ion binding,cellular_component,zinc ion binding,ligase activity, forming carbon-nitrogen bonds,acid-amino acid ligase activity,ubiquitin-protein ligase activity,small conjugating protein ligase activity,protein binding,membrane-bounded organelle,intracellular membrane-bounded organelle,nuclear ubiquitin ligase complex,a…	--	--
LNC_015731	XLOC_118657	scaffold33954:1-410	0.267775	1.26247	-2.23716	0.01925	0.0478142	lncRNA	co_expression	Gh_D10G0280	AT2G42360	RING/U-box superfamily protein||Q9SLC3||ATL41_ARATH E3 ubiquitin-protein ligase ATL41 OS=Arabidopsis thaliana GN=ATL41 PE=1 SV=1||I1MEP6||I1MEP6_SOYBN Uncharacterized protein OS=Glycine max PE=4 SV=1||bmy:Bm1_41885||"rnf126-prov protein; K11982 E3 ubiquitin-protein ligase RNF115/126 [EC:6.3.2.19]"|| PF13639.1|zf-RING_2|| IPR001841|Zinc finger, RING-type||" GO:0005515|protein binding ; GO:0008270|…	GO:0005634,GO:0005488,GO:0043169,GO:0046872,GO:0046914,GO:0043167,GO:0005575,GO:0008270,GO:0016879,GO:0016881,GO:0004842,GO:0019787,GO:0005515,GO:0043227,GO:0043231,GO:0000152,GO:0005680,GO:0000151,GO:0003824,GO:0031461,GO:0003674,GO:0044428,GO:0043229,GO:0043226,GO:0005623,GO:0044464,GO:0016874,GO:0005622,GO:0043234,GO:0044424,GO:0044422,GO:0044446,GO:0032991	nucleus,binding,cation binding,metal ion binding,transition metal ion binding,ion binding,cellular_component,zinc ion binding,ligase activity, forming carbon-nitrogen bonds,acid-amino acid ligase activity,ubiquitin-protein ligase activity,small conjugating protein ligase activity,protein binding,membrane-bounded organelle,intracellular membrane-bounded organelle,nuclear ubiquitin ligase complex,a…	--	--
LNC_002563	XLOC_021233	A06:6373382-6374313	0.540273	3.06003	-2.50178	5e-05	0.000250716	lncRNA	co_location	Gh_A06G0386	AT3G19910	RING/U-box superfamily protein||Q9LT17||BBR_ARATH E3 ubiquitin ligase BIG BROTHER-related OS=Arabidopsis thaliana GN=BBR PE=2 SV=1||B9H7H3||B9H7H3_POPTR Predicted protein OS=Populus trichocarpa GN=POPTRDRAFT_559262 PE=4 SV=1||vvi:100262515||"GSVIVT00015359001; hypothetical protein LOC100262515 ; K11982 E3 ubiquitin-protein ligase RNF115/126 [EC:6.3.2.19]"|| PF13639.1|zf-RING_2|| IPR001841|Zinc fi…	GO:0016874,GO:0032991,GO:0044444,GO:0005622,GO:0005575,GO:0005623,GO:0044464,GO:0016879,GO:0044428,GO:0006886,GO:0000152,GO:0005680,GO:0005634,GO:0008270,GO:0031461,GO:0004842,GO:0019787,GO:0046907,GO:0005515,GO:0016881,GO:0000151,GO:0015031,GO:0045184,GO:0051649,GO:0043229,GO:0043226,GO:0044424,GO:0034613,GO:0070727,GO:0071702,GO:0005737,GO:0009987,GO:0046872,GO:0003674,GO:0051641,GO:0033036,GO:…	ligase activity,macromolecular complex,cytoplasmic part,intracellular,cellular_component,cell,cell part,ligase activity, forming carbon-nitrogen bonds,nuclear part,intracellular protein transport,nuclear ubiquitin ligase complex,anaphase-promoting complex,nucleus,zinc ion binding,cullin-RING ubiquitin ligase complex,ubiquitin-protein ligase activity,small conjugating protein ligase activity,intra…	--	--
LNC_009737	XLOC_081004	D08:11029484-11032296	1.06972	6.25309	-2.54733	5e-05	0.000250716	lncRNA	co_expression	Gh_A08G0781	AT4G30400	RING/U-box superfamily protein||Q940Q4||ATL13_ARATH RING-H2 finger protein ATL13 OS=Arabidopsis thaliana GN=ATL13 PE=2 SV=2||B9IM58||B9IM58_POPTR Predicted protein (Fragment) OS=Populus trichocarpa GN=POPTRDRAFT_912160 PE=4 SV=1||cbr:CBG00875||"Hypothetical protein CBG00875 ; K11980 E3 ubiquitin-protein ligase RNF11"|| PF13639.1|zf-RING_2|| IPR001841|Zinc finger, RING-type||" GO:0005515|protein b…	GO:0044424,GO:0043226,GO:0043229,GO:0005622,GO:0005623,GO:0044464,GO:0005575,GO:0032991,GO:0043227,GO:0043231,GO:0044446,GO:0044422,GO:0005634,GO:0043234,GO:0005515,GO:0008270,GO:0016874,GO:0016881,GO:0016879,GO:0000152,GO:0005680,GO:0031461,GO:0004842,GO:0019787,GO:0044428,GO:0000151,GO:0043167,GO:0005488,GO:0046914,GO:0003674,GO:0043169,GO:0046872,GO:0003824	intracellular part,organelle,intracellular organelle,intracellular,cell,cell part,cellular_component,macromolecular complex,membrane-bounded organelle,intracellular membrane-bounded organelle,intracellular organelle part,organelle part,nucleus,protein complex,protein binding,zinc ion binding,ligase activity,acid-amino acid ligase activity,ligase activity, forming carbon-nitrogen bonds,nuclear ubi…	--	--
LNC_011305	XLOC_095521	D11:56399914-56400969	0.892725	4.67964	-2.39011	5e-05	0.000250716	lncRNA	co_location	Gh_D11G2702	AT3G05200	RING/U-box superfamily protein||Q8RXX9||ATL6_ARATH E3 ubiquitin-protein ligase ATL6 OS=Arabidopsis thaliana GN=ATL6 PE=1 SV=2||M5WBV6||M5WBV6_PRUPE Uncharacterized protein OS=Prunus persica GN=PRUPE_ppa008615mg PE=4 SV=1||oaa:100085469||"similar to Ring finger protein 126 ; K11982 E3 ubiquitin-protein ligase RNF115/126 [EC:6.3.2.19]"|| PF13639.1|zf-RING_2|| IPR001841|Zinc finger, RING-type||" GO:…	GO:0044424,GO:0043226,GO:0043229,GO:0005622,GO:0005623,GO:0044464,GO:0005575,GO:0032991,GO:0043227,GO:0043231,GO:0044446,GO:0044422,GO:0005634,GO:0043234,GO:0005515,GO:0008270,GO:0016874,GO:0016881,GO:0016879,GO:0000152,GO:0005680,GO:0031461,GO:0004842,GO:0019787,GO:0044428,GO:0000151,GO:0043167,GO:0005488,GO:0046914,GO:0003674,GO:0043169,GO:0046872,GO:0003824	intracellular part,organelle,intracellular organelle,intracellular,cell,cell part,cellular_component,macromolecular complex,membrane-bounded organelle,intracellular membrane-bounded organelle,intracellular organelle part,organelle part,nucleus,protein complex,protein binding,zinc ion binding,ligase activity,acid-amino acid ligase activity,ligase activity, forming carbon-nitrogen bonds,nuclear ubi…	--	--
LNC_005986	XLOC_047252	A11:81737394-81738385	0.42391	1.29585	-1.61207	0.0126	0.0334162	lncRNA	co_location	Gh_A11G2387	AT3G05200	RING/U-box superfamily protein||Q8RXX9||ATL6_ARATH E3 ubiquitin-protein ligase ATL6 OS=Arabidopsis thaliana GN=ATL6 PE=1 SV=2||M5WBV6||M5WBV6_PRUPE Uncharacterized protein OS=Prunus persica GN=PRUPE_ppa008615mg PE=4 SV=1||oaa:100085469||"similar to Ring finger protein 126 ; K11982 E3 ubiquitin-protein ligase RNF115/126 [EC:6.3.2.19]"|| PF13639.1|zf-RING_2|| IPR001841|Zinc finger, RING-type||" GO:…	GO:0044424,GO:0043226,GO:0043229,GO:0005622,GO:0005623,GO:0044464,GO:0005575,GO:0032991,GO:0043227,GO:0043231,GO:0044446,GO:0044422,GO:0005634,GO:0043234,GO:0005515,GO:0008270,GO:0016874,GO:0016881,GO:0016879,GO:0000152,GO:0005680,GO:0031461,GO:0004842,GO:0019787,GO:0044428,GO:0000151,GO:0043167,GO:0005488,GO:0046914,GO:0003674,GO:0043169,GO:0046872,GO:0003824	intracellular part,organelle,intracellular organelle,intracellular,cell,cell part,cellular_component,macromolecular complex,membrane-bounded organelle,intracellular membrane-bounded organelle,intracellular organelle part,organelle part,nucleus,protein complex,protein binding,zinc ion binding,ligase activity,acid-amino acid ligase activity,ligase activity, forming carbon-nitrogen bonds,nuclear ubi…	--	--
LNC_011305	XLOC_095521	D11:56399914-56400969	0.892725	4.67964	-2.39011	5e-05	0.000250716	lncRNA	co_location	Gh_D11G2703	AT3G05200	RING/U-box superfamily protein||Q8RXX9||ATL6_ARATH E3 ubiquitin-protein ligase ATL6 OS=Arabidopsis thaliana GN=ATL6 PE=1 SV=2||G7I803||G7I803_MEDTR RING finger family protein OS=Medicago truncatula GN=MTR_1g082550 PE=2 SV=1||dsi:Dsim_GD18588||"GD18588 gene product from transcript GD18588-RA ; K11982 E3 ubiquitin-protein ligase RNF115/126 [EC:6.3.2.19]"|| PF13639.1|zf-RING_2|| IPR001841|Zinc finge…	GO:0005575,GO:0005622,GO:0044424,GO:0005623,GO:0044464,GO:0043226,GO:0043229,GO:0043227,GO:0043231,GO:0032991,GO:0043234,GO:0005634,GO:0036094,GO:0016818,GO:0016462,GO:0000166,GO:1901265,GO:0016817,GO:0043167,GO:0016879,GO:0017111,GO:0044422,GO:0008270,GO:0044446,GO:0017076,GO:0043169,GO:0035639,GO:0032553,GO:0046872,GO:0030554,GO:0016881,GO:0001883,GO:0032549,GO:0032550,GO:0001882,GO:0032555,GO:…	cellular_component,intracellular,intracellular part,cell,cell part,organelle,intracellular organelle,membrane-bounded organelle,intracellular membrane-bounded organelle,macromolecular complex,protein complex,nucleus,small molecule binding,hydrolase activity, acting on acid anhydrides, in phosphorus-containing anhydrides,pyrophosphatase activity,nucleotide binding,nucleoside phosphate binding,hydr…	--	--
LNC_011568	XLOC_097632	D12:57034403-57035513	0.623315	2.64822	-2.08699	5e-05	0.000250716	lncRNA	co_expression	Gh_D08G2241	AT3G05200	RING/U-box superfamily protein||Q8RXX9||ATL6_ARATH E3 ubiquitin-protein ligase ATL6 OS=Arabidopsis thaliana GN=ATL6 PE=1 SV=2||B9RF24||B9RF24_RICCO Ring finger protein, putative OS=Ricinus communis GN=RCOM_1430830 PE=4 SV=1||dre:100149510||"hypothetical protein LOC100149510 ; K11982 E3 ubiquitin-protein ligase RNF115/126 [EC:6.3.2.19]"|| PF13639.1|zf-RING_2|| IPR001841|Zinc finger, RING-type||" G…	GO:0044424,GO:0043226,GO:0043229,GO:0005622,GO:0005623,GO:0044464,GO:0005575,GO:0032991,GO:0009987,GO:0044237,GO:0043227,GO:0043231,GO:0071704,GO:0044238,GO:0044260,GO:0044446,GO:0044422,GO:0005634,GO:0043234,GO:0006807,GO:0043170,GO:0034641,GO:0005515,GO:1901360,GO:0051716,GO:0006725,GO:0046483,GO:0006259,GO:0044763,GO:0008270,GO:0033554,GO:0006139,GO:0008150,GO:0044699,GO:0006974,GO:0036094,GO:…	intracellular part,organelle,intracellular organelle,intracellular,cell,cell part,cellular_component,macromolecular complex,cellular process,cellular metabolic process,membrane-bounded organelle,intracellular membrane-bounded organelle,organic substance metabolic process,primary metabolic process,cellular macromolecule metabolic process,intracellular organelle part,organelle part,nucleus,protein …	--	--
LNC_008455	XLOC_069096	D05:3702363-3702930	0.264699	1.42664	-2.43019	0.019	0.0472836	lncRNA	co_location	Gh_D05G0461	AT3G19950	RING/U-box superfamily protein||Q8LPN7||RNG1L_ARATH E3 ubiquitin-protein ligase RING1-like OS=Arabidopsis thaliana GN=At3g19950 PE=2 SV=1||B9GU33||B9GU33_POPTR Predicted protein OS=Populus trichocarpa GN=POPTRDRAFT_551449 PE=4 SV=1||vvi:100251284||"hypothetical protein LOC100251284 ; K11982 E3 ubiquitin-protein ligase RNF115/126 [EC:6.3.2.19]"||" PB014697|Pfam-B_14697; PF13639.1|zf-RING_2"|| IPR0…	GO:0016874,GO:0032991,GO:0005622,GO:0005575,GO:0005623,GO:0044464,GO:0016879,GO:0044428,GO:0000152,GO:0005680,GO:0005634,GO:0008270,GO:0031461,GO:0004842,GO:0019787,GO:0005515,GO:0016881,GO:0000151,GO:0043229,GO:0043226,GO:0044424,GO:0046872,GO:0003674,GO:0043169,GO:0046914,GO:0043234,GO:0043231,GO:0043227,GO:0044422,GO:0044446,GO:0003824,GO:0043167,GO:0005488	ligase activity,macromolecular complex,intracellular,cellular_component,cell,cell part,ligase activity, forming carbon-nitrogen bonds,nuclear part,nuclear ubiquitin ligase complex,anaphase-promoting complex,nucleus,zinc ion binding,cullin-RING ubiquitin ligase complex,ubiquitin-protein ligase activity,small conjugating protein ligase activity,protein binding,acid-amino acid ligase activity,ubiqui…	--	--
LNC_015731	XLOC_118657	scaffold33954:1-410	0.267775	1.26247	-2.23716	0.01925	0.0478142	lncRNA	co_expression	Gh_D12G0779	AT1G72220	RING/U-box superfamily protein||Q8LFY8||ATL54_ARATH RING-H2 finger protein ATL54 OS=Arabidopsis thaliana GN=ATL54 PE=2 SV=2||B9T780||B9T780_RICCO Ring finger protein, putative OS=Ricinus communis GN=RCOM_0337900 PE=4 SV=1||tca:656150||"similar to CG11982-PA ; K11982 E3 ubiquitin-protein ligase RNF115/126 [EC:6.3.2.19]"|| PF13639.1|zf-RING_2|| IPR001841|Zinc finger, RING-type||" GO:0005515|protein…	GO:0043229,GO:0043226,GO:0005622,GO:0044424,GO:0005623,GO:0044464,GO:0005575,GO:0043227,GO:0043231,GO:0032991,GO:0005634,GO:0044446,GO:0044422,GO:0005515,GO:0043234,GO:0008270,GO:0044428,GO:0005488,GO:0016879,GO:0043167,GO:0043169,GO:0003674,GO:0016874,GO:0000152,GO:0005680,GO:0016881,GO:0046914,GO:0046872,GO:0004842,GO:0019787,GO:0031461,GO:0000151,GO:0003824	intracellular organelle,organelle,intracellular,intracellular part,cell,cell part,cellular_component,membrane-bounded organelle,intracellular membrane-bounded organelle,macromolecular complex,nucleus,intracellular organelle part,organelle part,protein binding,protein complex,zinc ion binding,nuclear part,binding,ligase activity, forming carbon-nitrogen bonds,ion binding,cation binding,molecular_f…	--	--
LNC_015731	XLOC_118657	scaffold33954:1-410	0.267775	1.26247	-2.23716	0.01925	0.0478142	lncRNA	co_expression	Gh_D12G0151	AT4G33565	RING/U-box superfamily protein||Q8LFY8||ATL54_ARATH RING-H2 finger protein ATL54 OS=Arabidopsis thaliana GN=ATL54 PE=2 SV=2||B9S9D3||B9S9D3_RICCO Ring finger protein, putative OS=Ricinus communis GN=RCOM_0884200 PE=4 SV=1||xla:779098||"rnf128; goliath-related E3 ubiquitin ligase 1 ; K10629 E3 ubiquitin-protein ligase RNF128 [EC:6.3.2.19]"|| PF13639.1|zf-RING_2|| IPR001841|Zinc finger, RING-type||…	GO:0044424,GO:0043226,GO:0043229,GO:0005622,GO:0005623,GO:0044464,GO:0005575,GO:0032991,GO:0043227,GO:0043231,GO:0044446,GO:0044422,GO:0005634,GO:0043234,GO:0005515,GO:0008270,GO:0016874,GO:0016881,GO:0016879,GO:0000152,GO:0005680,GO:0031461,GO:0004842,GO:0019787,GO:0044428,GO:0000151,GO:0043167,GO:0005488,GO:0046914,GO:0003674,GO:0043169,GO:0046872,GO:0003824	intracellular part,organelle,intracellular organelle,intracellular,cell,cell part,cellular_component,macromolecular complex,membrane-bounded organelle,intracellular membrane-bounded organelle,intracellular organelle part,organelle part,nucleus,protein complex,protein binding,zinc ion binding,ligase activity,acid-amino acid ligase activity,ligase activity, forming carbon-nitrogen bonds,nuclear ubi…	--	--
LNC_015731	XLOC_118657	scaffold33954:1-410	0.267775	1.26247	-2.23716	0.01925	0.0478142	lncRNA	co_expression	Gh_A12G0772	AT1G72220	RING/U-box superfamily protein||Q8LFY8||ATL54_ARATH RING-H2 finger protein ATL54 OS=Arabidopsis thaliana GN=ATL54 PE=2 SV=2||B9HF76||B9HF76_POPTR Predicted protein OS=Populus trichocarpa GN=POPTRDRAFT_819789 PE=4 SV=1||tca:656150||"similar to CG11982-PA ; K11982 E3 ubiquitin-protein ligase RNF115/126 [EC:6.3.2.19]"|| PF13639.1|zf-RING_2|| IPR001841|Zinc finger, RING-type||" GO:0005515|protein bin…	GO:0043167,GO:0046914,GO:0043169,GO:0005488,GO:0046872,GO:0005634,GO:0008270,GO:0000152,GO:0005680,GO:0003674,GO:0003824,GO:0004842,GO:0019787,GO:0005515,GO:0000151,GO:0031461,GO:0016879,GO:0044428,GO:0043231,GO:0043227,GO:0016881,GO:0044446,GO:0044422,GO:0016874,GO:0005575,GO:0043234,GO:0043229,GO:0043226,GO:0005622,GO:0005623,GO:0044464,GO:0044424,GO:0032991	ion binding,transition metal ion binding,cation binding,binding,metal ion binding,nucleus,zinc ion binding,nuclear ubiquitin ligase complex,anaphase-promoting complex,molecular_function,catalytic activity,ubiquitin-protein ligase activity,small conjugating protein ligase activity,protein binding,ubiquitin ligase complex,cullin-RING ubiquitin ligase complex,ligase activity, forming carbon-nitrogen…	--	--
LNC_015731	XLOC_118657	scaffold33954:1-410	0.267775	1.26247	-2.23716	0.01925	0.0478142	lncRNA	co_expression	Gh_A05G1572	AT4G35840	RING/U-box superfamily protein||Q8GT75||NIP1_ARATH NEP1-interacting protein 1 OS=Arabidopsis thaliana GN=NIP1 PE=1 SV=2||B9N918||B9N918_POPTR Predicted protein OS=Populus trichocarpa GN=POPTRDRAFT_1118048 PE=4 SV=1||mmu:70294||"Rnf126; ring finger protein 126 ; K11982 E3 ubiquitin-protein ligase RNF115/126 [EC:6.3.2.19]"||" PF13488.1|Gly-zipper_Omp; PF13639.1|zf-RING_2"|| IPR001841|Zinc finger, R…	GO:0016874,GO:0032991,GO:0005622,GO:0005575,GO:0005623,GO:0044464,GO:0016879,GO:0044428,GO:0000152,GO:0005680,GO:0005634,GO:0050896,GO:0008270,GO:0031461,GO:0004842,GO:0019787,GO:0005515,GO:0016881,GO:0000151,GO:0009617,GO:0042742,GO:0043229,GO:0043226,GO:0044424,GO:0006950,GO:0046872,GO:0009607,GO:0003674,GO:0043169,GO:0046914,GO:0043234,GO:0043231,GO:0043227,GO:0008150,GO:0051707,GO:0006952,GO:…	ligase activity,macromolecular complex,intracellular,cellular_component,cell,cell part,ligase activity, forming carbon-nitrogen bonds,nuclear part,nuclear ubiquitin ligase complex,anaphase-promoting complex,nucleus,response to stimulus,zinc ion binding,cullin-RING ubiquitin ligase complex,ubiquitin-protein ligase activity,small conjugating protein ligase activity,protein binding,acid-amino acid l…	--	--
LNC_003159	XLOC_025729	A07:15189927-15190884	0.101524	2.01983	-4.31435	0.0026	0.00859492	lncRNA	co_location	Gh_A07G0868	AT1G72220	RING/U-box superfamily protein||Q7XLY8||ATL41_ORYSJ E3 ubiquitin-protein ligase Os04g0590900 OS=Oryza sativa subsp. japonica GN=Os04g0590900 PE=2 SV=2||M1DHM6||M1DHM6_SOLTU Uncharacterized protein OS=Solanum tuberosum GN=PGSC0003DMG400038762 PE=4 SV=1||gga:422382||"RNF128; ring finger protein 128 ; K10629 E3 ubiquitin-protein ligase RNF128 [EC:6.3.2.19]"|| PF13639.1|zf-RING_2|| IPR001841|Zinc fin…	GO:0044424,GO:0043226,GO:0043229,GO:0005622,GO:0005623,GO:0044464,GO:0005575,GO:0032991,GO:0043227,GO:0043231,GO:0044446,GO:0044422,GO:0005634,GO:0043234,GO:0005515,GO:0008270,GO:0008150,GO:0016874,GO:0016881,GO:0016879,GO:0000152,GO:0005680,GO:0031461,GO:0005576,GO:0004842,GO:0019787,GO:0044428,GO:0000151,GO:0043167,GO:0005488,GO:0046914,GO:0003674,GO:0008200,GO:0016248,GO:0009405,GO:0051704,GO:…	intracellular part,organelle,intracellular organelle,intracellular,cell,cell part,cellular_component,macromolecular complex,membrane-bounded organelle,intracellular membrane-bounded organelle,intracellular organelle part,organelle part,nucleus,protein complex,protein binding,zinc ion binding,biological_process,ligase activity,acid-amino acid ligase activity,ligase activity, forming carbon-nitroge…	--	--
LNC_017608	XLOC_129483	scaffold736_A03:23988-25480	0.626317	2.25505	-1.8482	0.0001	0.000474911	lncRNA	co_expression	Gh_D04G1258	AT5G01520	RING/U-box superfamily protein||Q32L15||RN141_BOVIN RING finger protein 141 OS=Bos taurus GN=RNF141 PE=2 SV=1||B9IG88||B9IG88_POPTR Predicted protein OS=Populus trichocarpa GN=POPTRDRAFT_825338 PE=4 SV=1|| PF13920.1|zf-C3HC4_3||" IPR001841|Zinc finger, RING-type; IPR017907|Zinc finger, RING-type, conserved site"||" GO:0005515|protein binding ; GO:0008270|zinc ion binding "	GO:0043229,GO:0043226,GO:0005622,GO:0044424,GO:0005623,GO:0044464,GO:0005575,GO:0043227,GO:0043231,GO:0032991,GO:0005634,GO:0044446,GO:0044422,GO:0005515,GO:0043234,GO:0008270,GO:0044428,GO:0005488,GO:0016879,GO:0043167,GO:0043169,GO:0003674,GO:0016874,GO:0000152,GO:0005680,GO:0016881,GO:0046914,GO:0046872,GO:0004842,GO:0019787,GO:0031461,GO:0000151,GO:0003824	intracellular organelle,organelle,intracellular,intracellular part,cell,cell part,cellular_component,membrane-bounded organelle,intracellular membrane-bounded organelle,macromolecular complex,nucleus,intracellular organelle part,organelle part,protein binding,protein complex,zinc ion binding,nuclear part,binding,ligase activity, forming carbon-nitrogen bonds,ion binding,cation binding,molecular_f…	--	--
LNC_017608	XLOC_129483	scaffold736_A03:23988-25480	0.626317	2.25505	-1.8482	0.0001	0.000474911	lncRNA	co_expression	Gh_A13G1574	AT5G24870	RING/U-box superfamily protein||Q0V9R0||RN111_XENTR E3 ubiquitin-protein ligase arkadia OS=Xenopus tropicalis GN=rnf111 PE=2 SV=1||F6H3A3||F6H3A3_VITVI Putative uncharacterized protein OS=Vitis vinifera GN=VIT_04s0008g02390 PE=4 SV=1||tgu:100190402||"ring finger protein 11-like ; K11980 E3 ubiquitin-protein ligase RNF11"|| PF13639.1|zf-RING_2|| IPR001841|Zinc finger, RING-type||" GO:0005515|prote…	GO:0043229,GO:0043226,GO:0005622,GO:0044424,GO:0005623,GO:0044464,GO:0005575,GO:0043227,GO:0043231,GO:0032991,GO:0005634,GO:0044446,GO:0044422,GO:0005515,GO:0043234,GO:0008270,GO:0003723,GO:0003676,GO:0044428,GO:0005488,GO:0016879,GO:0097159,GO:1901363,GO:0043167,GO:0043169,GO:0003674,GO:0016874,GO:0000152,GO:0005680,GO:0016881,GO:0046914,GO:0046872,GO:0004842,GO:0019787,GO:0031461,GO:0000151,GO:…	intracellular organelle,organelle,intracellular,intracellular part,cell,cell part,cellular_component,membrane-bounded organelle,intracellular membrane-bounded organelle,macromolecular complex,nucleus,intracellular organelle part,organelle part,protein binding,protein complex,zinc ion binding,RNA binding,nucleic acid binding,nuclear part,binding,ligase activity, forming carbon-nitrogen bonds,organ…	--	--
LNC_015731	XLOC_118657	scaffold33954:1-410	0.267775	1.26247	-2.23716	0.01925	0.0478142	lncRNA	co_expression	Gh_D09G0874	AT2G46495	RING/U-box superfamily protein||P0CH02||AT21B_ARATH Putative RING-H2 finger protein ATL21B OS=Arabidopsis thaliana GN=ATL21B PE=3 SV=1||B9SJY4||B9SJY4_RICCO Kinase, putative OS=Ricinus communis GN=RCOM_0577550 PE=3 SV=1||" PB000663|Pfam-B_663; PF14380.1|WAK_assoc; PF13947.1|GUB_WAK_bind"|| IPR025287|Wall-associated receptor kinase galacturonan-binding domain|| GO:0030247|polysaccharide binding	GO:0005488,GO:0003674,GO:0001871,GO:0030247,GO:0030246	binding,molecular_function,pattern binding,polysaccharide binding,carbohydrate binding	--	--
LNC_001292	XLOC_010428	A03:3911971-3924569	0.420129	1.1894	-1.50132	0.0103	0.0281483	lncRNA	co_expression	Gh_D11G0133	AT5G53110	RING/U-box superfamily protein||P0CH01||AT21A_ARATH Putative RING-H2 finger protein ATL21A OS=Arabidopsis thaliana GN=ATL21A PE=3 SV=1||B9RII9||B9RII9_RICCO Ring finger protein, putative OS=Ricinus communis GN=RCOM_1579650 PE=4 SV=1||gga:422382||"RNF128; ring finger protein 128 ; K10629 E3 ubiquitin-protein ligase RNF128 [EC:6.3.2.19]"|| PF13639.1|zf-RING_2|| IPR001841|Zinc finger, RING-type||" G…	GO:0044424,GO:0043226,GO:0043229,GO:0005622,GO:0005623,GO:0044464,GO:0005575,GO:0032991,GO:0009987,GO:0044237,GO:0043227,GO:0043231,GO:1901576,GO:0044249,GO:0009058,GO:0071704,GO:0044238,GO:0034645,GO:0009059,GO:0044260,GO:0044446,GO:0044422,GO:0005634,GO:0043234,GO:0006807,GO:0043170,GO:0010467,GO:0034641,GO:0005515,GO:1901360,GO:0006725,GO:0046483,GO:0008270,GO:0006139,GO:0050794,GO:0008150,GO:…	intracellular part,organelle,intracellular organelle,intracellular,cell,cell part,cellular_component,macromolecular complex,cellular process,cellular metabolic process,membrane-bounded organelle,intracellular membrane-bounded organelle,organic substance biosynthetic process,cellular biosynthetic process,biosynthetic process,organic substance metabolic process,primary metabolic process,cellular ma…	--	--
LNC_000293	XLOC_002378	A01:4334377-4337584	1.05617	3.00137	-1.50678	0.00975	0.0268685	lncRNA	co_location	Gh_A01G0319	AT1G53490	RING/U-box superfamily protein||M5WU95||M5WU95_PRUPE Uncharacterized protein OS=Prunus persica GN=PRUPE_ppa009152mg PE=4 SV=1||ath:AT1G53490||"DNA binding ; K10639 E3 ubiquitin-protein ligase CCNP1IP1 [EC:6.3.2.19]"	GO:0008270,GO:0005515,GO:0046872,GO:0003674,GO:0043169,GO:0046914,GO:0043167,GO:0005488	zinc ion binding,protein binding,metal ion binding,molecular_function,cation binding,transition metal ion binding,ion binding,binding	--	--
LNC_009334	XLOC_077727	D07:15422787-15426887	0.570176	1.61985	-1.50638	0.00065	0.00255034	lncRNA	co_expression	Gh_D12G0271	AT4G39140	RING/U-box superfamily protein||M5W2R1||M5W2R1_PRUPE Uncharacterized protein OS=Prunus persica GN=PRUPE_ppa005921mg PE=4 SV=1|| PF13639.1|zf-RING_2|| IPR001841|Zinc finger, RING-type||" GO:0005515|protein binding ; GO:0008270|zinc ion binding "	GO:0044424,GO:0043226,GO:0043229,GO:0005622,GO:0005623,GO:0044464,GO:0005575,GO:0032991,GO:0043227,GO:0043231,GO:0044446,GO:0044422,GO:0005634,GO:0043234,GO:0005515,GO:0008270,GO:0016874,GO:0016881,GO:0016879,GO:0000152,GO:0005680,GO:0031461,GO:0004842,GO:0019787,GO:0044428,GO:0000151,GO:0043167,GO:0005488,GO:0046914,GO:0003674,GO:0043169,GO:0046872,GO:0003824	intracellular part,organelle,intracellular organelle,intracellular,cell,cell part,cellular_component,macromolecular complex,membrane-bounded organelle,intracellular membrane-bounded organelle,intracellular organelle part,organelle part,nucleus,protein complex,protein binding,zinc ion binding,ligase activity,acid-amino acid ligase activity,ligase activity, forming carbon-nitrogen bonds,nuclear ubi…	--	--
LNC_009334	XLOC_077727	D07:15422787-15426887	0.570176	1.61985	-1.50638	0.00065	0.00255034	lncRNA	co_expression	Gh_A12G0397	AT4G39140	RING/U-box superfamily protein||M5W2R1||M5W2R1_PRUPE Uncharacterized protein OS=Prunus persica GN=PRUPE_ppa005921mg PE=4 SV=1|| PF13639.1|zf-RING_2|| IPR001841|Zinc finger, RING-type||" GO:0005515|protein binding ; GO:0008270|zinc ion binding "	GO:0044424,GO:0043226,GO:0043229,GO:0005622,GO:0005623,GO:0044464,GO:0005575,GO:0032991,GO:0043227,GO:0043231,GO:0044446,GO:0044422,GO:0005634,GO:0043234,GO:0005515,GO:0008270,GO:0016874,GO:0016881,GO:0016879,GO:0000152,GO:0005680,GO:0031461,GO:0004842,GO:0019787,GO:0044428,GO:0000151,GO:0043167,GO:0005488,GO:0046914,GO:0003674,GO:0043169,GO:0046872,GO:0003824	intracellular part,organelle,intracellular organelle,intracellular,cell,cell part,cellular_component,macromolecular complex,membrane-bounded organelle,intracellular membrane-bounded organelle,intracellular organelle part,organelle part,nucleus,protein complex,protein binding,zinc ion binding,ligase activity,acid-amino acid ligase activity,ligase activity, forming carbon-nitrogen bonds,nuclear ubi…	--	--
LNC_011477	XLOC_096755	D12:35284000-35286299	0.574331	1.96242	-1.77268	0.0002	0.000891659	lncRNA	co_location	Gh_D12G0984	AT1G68030	RING/FYVE/PHD zinc finger superfamily protein||D7KVS7||D7KVS7_ARALL Putative uncharacterized protein OS=Arabidopsis lyrata subsp. lyrata GN=ARALYDRAFT_339050 PE=4 SV=1	GO:0005515,GO:0003674,GO:0005488	protein binding,molecular_function,binding	--	--
LNC_015731	XLOC_118657	scaffold33954:1-410	0.267775	1.26247	-2.23716	0.01925	0.0478142	lncRNA	co_expression	Gh_D05G2401	AT1G71500	Rieske (2Fe-2S) domain-containing protein||B9NGG0||B9NGG0_POPTR Predicted protein OS=Populus trichocarpa GN=POPTRDRAFT_1120444 PE=4 SV=1|| PF13806.1|Rieske_2|| IPR017941|Rieske [2Fe-2S] iron-sulphur domain||" GO:0051537|2 iron, 2 sulfur cluster binding ; GO:0055114|oxidation-reduction process ; GO:0016491|oxidoreductase activity "	GO:0008152,GO:0005488,GO:0008150,GO:0005575,GO:0051537,GO:0022836,GO:0022839,GO:0051536,GO:0051540,GO:0016020,GO:0044699,GO:0006810,GO:0051234,GO:0044765,GO:0055114,GO:0044710,GO:0030001,GO:0051179,GO:0005227,GO:0015269,GO:0016491,GO:0005267,GO:0005215,GO:0016286,GO:0003824,GO:0015267,GO:0022803,GO:0003674,GO:0005216,GO:0022838,GO:0006813,GO:0006811,GO:0015672,GO:0006812,GO:0022857,GO:0005261,GO:…	metabolic process,binding,biological_process,cellular_component,2 iron, 2 sulfur cluster binding,gated channel activity,ion gated channel activity,iron-sulfur cluster binding,metal cluster binding,membrane,single-organism process,transport,establishment of localization,single-organism transport,oxidation-reduction process,single-organism metabolic process,metal ion transport,localization,calcium …	--	--
LNC_015731	XLOC_118657	scaffold33954:1-410	0.267775	1.26247	-2.23716	0.01925	0.0478142	lncRNA	co_expression	Gh_A05G2147	AT1G71500	Rieske (2Fe-2S) domain-containing protein||B9NGG0||B9NGG0_POPTR Predicted protein OS=Populus trichocarpa GN=POPTRDRAFT_1120444 PE=4 SV=1|| PF13806.1|Rieske_2|| IPR017941|Rieske [2Fe-2S] iron-sulphur domain||" GO:0051537|2 iron, 2 sulfur cluster binding ; GO:0055114|oxidation-reduction process ; GO:0016491|oxidoreductase activity "	GO:0008152,GO:0005488,GO:0008150,GO:0003779,GO:0005575,GO:0051537,GO:0005515,GO:0051536,GO:0051540,GO:0008092,GO:0016020,GO:0055114,GO:0044710,GO:0016491,GO:0003824,GO:0003674,GO:0016021,GO:0031224,GO:0044425	metabolic process,binding,biological_process,actin binding,cellular_component,2 iron, 2 sulfur cluster binding,protein binding,iron-sulfur cluster binding,metal cluster binding,cytoskeletal protein binding,membrane,oxidation-reduction process,single-organism metabolic process,oxidoreductase activity,catalytic activity,molecular_function,integral to membrane,intrinsic to membrane,membrane part	--	--
LNC_015731	XLOC_118657	scaffold33954:1-410	0.267775	1.26247	-2.23716	0.01925	0.0478142	lncRNA	co_expression	Gh_A09G1217	ATCG00490	ribulose-bisphosphate carboxylases||Q33600||RBL_LAVLA Ribulose bisphosphate carboxylase large chain (Fragment) OS=Lavandula lanata GN=rbcL PE=3 SV=1||Q29VC8||Q29VC8_9ROSI Ribulose 1,5-bisphosphate carboxylase/oxygenase large subunit (Fragment) OS=Lagenaria breviflora GN=rbcL PE=3 SV=1||sbi:SobiCp030||"rbcL; ribulose-1,5-bisphosphate carboxylase/oxygenase large subunit ; K01601 ribulose-bisphospha…	GO:0071704,GO:0008150,GO:0016830,GO:0008152,GO:0016831,GO:0015977,GO:0043167,GO:0005488,GO:0016984,GO:0044710,GO:0003674,GO:0043169,GO:0016829,GO:0046872,GO:0003824,GO:0000287	organic substance metabolic process,biological_process,carbon-carbon lyase activity,metabolic process,carboxy-lyase activity,carbon fixation,ion binding,binding,ribulose-bisphosphate carboxylase activity,single-organism metabolic process,molecular_function,cation binding,lyase activity,metal ion binding,catalytic activity,magnesium ion binding	ath01200,ath01100,ath00710,ath00630	Carbon metabolism,Metabolic pathways,Carbon fixation in photosynthetic organisms,Glyoxylate and dicarboxylate metabolism
LNC_015731	XLOC_118657	scaffold33954:1-410	0.267775	1.26247	-2.23716	0.01925	0.0478142	lncRNA	co_expression	Gh_A13G0837	ATCG00490	ribulose-bisphosphate carboxylases||Q33600||RBL_LAVLA Ribulose bisphosphate carboxylase large chain (Fragment) OS=Lavandula lanata GN=rbcL PE=3 SV=1||M9VKI1||M9VKI1_9LAMI Ribulose-1,5-bisphosphate carboxylase/oxygenase large subunit (Fragment) OS=Salvia przewalskii GN=rbcL PE=4 SV=1||osa:4338862||"Os05g0427800; hypothetical protein ; K01601 ribulose-bisphosphate carboxylase large chain [EC:4.1.1.…	GO:0071704,GO:0008150,GO:0016830,GO:0008152,GO:0016831,GO:0015977,GO:0043167,GO:0005488,GO:0016984,GO:0044710,GO:0003674,GO:0043169,GO:0016829,GO:0046872,GO:0003824,GO:0000287	organic substance metabolic process,biological_process,carbon-carbon lyase activity,metabolic process,carboxy-lyase activity,carbon fixation,ion binding,binding,ribulose-bisphosphate carboxylase activity,single-organism metabolic process,molecular_function,cation binding,lyase activity,metal ion binding,catalytic activity,magnesium ion binding	ath01100,ath01200,ath00710,ath00630	Metabolic pathways,Carbon metabolism,Carbon fixation in photosynthetic organisms,Glyoxylate and dicarboxylate metabolism
LNC_015731	XLOC_118657	scaffold33954:1-410	0.267775	1.26247	-2.23716	0.01925	0.0478142	lncRNA	co_expression	Gh_Sca006756G06	ATCG00490	ribulose-bisphosphate carboxylases||P14958||RBL_GOSHI Ribulose bisphosphate carboxylase large chain OS=Gossypium hirsutum GN=rbcL PE=3 SV=2||K7UL12||K7UL12_MAIZE Uncharacterized protein OS=Zea mays GN=ZEAMMB73_180321 PE=3 SV=1||osa:4338862||"Os05g0427800; hypothetical protein ; K01601 ribulose-bisphosphate carboxylase large chain [EC:4.1.1.39]"||" PB000286|Pfam-B_286; PF02788.11|RuBisCO_large_N"|…	GO:0071704,GO:0008152,GO:0005488,GO:0043169,GO:0008150,GO:0046872,GO:0043167,GO:0016830,GO:0044710,GO:0016984,GO:0015977,GO:0016831,GO:0003824,GO:0003674,GO:0016829,GO:0000287	organic substance metabolic process,metabolic process,binding,cation binding,biological_process,metal ion binding,ion binding,carbon-carbon lyase activity,single-organism metabolic process,ribulose-bisphosphate carboxylase activity,carbon fixation,carboxy-lyase activity,catalytic activity,molecular_function,lyase activity,magnesium ion binding	--	--
LNC_015731	XLOC_118657	scaffold33954:1-410	0.267775	1.26247	-2.23716	0.01925	0.0478142	lncRNA	co_expression	Gh_A01G2111	ATCG00490	ribulose-bisphosphate carboxylases||P14958||RBL_GOSHI Ribulose bisphosphate carboxylase large chain OS=Gossypium hirsutum GN=rbcL PE=3 SV=2||H9LEZ6||H9LEZ6_GOSHI Ribulose bisphosphate carboxylase large chain OS=Gossypium hirsutum GN=rbcL PE=3 SV=1||vvi:ViviCp029||"rbcL; RuBisCO large subunit ; K01601 ribulose-bisphosphate carboxylase large chain [EC:4.1.1.39]"||" PF02788.11|RuBisCO_large_N; PF000…	GO:0071704,GO:0008152,GO:0005488,GO:0043169,GO:0008150,GO:0046872,GO:0043167,GO:0016830,GO:0044710,GO:0016984,GO:0015977,GO:0016831,GO:0003824,GO:0003674,GO:0016829,GO:0000287	organic substance metabolic process,metabolic process,binding,cation binding,biological_process,metal ion binding,ion binding,carbon-carbon lyase activity,single-organism metabolic process,ribulose-bisphosphate carboxylase activity,carbon fixation,carboxy-lyase activity,catalytic activity,molecular_function,lyase activity,magnesium ion binding	--	--
LNC_015731	XLOC_118657	scaffold33954:1-410	0.267775	1.26247	-2.23716	0.01925	0.0478142	lncRNA	co_expression	Gh_A09G2467	ATCG00490	ribulose-bisphosphate carboxylases||A0ZZ43||RBL_GOSBA Ribulose bisphosphate carboxylase large chain OS=Gossypium barbadense GN=rbcL PE=3 SV=1||H9LI04||H9LI04_GOSBA Ribulose bisphosphate carboxylase large chain OS=Gossypium barbadense GN=rbcL PE=3 SV=1||vvi:ViviCp029||"rbcL; RuBisCO large subunit ; K01601 ribulose-bisphosphate carboxylase large chain [EC:4.1.1.39]"|| PF00016.15|RuBisCO_large|| IPR…	GO:0005488,GO:0043169,GO:0046872,GO:0043167,GO:0003674,GO:0000287	binding,cation binding,metal ion binding,ion binding,molecular_function,magnesium ion binding	--	--
LNC_015731	XLOC_118657	scaffold33954:1-410	0.267775	1.26247	-2.23716	0.01925	0.0478142	lncRNA	co_expression	Gh_A11G1510	AT5G38430	Ribulose bisphosphate carboxylase (small chain) family protein||P31333||RBS_GOSHI Ribulose bisphosphate carboxylase small chain, chloroplastic OS=Gossypium hirsutum GN=RBCS PE=3 SV=2||K4HMJ6||K4HMJ6_GOSDA Ribulose bisphosphate carboxylase small chain OS=Gossypium darwinii PE=3 SV=1||ath:AT5G38430||"ribulose bisphosphate carboxylase small chain 1B / RuBisCO small subunit 1B (RBCS-1B) (ATS1B) ; K01…	--	--	ath00710,ath00630,ath01100,ath01200	Carbon fixation in photosynthetic organisms,Glyoxylate and dicarboxylate metabolism,Metabolic pathways,Carbon metabolism
LNC_015731	XLOC_118657	scaffold33954:1-410	0.267775	1.26247	-2.23716	0.01925	0.0478142	lncRNA	co_expression	Gh_A07G2172	AT5G38430	Ribulose bisphosphate carboxylase (small chain) family protein||P31333||RBS_GOSHI Ribulose bisphosphate carboxylase small chain, chloroplastic OS=Gossypium hirsutum GN=RBCS PE=3 SV=2||K4HMI1||K4HMI1_GOSDA Ribulose bisphosphate carboxylase small chain OS=Gossypium darwinii PE=3 SV=1||ath:AT5G38430||"ribulose bisphosphate carboxylase small chain 1B / RuBisCO small subunit 1B (RBCS-1B) (ATS1B) ; K01…	--	--	ath00710,ath01200,ath00630,ath01100	Carbon fixation in photosynthetic organisms,Carbon metabolism,Glyoxylate and dicarboxylate metabolism,Metabolic pathways
LNC_015235	XLOC_115665	scaffold2723_A11:66847-71356	0.219467	1.27652	-2.54014	5e-05	0.000250716	lncRNA	co_location	Gh_A11G2955	AT1G48830	Ribosomal protein S7e family protein||Q9ZNS1||RS7_AVIMR 40S ribosomal protein S7 OS=Avicennia marina GN=RPS7 PE=1 SV=1||B9T634||B9T634_RICCO 40S ribosomal protein S7, putative OS=Ricinus communis GN=RCOM_1198120 PE=4 SV=1||vvi:100252536||"GSVIVT00017702001; hypothetical protein LOC100252536 ; K02993 small subunit ribosomal protein S7e"|| PF01251.13|Ribosomal_S7e|| IPR000554|Ribosomal protein S7e|…	GO:0005737,GO:0044424,GO:0043226,GO:0043229,GO:0005622,GO:0005623,GO:0044464,GO:0044444,GO:0005575,GO:0032991,GO:0005840,GO:0003735,GO:0043228,GO:0043232,GO:0009987,GO:0030529,GO:0044237,GO:0005198,GO:0006412,GO:1901576,GO:0044249,GO:0009058,GO:0071704,GO:0044238,GO:0034645,GO:0009059,GO:0044260,GO:0044267,GO:0043234,GO:0006807,GO:0043170,GO:0010467,GO:0034641,GO:1901360,GO:0006725,GO:0019538,GO:…	cytoplasm,intracellular part,organelle,intracellular organelle,intracellular,cell,cell part,cytoplasmic part,cellular_component,macromolecular complex,ribosome,structural constituent of ribosome,non-membrane-bounded organelle,intracellular non-membrane-bounded organelle,cellular process,ribonucleoprotein complex,cellular metabolic process,structural molecule activity,translation,organic substance…	--	--
LNC_011568	XLOC_097632	D12:57034403-57035513	0.623315	2.64822	-2.08699	5e-05	0.000250716	lncRNA	co_expression	Gh_A11G3141	AT5G10360	Ribosomal protein S6e||Q9M3V8||RS6_ASPOF 40S ribosomal protein S6 OS=Asparagus officinalis GN=rps6 PE=2 SV=1||A9P9D9||A9P9D9_POPTR 40S ribosomal protein S6 OS=Populus trichocarpa GN=POPTRDRAFT_815654 PE=2 SV=1||pop:POPTR_815654||"hypothetical protein ; K02991 small subunit ribosomal protein S6e"|| PF01092.14|Ribosomal_S6e||" IPR001377|Ribosomal protein S6e; IPR018282|Ribosomal protein S6e, conser…	GO:0005737,GO:0044424,GO:0043226,GO:0043229,GO:0005622,GO:0005623,GO:0044464,GO:0044444,GO:0005575,GO:0032991,GO:0005840,GO:0003735,GO:0043228,GO:0043232,GO:0009987,GO:0030529,GO:0044237,GO:0005198,GO:0006412,GO:1901576,GO:0044249,GO:0009058,GO:0071704,GO:0044238,GO:0034645,GO:0009059,GO:0044260,GO:0044267,GO:0043170,GO:0009056,GO:0010467,GO:0019538,GO:0044248,GO:0050794,GO:0008150,GO:0065007,GO:…	cytoplasm,intracellular part,organelle,intracellular organelle,intracellular,cell,cell part,cytoplasmic part,cellular_component,macromolecular complex,ribosome,structural constituent of ribosome,non-membrane-bounded organelle,intracellular non-membrane-bounded organelle,cellular process,ribonucleoprotein complex,cellular metabolic process,structural molecule activity,translation,organic substance…	ath03010	Ribosome
LNC_011568	XLOC_097632	D12:57034403-57035513	0.623315	2.64822	-2.08699	5e-05	0.000250716	lncRNA	co_expression	Gh_D11G0355	AT1G58983	Ribosomal protein S5 family protein||Q93VB8||RS22_ARATH 40S ribosomal protein S2-2 OS=Arabidopsis thaliana GN=RPS2B PE=2 SV=1||B9GEZ4||B9GEZ4_POPTR Predicted protein OS=Populus trichocarpa GN=POPTRDRAFT_549239 PE=3 SV=1||pop:POPTR_735012||"hypothetical protein ; K02981 small subunit ribosomal protein S2e"||" PF00333.15|Ribosomal_S5; PF03719.10|Ribosomal_S5_C"||" IPR000851|Ribosomal protein S5; IP…	GO:0005737,GO:0044424,GO:0043226,GO:0043229,GO:0005622,GO:0005623,GO:0044464,GO:0044444,GO:0005575,GO:0032991,GO:0005840,GO:0003735,GO:0043228,GO:0043232,GO:0009987,GO:0030529,GO:0044237,GO:0005198,GO:0006412,GO:1901576,GO:0044249,GO:0009058,GO:0071704,GO:0044238,GO:0034645,GO:0009059,GO:0044260,GO:0044267,GO:0043170,GO:0010467,GO:0019538,GO:0008150,GO:0008152,GO:0003723,GO:0003676,GO:0005488,GO:…	cytoplasm,intracellular part,organelle,intracellular organelle,intracellular,cell,cell part,cytoplasmic part,cellular_component,macromolecular complex,ribosome,structural constituent of ribosome,non-membrane-bounded organelle,intracellular non-membrane-bounded organelle,cellular process,ribonucleoprotein complex,cellular metabolic process,structural molecule activity,translation,organic substance…	--	--
LNC_011568	XLOC_097632	D12:57034403-57035513	0.623315	2.64822	-2.08699	5e-05	0.000250716	lncRNA	co_expression	Gh_A03G0604	AT1G58983	Ribosomal protein S5 family protein||P49688||RS23_ARATH 40S ribosomal protein S2-3 OS=Arabidopsis thaliana GN=RPS2C PE=1 SV=2||B9GEZ4||B9GEZ4_POPTR Predicted protein OS=Populus trichocarpa GN=POPTRDRAFT_549239 PE=3 SV=1||pop:POPTR_560518||"hypothetical protein ; K02981 small subunit ribosomal protein S2e"||" PF00333.15|Ribosomal_S5; PF03719.10|Ribosomal_S5_C"||" IPR000851|Ribosomal protein S5; IP…	GO:0005737,GO:0044424,GO:0043226,GO:0043229,GO:0005622,GO:0005623,GO:0044464,GO:0044444,GO:0005575,GO:0032991,GO:0005840,GO:0003735,GO:0043228,GO:0043232,GO:0009987,GO:0030529,GO:0044237,GO:0005198,GO:0006412,GO:1901576,GO:0044249,GO:0009058,GO:0071704,GO:0044238,GO:0034645,GO:0009059,GO:0044260,GO:0044267,GO:0043170,GO:0010467,GO:0019538,GO:0044763,GO:0008150,GO:0044699,GO:0008152,GO:0003723,GO:…	cytoplasm,intracellular part,organelle,intracellular organelle,intracellular,cell,cell part,cytoplasmic part,cellular_component,macromolecular complex,ribosome,structural constituent of ribosome,non-membrane-bounded organelle,intracellular non-membrane-bounded organelle,cellular process,ribonucleoprotein complex,cellular metabolic process,structural molecule activity,translation,organic substance…	ath03010	Ribosome
LNC_011568	XLOC_097632	D12:57034403-57035513	0.623315	2.64822	-2.08699	5e-05	0.000250716	lncRNA	co_expression	Gh_A13G2243	AT5G02740	Ribosomal protein S24e family protein||D7TQC4||D7TQC4_VITVI Putative uncharacterized protein OS=Vitis vinifera GN=VIT_08s0040g02910 PE=4 SV=1	--	--	--	--
LNC_011568	XLOC_097632	D12:57034403-57035513	0.623315	2.64822	-2.08699	5e-05	0.000250716	lncRNA	co_expression	Gh_A09G2150	AT5G61170	Ribosomal protein S19e family protein||Q9FNP8||RS193_ARATH 40S ribosomal protein S19-3 OS=Arabidopsis thaliana GN=RPS19C PE=2 SV=1||M4D920||M4D920_BRARP Uncharacterized protein OS=Brassica rapa subsp. pekinensis GN=Bra012980 PE=4 SV=1||ath:AT5G61170||"40S ribosomal protein S19 (RPS19C) ; K02966 small subunit ribosomal protein S19e"|| PF01090.14|Ribosomal_S19e||" IPR001266|Ribosomal protein S19e; …	GO:0005737,GO:0044424,GO:0043226,GO:0043229,GO:0005622,GO:0005623,GO:0044464,GO:0044444,GO:0005575,GO:0032991,GO:0005840,GO:0003735,GO:0043228,GO:0043232,GO:0009987,GO:0030529,GO:0044237,GO:0005198,GO:0006412,GO:1901576,GO:0044249,GO:0009058,GO:0071704,GO:0044238,GO:0034645,GO:0009059,GO:0044260,GO:0044267,GO:0043170,GO:0010467,GO:0019538,GO:0008150,GO:0008152,GO:0003674	cytoplasm,intracellular part,organelle,intracellular organelle,intracellular,cell,cell part,cytoplasmic part,cellular_component,macromolecular complex,ribosome,structural constituent of ribosome,non-membrane-bounded organelle,intracellular non-membrane-bounded organelle,cellular process,ribonucleoprotein complex,cellular metabolic process,structural molecule activity,translation,organic substance…	ath03010	Ribosome
LNC_011568	XLOC_097632	D12:57034403-57035513	0.623315	2.64822	-2.08699	5e-05	0.000250716	lncRNA	co_expression	Gh_A13G1056	AT5G61170	Ribosomal protein S19e family protein||Q9FNP8||RS193_ARATH 40S ribosomal protein S19-3 OS=Arabidopsis thaliana GN=RPS19C PE=2 SV=1||K4BL38||K4BL38_SOLLC Uncharacterized protein OS=Solanum lycopersicum GN=Solyc03g115360.2 PE=4 SV=1||pop:POPTR_556400||"hypothetical protein ; K02966 small subunit ribosomal protein S19e"|| PF01090.14|Ribosomal_S19e||" IPR001266|Ribosomal protein S19e; IPR018277|Ribos…	GO:0005737,GO:0044424,GO:0043226,GO:0043229,GO:0005622,GO:0005623,GO:0044464,GO:0044444,GO:0005575,GO:0032991,GO:0005840,GO:0003735,GO:0043228,GO:0043232,GO:0009987,GO:0030529,GO:0044237,GO:0005198,GO:0006412,GO:1901576,GO:0044249,GO:0009058,GO:0071704,GO:0044238,GO:0034645,GO:0009059,GO:0044260,GO:0044267,GO:0043170,GO:0010467,GO:0019538,GO:0008150,GO:0008152,GO:0003674	cytoplasm,intracellular part,organelle,intracellular organelle,intracellular,cell,cell part,cytoplasmic part,cellular_component,macromolecular complex,ribosome,structural constituent of ribosome,non-membrane-bounded organelle,intracellular non-membrane-bounded organelle,cellular process,ribonucleoprotein complex,cellular metabolic process,structural molecule activity,translation,organic substance…	ath03010	Ribosome
LNC_011568	XLOC_097632	D12:57034403-57035513	0.623315	2.64822	-2.08699	5e-05	0.000250716	lncRNA	co_expression	Gh_D04G0635	AT1G74270	Ribosomal protein L35Ae family protein||Q9C912||R35A3_ARATH 60S ribosomal protein L35a-3 OS=Arabidopsis thaliana GN=RPL35AC PE=3 SV=1||I3NML8||I3NML8_HEVBR 60S ribosomal protein L35aA OS=Hevea brasiliensis GN=RPL35aA PE=4 SV=1||pop:POPTR_833785||"hypothetical protein ; K02917 large subunit ribosomal protein L35Ae"|| PF01247.13|Ribosomal_L35Ae||" IPR001780|Ribosomal protein L35A; IPR018266|Ribosom…	GO:0005737,GO:0044424,GO:0043226,GO:0043229,GO:0005622,GO:0005623,GO:0044464,GO:0044444,GO:0005575,GO:0032991,GO:0005840,GO:0003735,GO:0043228,GO:0043232,GO:0009987,GO:0030529,GO:0044237,GO:0005198,GO:0006412,GO:1901576,GO:0044249,GO:0009058,GO:0071704,GO:0044238,GO:0034645,GO:0009059,GO:0044260,GO:0044267,GO:0006807,GO:0043170,GO:0010467,GO:0034641,GO:1901360,GO:0006725,GO:0019538,GO:0046483,GO:…	cytoplasm,intracellular part,organelle,intracellular organelle,intracellular,cell,cell part,cytoplasmic part,cellular_component,macromolecular complex,ribosome,structural constituent of ribosome,non-membrane-bounded organelle,intracellular non-membrane-bounded organelle,cellular process,ribonucleoprotein complex,cellular metabolic process,structural molecule activity,translation,organic substance…	ath03010	Ribosome
LNC_003159	XLOC_025729	A07:15189927-15190884	0.101524	2.01983	-4.31435	0.0026	0.00859492	lncRNA	co_location	Gh_A07G0867	AT2G39460	ribosomal protein L23AA||O22644||RL23A_FRIAG 60S ribosomal protein L23A OS=Fritillaria agrestis GN=RPL23A PE=2 SV=1||I1LK73||I1LK73_SOYBN Uncharacterized protein OS=Glycine max PE=3 SV=1||pop:POPTR_667705||"hypothetical protein ; K02893 large subunit ribosomal protein L23Ae"||" PF03939.8|Ribosomal_L23eN; PF00276.15|Ribosomal_L23"||" IPR001014|Ribosomal protein L23/L25, conserved site; IPR005633|R…	GO:0005737,GO:0044424,GO:0043226,GO:0043229,GO:0005622,GO:0005623,GO:0044464,GO:0044444,GO:0005575,GO:0032991,GO:0005840,GO:0003735,GO:0043228,GO:0043232,GO:0009987,GO:0030529,GO:0044237,GO:0005198,GO:0006412,GO:1901576,GO:0044249,GO:0009058,GO:0071704,GO:0044238,GO:0034645,GO:0009059,GO:0044260,GO:0044267,GO:0043170,GO:0010467,GO:0019538,GO:0008150,GO:0008152,GO:0003674	cytoplasm,intracellular part,organelle,intracellular organelle,intracellular,cell,cell part,cytoplasmic part,cellular_component,macromolecular complex,ribosome,structural constituent of ribosome,non-membrane-bounded organelle,intracellular non-membrane-bounded organelle,cellular process,ribonucleoprotein complex,cellular metabolic process,structural molecule activity,translation,organic substance…	ath03010	Ribosome
LNC_011568	XLOC_097632	D12:57034403-57035513	0.623315	2.64822	-2.08699	5e-05	0.000250716	lncRNA	co_expression	Gh_A09G2188	AT1G27400	Ribosomal protein L22p/L17e family protein||Q93VI3||RL171_ARATH 60S ribosomal protein L17-1 OS=Arabidopsis thaliana GN=RPL17A PE=2 SV=1||C6SWL4||C6SWL4_SOYBN Uncharacterized protein OS=Glycine max PE=2 SV=1||pop:POPTR_733603||"hypothetical protein ; K02880 large subunit ribosomal protein L17e"|| PF00237.14|Ribosomal_L22||" IPR001063|Ribosomal protein L22/L17; IPR005721|Ribosomal protein L22/L17, …	GO:0005737,GO:0044424,GO:0043226,GO:0043229,GO:0005622,GO:0005623,GO:0044464,GO:0044444,GO:0005575,GO:0032991,GO:0005840,GO:0003735,GO:0043228,GO:0043232,GO:0009987,GO:0030529,GO:0044237,GO:0005198,GO:0006412,GO:1901576,GO:0044249,GO:0009058,GO:0071704,GO:0044238,GO:0034645,GO:0009059,GO:0044260,GO:0044267,GO:0043170,GO:0010467,GO:0019538,GO:0008150,GO:0008152,GO:0003674	cytoplasm,intracellular part,organelle,intracellular organelle,intracellular,cell,cell part,cytoplasmic part,cellular_component,macromolecular complex,ribosome,structural constituent of ribosome,non-membrane-bounded organelle,intracellular non-membrane-bounded organelle,cellular process,ribonucleoprotein complex,cellular metabolic process,structural molecule activity,translation,organic substance…	--	--
LNC_011568	XLOC_097632	D12:57034403-57035513	0.623315	2.64822	-2.08699	5e-05	0.000250716	lncRNA	co_expression	Gh_A07G0125	AT4G26060	Ribosomal protein L18ae family||Q8L9S1||R18A1_ARATH 60S ribosomal protein L18a-1 OS=Arabidopsis thaliana GN=RPL18AA PE=2 SV=2||K7LC79||K7LC79_SOYBN Uncharacterized protein OS=Glycine max PE=4 SV=1|| IPR021138|Ribosomal protein L18a||" GO:0005840|ribosome ; GO:0006412|translation ; GO:0003735|structural constituent of ribosome "	--	--	--	--
LNC_011568	XLOC_097632	D12:57034403-57035513	0.623315	2.64822	-2.08699	5e-05	0.000250716	lncRNA	co_expression	Gh_A13G1304	AT1G17080	Ribosomal protein L18ae family||Q8L9S1||R18A1_ARATH 60S ribosomal protein L18a-1 OS=Arabidopsis thaliana GN=RPL18AA PE=2 SV=2||I3NMN2||I3NMN2_HEVBR 60S ribosomal protein L18aA OS=Hevea brasiliensis GN=RPL18aA PE=2 SV=1|| IPR021138|Ribosomal protein L18a||" GO:0005840|ribosome ; GO:0006412|translation ; GO:0003735|structural constituent of ribosome "	--	--	--	--
LNC_011568	XLOC_097632	D12:57034403-57035513	0.623315	2.64822	-2.08699	5e-05	0.000250716	lncRNA	co_expression	Gh_D13G2456	AT1G26910	Ribosomal protein L16p/L10e family protein||Q9SPB3||RL10_VITRI 60S ribosomal protein L10 OS=Vitis riparia GN=RPL10 PE=2 SV=1||I3SEG3||I3SEG3_LOTJA Uncharacterized protein OS=Lotus japonicus PE=2 SV=1||vvi:100262228||"hypothetical protein LOC100262228 ; K02866 large subunit ribosomal protein L10e"|| PF00252.13|Ribosomal_L16||" IPR016180|Ribosomal protein L10e/L16; IPR018255|Ribosomal protein L10e,…	GO:0005737,GO:0044424,GO:0043226,GO:0043229,GO:0005622,GO:0005623,GO:0044464,GO:0044444,GO:0005575,GO:0032991,GO:0005840,GO:0003735,GO:0043228,GO:0043232,GO:0009987,GO:0030529,GO:0044237,GO:0005198,GO:0006412,GO:1901576,GO:0044249,GO:0009058,GO:0071704,GO:0044238,GO:0034645,GO:0009059,GO:0044260,GO:0044267,GO:0043170,GO:0010467,GO:0019538,GO:0008150,GO:0008152,GO:0003674	cytoplasm,intracellular part,organelle,intracellular organelle,intracellular,cell,cell part,cytoplasmic part,cellular_component,macromolecular complex,ribosome,structural constituent of ribosome,non-membrane-bounded organelle,intracellular non-membrane-bounded organelle,cellular process,ribonucleoprotein complex,cellular metabolic process,structural molecule activity,translation,organic substance…	--	--
LNC_001292	XLOC_010428	A03:3911971-3924569	0.420129	1.1894	-1.50132	0.0103	0.0281483	lncRNA	co_location	Gh_A03G0251	AT3G45020	Ribosomal L18p/L5e family protein||Q5P316||RL18_AROAE 50S ribosomal protein L18 OS=Aromatoleum aromaticum (strain EbN1) GN=rplR PE=3 SV=1||D7SND3||D7SND3_VITVI Putative uncharacterized protein OS=Vitis vinifera GN=VIT_06s0061g00430 PE=4 SV=1||osa:4327720||"Os01g0256600; hypothetical protein ; K02881 large subunit ribosomal protein L18"|| PF00861.17|Ribosomal_L18p|| IPR005484|Ribosomal protein L18…	GO:0005840,GO:0003735,GO:0006412,GO:0030529,GO:0005198,GO:0032991,GO:0044444,GO:0005622,GO:0005575,GO:0005623,GO:0044464,GO:0010467,GO:0043228,GO:0043232,GO:0044237,GO:0034645,GO:0009058,GO:1901576,GO:0044249,GO:0043229,GO:0043226,GO:0009059,GO:0044424,GO:0005737,GO:0009987,GO:0044260,GO:0043170,GO:0044267,GO:0019538,GO:0003674,GO:0008152,GO:0044238,GO:0071704,GO:0008150	ribosome,structural constituent of ribosome,translation,ribonucleoprotein complex,structural molecule activity,macromolecular complex,cytoplasmic part,intracellular,cellular_component,cell,cell part,gene expression,non-membrane-bounded organelle,intracellular non-membrane-bounded organelle,cellular metabolic process,cellular macromolecule biosynthetic process,biosynthetic process,organic substanc…	--	--
LNC_011568	XLOC_097632	D12:57034403-57035513	0.623315	2.64822	-2.08699	5e-05	0.000250716	lncRNA	co_location	Gh_D12G2408	AT5G53020	Ribonuclease P protein subunit P38-related||B9I1X1||B9I1X1_POPTR Predicted protein OS=Populus trichocarpa GN=POPTRDRAFT_772442 PE=4 SV=1	GO:0005575,GO:0009987,GO:0044763,GO:0008150,GO:0044699,GO:0036094,GO:0000166,GO:1901265,GO:0035639,GO:0017076,GO:0001883,GO:0032549,GO:0032550,GO:0001882,GO:0032555,GO:0032553,GO:0005524,GO:0043168,GO:0030554,GO:0032559,GO:0016020,GO:0044425,GO:0051301,GO:0003676,GO:0003677,GO:0007049,GO:0043167,GO:0007059,GO:0005488,GO:0016021,GO:0031224,GO:1901363,GO:0097159,GO:0003674	cellular_component,cellular process,single-organism cellular process,biological_process,single-organism process,small molecule binding,nucleotide binding,nucleoside phosphate binding,purine ribonucleoside triphosphate binding,purine nucleotide binding,purine nucleoside binding,ribonucleoside binding,purine ribonucleoside binding,nucleoside binding,purine ribonucleotide binding,ribonucleotide bind…	--	--
LNC_015731	XLOC_118657	scaffold33954:1-410	0.267775	1.26247	-2.23716	0.01925	0.0478142	lncRNA	co_expression	Gh_D11G2146	AT4G29090	Ribonuclease H-like superfamily protein||P0C2F6||RNHX1_ARATH Putative ribonuclease H protein At1g65750 OS=Arabidopsis thaliana GN=At1g65750 PE=3 SV=1||B8A767||B8A767_ORYSI Putative uncharacterized protein OS=Oryza sativa subsp. indica GN=OsI_03168 PE=4 SV=1||" PF13456.1|RVT_3; PF13966.1|zf-RVT"|| IPR026960|Reverse transcriptase zinc-binding domain	GO:0044237,GO:0071704,GO:0016070,GO:0008152,GO:0044238,GO:0009058,GO:0044260,GO:1901360,GO:0090304,GO:1901576,GO:0043170,GO:0034641,GO:0006807,GO:0006139,GO:0005488,GO:0044249,GO:0006725,GO:0034645,GO:0046483,GO:0008150,GO:0009987,GO:0009059,GO:1901363,GO:0097159,GO:0043167,GO:0010467,GO:0030554,GO:0032559,GO:0005524,GO:0017076,GO:0044710,GO:0000166,GO:1901265,GO:0036094,GO:0032553,GO:0032555,GO:…	cellular metabolic process,organic substance metabolic process,RNA metabolic process,metabolic process,primary metabolic process,biosynthetic process,cellular macromolecule metabolic process,organic cyclic compound metabolic process,nucleic acid metabolic process,organic substance biosynthetic process,macromolecule metabolic process,cellular nitrogen compound metabolic process,nitrogen compound m…	--	--
LNC_015731	XLOC_118657	scaffold33954:1-410	0.267775	1.26247	-2.23716	0.01925	0.0478142	lncRNA	co_expression	Gh_D11G2226	AT3G09510	Ribonuclease H-like superfamily protein||M5WEH8||M5WEH8_PRUPE Uncharacterized protein (Fragment) OS=Prunus persica GN=PRUPE_ppa019056mg PE=4 SV=1|| PF13456.1|RVT_3	--	--	--	--
LNC_015731	XLOC_118657	scaffold33954:1-410	0.267775	1.26247	-2.23716	0.01925	0.0478142	lncRNA	co_expression	Gh_D03G1396	AT3G09510	Ribonuclease H-like superfamily protein||M5WEH8||M5WEH8_PRUPE Uncharacterized protein (Fragment) OS=Prunus persica GN=PRUPE_ppa019056mg PE=4 SV=1|| PF13456.1|RVT_3	--	--	--	--
LNC_010261	XLOC_085702	D09:44954283-44968939	0.41708	1.64109	-1.97626	0.02	0.0493863	lncRNA	co_location	Gh_D09G1720	AT3G09510	Ribonuclease H-like superfamily protein||M5VU98||M5VU98_PRUPE Uncharacterized protein OS=Prunus persica GN=PRUPE_ppa022115mg PE=4 SV=1|| PF13456.1|RVT_3	GO:0005488,GO:0003674,GO:0004518,GO:0004523,GO:0016891,GO:0004540,GO:0016893,GO:0004521,GO:0004519,GO:0016788,GO:0003676,GO:0016787,GO:0003824,GO:1901363,GO:0097159	binding,molecular_function,nuclease activity,ribonuclease H activity,endoribonuclease activity, producing 5'-phosphomonoesters,ribonuclease activity,endonuclease activity, active with either ribo- or deoxyribonucleic acids and producing 5'-phosphomonoesters,endoribonuclease activity,endonuclease activity,hydrolase activity, acting on ester bonds,nucleic acid binding,hydrolase activity,catalytic a…	--	--
LNC_015731	XLOC_118657	scaffold33954:1-410	0.267775	1.26247	-2.23716	0.01925	0.0478142	lncRNA	co_expression	Gh_D11G2372	AT1G10000	Ribonuclease H-like superfamily protein||G7IST4||G7IST4_MEDTR G-box binding factor bZIP transcription factor OS=Medicago truncatula GN=MTR_2g045610 PE=4 SV=1|| PF13456.1|RVT_3	GO:0044237,GO:0071704,GO:0016070,GO:0008152,GO:0044238,GO:0009058,GO:0044260,GO:1901360,GO:0090304,GO:1901576,GO:0043170,GO:0034641,GO:0006807,GO:0006139,GO:0005488,GO:0044249,GO:0006725,GO:0034645,GO:0046483,GO:0008150,GO:0009987,GO:0009059,GO:1901363,GO:0097159,GO:0043167,GO:0010467,GO:0030554,GO:0032559,GO:0005524,GO:0017076,GO:0044710,GO:0000166,GO:1901265,GO:0036094,GO:0032553,GO:0032555,GO:…	cellular metabolic process,organic substance metabolic process,RNA metabolic process,metabolic process,primary metabolic process,biosynthetic process,cellular macromolecule metabolic process,organic cyclic compound metabolic process,nucleic acid metabolic process,organic substance biosynthetic process,macromolecule metabolic process,cellular nitrogen compound metabolic process,nitrogen compound m…	--	--
LNC_017608	XLOC_129483	scaffold736_A03:23988-25480	0.626317	2.25505	-1.8482	0.0001	0.000474911	lncRNA	co_expression	Gh_A12G1512	AT1G26820	ribonuclease 3||P42815||RNS3_ARATH Ribonuclease 3 OS=Arabidopsis thaliana GN=RNS3 PE=2 SV=1||G7KFA7||G7KFA7_MEDTR LCR-like protein OS=Medicago truncatula GN=MTR_5g041010 PE=3 SV=1||ath:AT1G14220||"ribonuclease T2 family protein ; K01166 ribonuclease T2 [EC:3.1.27.1]"|| PF00445.13|Ribonuclease_T2||" IPR001568|Ribonuclease T2-like; IPR018188|Ribonuclease T2, active site"||" GO:0003723|RNA binding ;…	GO:0016787,GO:0003723,GO:0003676,GO:0016894,GO:0005488,GO:0004540,GO:0016892,GO:1901363,GO:0097159,GO:0004521,GO:0004518,GO:0003674,GO:0033897,GO:0004519,GO:0003824,GO:0016788	hydrolase activity,RNA binding,nucleic acid binding,endonuclease activity, active with either ribo- or deoxyribonucleic acids and producing 3'-phosphomonoesters,binding,ribonuclease activity,endoribonuclease activity, producing 3'-phosphomonoesters,heterocyclic compound binding,organic cyclic compound binding,endoribonuclease activity,nuclease activity,molecular_function,ribonuclease T2 activity,…	--	--
LNC_015731	XLOC_118657	scaffold33954:1-410	0.267775	1.26247	-2.23716	0.01925	0.0478142	lncRNA	co_expression	Gh_D09G2037	AT3G59780	Rhodanese/Cell cycle control phosphatase superfamily protein||Q9FN48||CAS_ARATH Calcium sensing receptor, chloroplastic OS=Arabidopsis thaliana GN=CAS PE=1 SV=1||M5W845||M5W845_PRUPE Uncharacterized protein OS=Prunus persica GN=PRUPE_ppa002448mg PE=4 SV=1|| PF00581.15|Rhodanese|| IPR001763|Rhodanese-like domain	--	--	--	--
LNC_015731	XLOC_118657	scaffold33954:1-410	0.267775	1.26247	-2.23716	0.01925	0.0478142	lncRNA	co_expression	Gh_D08G1099	AT4G27700	Rhodanese/Cell cycle control phosphatase superfamily protein||Q94A65||STR14_ARATH Rhodanese-like domain-containing protein 14, chloroplastic OS=Arabidopsis thaliana GN=At4g27700 PE=2 SV=1||M1A3J1||M1A3J1_SOLTU Uncharacterized protein OS=Solanum tuberosum GN=PGSC0003DMG400005464 PE=4 SV=1|| PF00581.15|Rhodanese|| IPR001763|Rhodanese-like domain	--	--	--	--
LNC_001878	XLOC_015546	A05:6453576-6456561	0.354332	1.7051	-2.26668	5e-05	0.000250716	lncRNA	co_location	Gh_A05G0609	AT5G19390	Rho GTPase activation protein (RhoGAP) with PH domain||Q8RWQ4||RGAP7_ARATH Rho GTPase-activating protein 7 OS=Arabidopsis thaliana GN=ROPGAP7 PE=2 SV=1||M5WMC7||M5WMC7_PRUPE Uncharacterized protein OS=Prunus persica GN=PRUPE_ppa001224mg PE=4 SV=1||xla:414634||"hypothetical protein MGC81300 ; K05732 Rho GTPase activating protein 5/ glucocorticoid receptor DNA binding factor 1"||" PF00169.24|PH; PF…	GO:0005575,GO:0009987,GO:0051716,GO:0044763,GO:0072509,GO:0050794,GO:0008150,GO:0065007,GO:0072511,GO:0044699,GO:0051179,GO:0006810,GO:0051234,GO:0030001,GO:0050789,GO:0023052,GO:0044700,GO:0007165,GO:0070838,GO:0050896,GO:0046873,GO:0007154,GO:0022890,GO:0008324,GO:0006812,GO:0034220,GO:0005262,GO:0016020,GO:0015085,GO:0022892,GO:0015075,GO:0005261,GO:0006811,GO:0022891,GO:0044765,GO:0070588,GO:…	cellular_component,cellular process,cellular response to stimulus,single-organism cellular process,divalent inorganic cation transmembrane transporter activity,regulation of cellular process,biological_process,biological regulation,divalent inorganic cation transport,single-organism process,localization,transport,establishment of localization,metal ion transport,regulation of biological process,s…	--	--
LNC_009737	XLOC_081004	D08:11029484-11032296	1.06972	6.25309	-2.54733	5e-05	0.000250716	lncRNA	co_location	Gh_D08G0752	AT4G03100	Rho GTPase activating protein with PAK-box/P21-Rho-binding domain||F4JI46||RGAP2_ARATH Rho GTPase-activating protein 2 OS=Arabidopsis thaliana GN=ROPGAP2 PE=1 SV=1||M1C7Y0||M1C7Y0_SOLTU Uncharacterized protein OS=Solanum tuberosum GN=PGSC0003DMG400024030 PE=4 SV=1||spo:SPAC26A3.09c||"rga2; GTPase activating protein Rga2 ; K08773 RalA-binding protein 1"||" PF00786.23|PBD; PF00620.22|RhoGAP"||" IPR…	GO:0009987,GO:0044763,GO:0044699,GO:0065007,GO:0050794,GO:0050789,GO:0008150,GO:0051716,GO:0050896,GO:0007165,GO:0023052,GO:0044700,GO:0007154	cellular process,single-organism cellular process,single-organism process,biological regulation,regulation of cellular process,regulation of biological process,biological_process,cellular response to stimulus,response to stimulus,signal transduction,signaling,single organism signaling,cell communication	--	--
LNC_008266	XLOC_066713	D04:28728060-28729009	0.377393	1.25593	-1.73461	0.00585	0.0173466	lncRNA	co_expression	Gh_A08G1010	AT4G03100	Rho GTPase activating protein with PAK-box/P21-Rho-binding domain||F4JI46||RGAP2_ARATH Rho GTPase-activating protein 2 OS=Arabidopsis thaliana GN=ROPGAP2 PE=1 SV=1||M1C7Y0||M1C7Y0_SOLTU Uncharacterized protein OS=Solanum tuberosum GN=PGSC0003DMG400024030 PE=4 SV=1||spo:SPAC26A3.09c||"rga2; GTPase activating protein Rga2 ; K08773 RalA-binding protein 1"||" PF00786.23|PBD; PF00620.22|RhoGAP"||" IPR…	GO:0009987,GO:0051716,GO:0044763,GO:0050794,GO:0008150,GO:0065007,GO:0044699,GO:0050789,GO:0023052,GO:0044700,GO:0007165,GO:0050896,GO:0007154	cellular process,cellular response to stimulus,single-organism cellular process,regulation of cellular process,biological_process,biological regulation,single-organism process,regulation of biological process,signaling,single organism signaling,signal transduction,response to stimulus,cell communication	--	--
LNC_011568	XLOC_097632	D12:57034403-57035513	0.623315	2.64822	-2.08699	5e-05	0.000250716	lncRNA	co_expression	Gh_A12G2685	AT2G46170	Reticulon family protein||Q9SH59||RTNLC_ARATH Reticulon-like protein B3 OS=Arabidopsis thaliana GN=RTNLB3 PE=1 SV=1||C6TGW1||C6TGW1_SOYBN Uncharacterized protein OS=Glycine max PE=2 SV=1|| PF02453.12|Reticulon|| IPR003388|Reticulon|| GO:0005783|endoplasmic reticulum	GO:0008150,GO:0050896,GO:0010035,GO:0006950,GO:0009415,GO:0042221,GO:0009628,GO:1901700	biological_process,response to stimulus,response to inorganic substance,response to stress,response to water stimulus,response to chemical stimulus,response to abiotic stimulus,response to oxygen-containing compound	--	--
LNC_011568	XLOC_097632	D12:57034403-57035513	0.623315	2.64822	-2.08699	5e-05	0.000250716	lncRNA	co_expression	Gh_D03G0698	AT2G46170	Reticulon family protein||O82352||RTNLE_ARATH Reticulon-like protein B5 OS=Arabidopsis thaliana GN=RTNLB5 PE=1 SV=1||D7TV84||D7TV84_VITVI Putative uncharacterized protein OS=Vitis vinifera GN=VIT_02s0025g00640 PE=4 SV=1|| PF02453.12|Reticulon|| IPR003388|Reticulon|| GO:0005783|endoplasmic reticulum	GO:0008150,GO:0050896,GO:0010035,GO:0006950,GO:0009415,GO:0042221,GO:0009628,GO:1901700	biological_process,response to stimulus,response to inorganic substance,response to stress,response to water stimulus,response to chemical stimulus,response to abiotic stimulus,response to oxygen-containing compound	--	--
LNC_011568	XLOC_097632	D12:57034403-57035513	0.623315	2.64822	-2.08699	5e-05	0.000250716	lncRNA	co_expression	Gh_A02G1032	AT2G46170	Reticulon family protein||O82352||RTNLE_ARATH Reticulon-like protein B5 OS=Arabidopsis thaliana GN=RTNLB5 PE=1 SV=1||B9RCJ7||B9RCJ7_RICCO Putative uncharacterized protein OS=Ricinus communis GN=RCOM_1689400 PE=4 SV=1|| PF02453.12|Reticulon|| IPR003388|Reticulon|| GO:0005783|endoplasmic reticulum	GO:0008150,GO:0050896,GO:0010035,GO:0006950,GO:0009415,GO:0042221,GO:0009628,GO:1901700	biological_process,response to stimulus,response to inorganic substance,response to stress,response to water stimulus,response to chemical stimulus,response to abiotic stimulus,response to oxygen-containing compound	--	--
LNC_002563	XLOC_021233	A06:6373382-6374313	0.540273	3.06003	-2.50178	5e-05	0.000250716	lncRNA	co_location	Gh_A06G0382	AT3G57040	response regulator 9||O80366||ARR9_ARATH Two-component response regulator ARR9 OS=Arabidopsis thaliana GN=ARR9 PE=1 SV=1||E3Q1G3||E3Q1G3_POPCA Putative A-type response regulator 3 OS=Populus canadensis GN=dkRR3 PE=2 SV=1||pop:POPTR_784463||"PtpRR9; pseudo response regulator ; K12127 pseudo-response regulator 1"||" PF00072.19|Response_reg; PB000158|Pfam-B_158"|| IPR001789|Signal transduction respo…	GO:0005737,GO:0044424,GO:0043226,GO:0043229,GO:0005622,GO:0005623,GO:0044464,GO:0044444,GO:0005575,GO:0032991,GO:0043228,GO:0043232,GO:0009987,GO:0030529,GO:0044237,GO:0043227,GO:0043231,GO:1901576,GO:0044249,GO:0009058,GO:0071704,GO:0044238,GO:0034645,GO:0009059,GO:0044260,GO:0044446,GO:0044422,GO:0005634,GO:0006807,GO:0043170,GO:0010467,GO:0034641,GO:1901360,GO:0051716,GO:0006725,GO:0046483,GO:…	cytoplasm,intracellular part,organelle,intracellular organelle,intracellular,cell,cell part,cytoplasmic part,cellular_component,macromolecular complex,non-membrane-bounded organelle,intracellular non-membrane-bounded organelle,cellular process,ribonucleoprotein complex,cellular metabolic process,membrane-bounded organelle,intracellular membrane-bounded organelle,organic substance biosynthetic pro…	ath04075	Plant hormone signal transduction
LNC_016532	XLOC_124018	scaffold4574_D12:19259-25254	0.27298	1.29233	-2.2431	0.00725	0.0208472	lncRNA	co_expression	Gh_A06G0382	AT3G57040	response regulator 9||O80366||ARR9_ARATH Two-component response regulator ARR9 OS=Arabidopsis thaliana GN=ARR9 PE=1 SV=1||E3Q1G3||E3Q1G3_POPCA Putative A-type response regulator 3 OS=Populus canadensis GN=dkRR3 PE=2 SV=1||pop:POPTR_784463||"PtpRR9; pseudo response regulator ; K12127 pseudo-response regulator 1"||" PF00072.19|Response_reg; PB000158|Pfam-B_158"|| IPR001789|Signal transduction respo…	GO:0005737,GO:0044424,GO:0043226,GO:0043229,GO:0005622,GO:0005623,GO:0044464,GO:0044444,GO:0005575,GO:0032991,GO:0043228,GO:0043232,GO:0009987,GO:0030529,GO:0044237,GO:0043227,GO:0043231,GO:1901576,GO:0044249,GO:0009058,GO:0071704,GO:0044238,GO:0034645,GO:0009059,GO:0044260,GO:0044446,GO:0044422,GO:0005634,GO:0006807,GO:0043170,GO:0010467,GO:0034641,GO:1901360,GO:0051716,GO:0006725,GO:0046483,GO:…	cytoplasm,intracellular part,organelle,intracellular organelle,intracellular,cell,cell part,cytoplasmic part,cellular_component,macromolecular complex,non-membrane-bounded organelle,intracellular non-membrane-bounded organelle,cellular process,ribonucleoprotein complex,cellular metabolic process,membrane-bounded organelle,intracellular membrane-bounded organelle,organic substance biosynthetic pro…	ath04075	Plant hormone signal transduction
LNC_018156	XLOC_131769	scaffold9362:3830-5160	2.11655	6.79825	-1.68345	5e-05	0.000250716	lncRNA	co_expression	Gh_D06G0412	AT3G57040	response regulator 9||O80366||ARR9_ARATH Two-component response regulator ARR9 OS=Arabidopsis thaliana GN=ARR9 PE=1 SV=1||E0CR50||E0CR50_VITVI Putative uncharacterized protein OS=Vitis vinifera GN=VIT_18s0001g02540 PE=4 SV=1|| PF00072.19|Response_reg|| IPR001789|Signal transduction response regulator, receiver domain||" GO:0000160|phosphorelay signal transduction system ; GO:0006355|regulation of…	GO:0044424,GO:0043226,GO:0043229,GO:0005622,GO:0005623,GO:0044464,GO:0005575,GO:0043228,GO:0043232,GO:0009987,GO:0044237,GO:0043227,GO:0043231,GO:1901576,GO:0044249,GO:0009058,GO:0071704,GO:0044238,GO:0034645,GO:0009059,GO:0044260,GO:0044446,GO:0044422,GO:0005634,GO:0006807,GO:0043170,GO:0010467,GO:0034641,GO:1901360,GO:0051716,GO:0006725,GO:0046483,GO:0044763,GO:0006139,GO:0050794,GO:0008150,GO:…	intracellular part,organelle,intracellular organelle,intracellular,cell,cell part,cellular_component,non-membrane-bounded organelle,intracellular non-membrane-bounded organelle,cellular process,cellular metabolic process,membrane-bounded organelle,intracellular membrane-bounded organelle,organic substance biosynthetic process,cellular biosynthetic process,biosynthetic process,organic substance me…	ath04075	Plant hormone signal transduction
LNC_015731	XLOC_118657	scaffold33954:1-410	0.267775	1.26247	-2.23716	0.01925	0.0478142	lncRNA	co_expression	Gh_A09G2069	AT3G16857	response regulator 1||Q9ZWJ9||ARR2_ARATH Two-component response regulator ARR2 OS=Arabidopsis thaliana GN=ARR2 PE=1 SV=1||B9RZK5||B9RZK5_RICCO Sensor histidine kinase, putative OS=Ricinus communis GN=RCOM_0999330 PE=4 SV=1||ath:AT2G46790||"APRR9; APRR9 (PSEUDO-RESPONSE REGULATOR 9); transcription regulator ; K12128 pseudo-response regulator 9"||" PF00249.26|Myb_DNA-binding; PF00072.19|Response_re…	GO:2000112,GO:0010468,GO:0006355,GO:0060255,GO:0009889,GO:0010556,GO:0031326,GO:0051252,GO:2001141,GO:0080090,GO:0006351,GO:0019219,GO:0051171,GO:0031323,GO:0032774,GO:0019222,GO:1901362,GO:0034654,GO:0044271,GO:0044237,GO:0019438,GO:0018130,GO:0071704,GO:0016070,GO:0065007,GO:0050789,GO:0050794,GO:0008152,GO:0044238,GO:0009058,GO:0044260,GO:1901360,GO:0090304,GO:1901576,GO:0043170,GO:0034641,GO:…	regulation of cellular macromolecule biosynthetic process,regulation of gene expression,regulation of transcription, DNA-dependent,regulation of macromolecule metabolic process,regulation of biosynthetic process,regulation of macromolecule biosynthetic process,regulation of cellular biosynthetic process,regulation of RNA metabolic process,regulation of RNA biosynthetic process,regulation of prima…	ath04075	Plant hormone signal transduction
LNC_015731	XLOC_118657	scaffold33954:1-410	0.267775	1.26247	-2.23716	0.01925	0.0478142	lncRNA	co_expression	Gh_A12G2669	AT1G64060	respiratory burst oxidase protein F||Q948U0||RBOHA_SOLTU Respiratory burst oxidase homolog protein A OS=Solanum tuberosum GN=RBOHA PE=1 SV=1||B9RCI7||B9RCI7_RICCO Respiratory burst oxidase, putative OS=Ricinus communis GN=RCOM_1689300 PE=4 SV=1||lbc:LACBIDRAFT_173015||"LbNoxB; NADPH oxidase B; K08008 NADPH oxidase"||" PF08414.5|NADPH_Ox; PF08022.7|FAD_binding_8; PF08030.7|NAD_binding_6; PF01794.1…	GO:0005515,GO:0008150,GO:0008152,GO:0005102,GO:0005488,GO:0060589,GO:0005096,GO:0050664,GO:0043167,GO:0043169,GO:0030695,GO:0003674,GO:0008047,GO:0046872,GO:0005509,GO:0016209,GO:0008083,GO:0044710,GO:0030234,GO:0004601,GO:0016684,GO:0016491,GO:0016651,GO:0003824,GO:0055114	protein binding,biological_process,metabolic process,receptor binding,binding,nucleoside-triphosphatase regulator activity,GTPase activator activity,oxidoreductase activity, acting on NAD(P)H, oxygen as acceptor,ion binding,cation binding,GTPase regulator activity,molecular_function,enzyme activator activity,metal ion binding,calcium ion binding,antioxidant activity,growth factor activity,single-…	--	--
LNC_017608	XLOC_129483	scaffold736_A03:23988-25480	0.626317	2.25505	-1.8482	0.0001	0.000474911	lncRNA	co_expression	Gh_D12G1807	AT1G64060	respiratory burst oxidase protein F||O48538||RBOHF_ARATH Respiratory burst oxidase homolog protein F OS=Arabidopsis thaliana GN=RBOHF PE=1 SV=1||K7KME9||K7KME9_SOYBN Uncharacterized protein OS=Glycine max PE=4 SV=1||lbc:LACBIDRAFT_173015||"LbNoxB; NADPH oxidase B; K08008 NADPH oxidase"||" PF08414.5|NADPH_Ox; PF08022.7|FAD_binding_8; PF08030.7|NAD_binding_6; PF01794.14|Ferric_reduct"||" IPR000778|…	GO:0008150,GO:0008152,GO:0043167,GO:0005488,GO:0044710,GO:0003674,GO:0043169,GO:0046872,GO:0003824,GO:0050664,GO:0005509,GO:0016651,GO:0016209,GO:0016491,GO:0004601,GO:0016684,GO:0055114	biological_process,metabolic process,ion binding,binding,single-organism metabolic process,molecular_function,cation binding,metal ion binding,catalytic activity,oxidoreductase activity, acting on NAD(P)H, oxygen as acceptor,calcium ion binding,oxidoreductase activity, acting on NAD(P)H,antioxidant activity,oxidoreductase activity,peroxidase activity,oxidoreductase activity, acting on peroxide as…	ath04626	Plant-pathogen interaction
LNC_011568	XLOC_097632	D12:57034403-57035513	0.623315	2.64822	-2.08699	5e-05	0.000250716	lncRNA	co_expression	Gh_D02G2153	AT4G39220	Rer1 family protein||O48671||RER1B_ARATH Protein RER1B OS=Arabidopsis thaliana GN=RER1B PE=2 SV=2||R0I5B6||R0I5B6_9BRAS Uncharacterized protein OS=Capsella rubella GN=CARUB_v10014708mg PE=4 SV=1|| PF03248.8|Rer1|| IPR004932|Retrieval of early ER protein Rer1|| GO:0016021|integral to membrane	GO:0005575,GO:0071704,GO:0044238,GO:0008150,GO:0008152,GO:0006629,GO:0016020,GO:0044425,GO:0016021,GO:0031224,GO:0044710	cellular_component,organic substance metabolic process,primary metabolic process,biological_process,metabolic process,lipid metabolic process,membrane,membrane part,integral to membrane,intrinsic to membrane,single-organism metabolic process	--	--
LNC_011568	XLOC_097632	D12:57034403-57035513	0.623315	2.64822	-2.08699	5e-05	0.000250716	lncRNA	co_expression	Gh_A03G1721	AT4G39220	Rer1 family protein||O48671||RER1B_ARATH Protein RER1B OS=Arabidopsis thaliana GN=RER1B PE=2 SV=2||R0GRL1||R0GRL1_9BRAS Uncharacterized protein OS=Capsella rubella GN=CARUB_v10010352mg PE=4 SV=1|| PF03248.8|Rer1|| IPR004932|Retrieval of early ER protein Rer1|| GO:0016021|integral to membrane	GO:0005575,GO:0071704,GO:0044238,GO:0008150,GO:0008152,GO:0006629,GO:0016020,GO:0044425,GO:0016021,GO:0031224,GO:0044710	cellular_component,organic substance metabolic process,primary metabolic process,biological_process,metabolic process,lipid metabolic process,membrane,membrane part,integral to membrane,intrinsic to membrane,single-organism metabolic process	--	--
LNC_015731	XLOC_118657	scaffold33954:1-410	0.267775	1.26247	-2.23716	0.01925	0.0478142	lncRNA	co_expression	Gh_D10G0425	AT1G30320	Remorin family protein||P93788||REMO_SOLTU Remorin OS=Solanum tuberosum PE=1 SV=1||L7TRU7||L7TRU7_9ROSI Remorin-3 protein OS=Dimocarpus longan PE=2 SV=1|| PF03763.8|Remorin_C|| IPR005516|Remorin, C-terminal	--	--	--	--
LNC_010261	XLOC_085702	D09:44954283-44968939	0.41708	1.64109	-1.97626	0.02	0.0493863	lncRNA	co_location	Gh_D09G1710	AT3G48940	Remorin family protein||P93788||REMO_SOLTU Remorin OS=Solanum tuberosum PE=1 SV=1||L0HSU7||L0HSU7_MORIN Remorin OS=Morus indica PE=2 SV=1||" PF03763.8|Remorin_C; PB008490|Pfam-B_8490; PF03766.8|Remorin_N"||" IPR005516|Remorin, C-terminal; IPR005518|Remorin, N-terminal"	GO:0005575,GO:0032991,GO:0009987,GO:0043234,GO:0044763,GO:0008150,GO:0044699,GO:0051179,GO:0006810,GO:0051234,GO:0015988,GO:0015991,GO:0016469,GO:0022890,GO:0006818,GO:0015992,GO:0008324,GO:0006812,GO:0034220,GO:0015672,GO:0016020,GO:0044425,GO:0022892,GO:0033176,GO:0015075,GO:0006811,GO:0015078,GO:0022891,GO:0044765,GO:0015077,GO:0033177,GO:0033179,GO:0022857,GO:0003674,GO:0005215,GO:0055085	cellular_component,macromolecular complex,cellular process,protein complex,single-organism cellular process,biological_process,single-organism process,localization,transport,establishment of localization,energy coupled proton transmembrane transport, against electrochemical gradient,ATP hydrolysis coupled proton transport,proton-transporting two-sector ATPase complex,inorganic cation transmembran…	--	--
LNC_017608	XLOC_129483	scaffold736_A03:23988-25480	0.626317	2.25505	-1.8482	0.0001	0.000474911	lncRNA	co_expression	Gh_A09G1616	AT3G48940	Remorin family protein||P93788||REMO_SOLTU Remorin OS=Solanum tuberosum PE=1 SV=1||I1L378||I1L378_SOYBN Uncharacterized protein OS=Glycine max PE=4 SV=1||" PF03763.8|Remorin_C; PF03766.8|Remorin_N"||" IPR005516|Remorin, C-terminal; IPR005518|Remorin, N-terminal"	--	--	--	--
LNC_015731	XLOC_118657	scaffold33954:1-410	0.267775	1.26247	-2.23716	0.01925	0.0478142	lncRNA	co_expression	Gh_A11G2792	AT2G41870	Remorin family protein||P93788||REMO_SOLTU Remorin OS=Solanum tuberosum PE=1 SV=1||B9SUF4||B9SUF4_RICCO Remorin, putative OS=Ricinus communis GN=RCOM_0751250 PE=4 SV=1|| PF03763.8|Remorin_C|| IPR005516|Remorin, C-terminal	GO:0003824,GO:0003674	catalytic activity,molecular_function	--	--
LNC_005946	XLOC_046923	A11:67339496-67341985	13.8142	41.6424	-1.5919	0.02015	0.049696	lncRNA	co_location	Gh_A11G2094	AT5G19790	related to AP2 11||Q6J9S1||RA211_ARATH Ethylene-responsive transcription factor RAP2-11 OS=Arabidopsis thaliana GN=RAP2-11 PE=2 SV=1||D7TI77||D7TI77_VITVI Putative uncharacterized protein OS=Vitis vinifera GN=VIT_08s0007g07250 PE=4 SV=1||ath:AT3G15210||"ATERF-4/ATERF4/ERF4/RAP2.5 (ETHYLENE RESPONSIVE ELEMENT BINDING FACTOR 4); DNA binding / protein binding / transcription factor/ transcription re…	GO:0044237,GO:0009987,GO:0071704,GO:0044238,GO:1901576,GO:0044249,GO:0009058,GO:0008150,GO:0044260,GO:0001071,GO:0003700,GO:0034645,GO:0008152,GO:0009059,GO:0051252,GO:2001141,GO:0006355,GO:0009889,GO:0010556,GO:0031326,GO:2000112,GO:0019219,GO:0051171,GO:0080090,GO:0050794,GO:0031323,GO:0043170,GO:1901362,GO:0010468,GO:0065007,GO:0060255,GO:0050789,GO:0019222,GO:0044271,GO:0019438,GO:0006351,GO:…	cellular metabolic process,cellular process,organic substance metabolic process,primary metabolic process,organic substance biosynthetic process,cellular biosynthetic process,biosynthetic process,biological_process,cellular macromolecule metabolic process,nucleic acid binding transcription factor activity,sequence-specific DNA binding transcription factor activity,cellular macromolecule biosynthe…	--	--
LNC_015731	XLOC_118657	scaffold33954:1-410	0.267775	1.26247	-2.23716	0.01925	0.0478142	lncRNA	co_expression	Gh_A13G1342	AT4G02260	RELA/SPOT homolog 1||P74007||SPOT_SYNY3 Probable guanosine-3',5'-bis(diphosphate) 3'-pyrophosphohydrolase OS=Synechocystis sp. (strain PCC 6803 / Kazusa) GN=spoT PE=3 SV=1||D7T7R8||D7T7R8_VITVI Putative uncharacterized protein OS=Vitis vinifera GN=VIT_16s0039g02260 PE=4 SV=1||" PF04607.12|RelA_SpoT; PF13328.1|HD_4; PF02824.16|TGS"||" IPR003607|HD/PDEase domain; IPR004095|TGS; IPR007685|RelA/SpoT;…	GO:0044237,GO:0071704,GO:0008152,GO:0044238,GO:1901360,GO:0034641,GO:0006807,GO:0006139,GO:0005488,GO:0006725,GO:0043169,GO:0046483,GO:0008150,GO:0009987,GO:0046872,GO:0006796,GO:1901363,GO:0006793,GO:0097159,GO:0043167,GO:0015969,GO:0034035,GO:0003676,GO:0008081,GO:1901135,GO:0044710,GO:0033865,GO:0033875,GO:0034032,GO:0042578,GO:0044281,GO:1901068,GO:0003824,GO:0003674,GO:0009259,GO:0019693,GO:…	cellular metabolic process,organic substance metabolic process,metabolic process,primary metabolic process,organic cyclic compound metabolic process,cellular nitrogen compound metabolic process,nitrogen compound metabolic process,nucleobase-containing compound metabolic process,binding,cellular aromatic compound metabolic process,cation binding,heterocycle metabolic process,biological_process,cel…	--	--
LNC_015731	XLOC_118657	scaffold33954:1-410	0.267775	1.26247	-2.23716	0.01925	0.0478142	lncRNA	co_expression	Gh_D12G1294	AT4G02260	RELA/SPOT homolog 1||O52177||RELA_MYXXA GTP pyrophosphokinase OS=Myxococcus xanthus GN=relA PE=3 SV=1||B9SAV1||B9SAV1_RICCO Guanosine-3',5'-bis(Diphosphate) 3'-pyrophosphohydrolase, putative OS=Ricinus communis GN=RCOM_1179440 PE=4 SV=1||" PF04607.12|RelA_SpoT; PF13328.1|HD_4; PF02824.16|TGS"||" IPR003607|HD/PDEase domain; IPR004095|TGS; IPR007685|RelA/SpoT; IPR026020|(p)ppGpp synthetase"||" GO:0…	GO:0044237,GO:0071704,GO:0008152,GO:0044238,GO:1901360,GO:0034641,GO:0006807,GO:0006139,GO:0005488,GO:0006725,GO:0043169,GO:0046483,GO:0008150,GO:0009987,GO:0046872,GO:0006796,GO:0006793,GO:0043167,GO:0016597,GO:0015969,GO:0034035,GO:0031406,GO:0008081,GO:1901135,GO:0044710,GO:0033865,GO:0033875,GO:0034032,GO:0042578,GO:0044281,GO:1901068,GO:0003824,GO:0043168,GO:0003674,GO:0009259,GO:0019693,GO:…	cellular metabolic process,organic substance metabolic process,metabolic process,primary metabolic process,organic cyclic compound metabolic process,cellular nitrogen compound metabolic process,nitrogen compound metabolic process,nucleobase-containing compound metabolic process,binding,cellular aromatic compound metabolic process,cation binding,heterocycle metabolic process,biological_process,cel…	--	--
LNC_011568	XLOC_097632	D12:57034403-57035513	0.623315	2.64822	-2.08699	5e-05	0.000250716	lncRNA	co_expression	Gh_D13G0105	AT5G58290	regulatory particle triple-A ATPase 3||Q9SEI4||PRS6B_ARATH 26S protease regulatory subunit 6B homolog OS=Arabidopsis thaliana GN=RPT3 PE=1 SV=1||B9SCE5||B9SCE5_RICCO 26S protease regulatory subunit 6b, putative OS=Ricinus communis GN=RCOM_1270490 PE=4 SV=1||pop:POPTR_734681||"hypothetical protein ; K03063 26S proteasome regulatory subunit T3"||" PB007134|Pfam-B_7134; PF00004.24|AAA"||" IPR003593|…	GO:0009987,GO:0044237,GO:1901576,GO:0044249,GO:0009058,GO:0071704,GO:0016818,GO:0016817,GO:0016462,GO:1901564,GO:0044238,GO:0017111,GO:0034645,GO:0009059,GO:0044260,GO:0044281,GO:0006807,GO:0043170,GO:0010467,GO:0034641,GO:0005515,GO:1901360,GO:0005525,GO:0051716,GO:0019001,GO:1901135,GO:0055086,GO:0032561,GO:0006725,GO:1901566,GO:0046483,GO:0006259,GO:0009116,GO:0051186,GO:0044763,GO:0016887,GO:…	cellular process,cellular metabolic process,organic substance biosynthetic process,cellular biosynthetic process,biosynthetic process,organic substance metabolic process,hydrolase activity, acting on acid anhydrides, in phosphorus-containing anhydrides,hydrolase activity, acting on acid anhydrides,pyrophosphatase activity,organonitrogen compound metabolic process,primary metabolic process,nucleos…	ath03050	Proteasome
LNC_015731	XLOC_118657	scaffold33954:1-410	0.267775	1.26247	-2.23716	0.01925	0.0478142	lncRNA	co_expression	Gh_A08G1117	AT1G01360	regulatory component of ABA receptor 1||Q84MC7||PYL9_ARATH Abscisic acid receptor PYL9 OS=Arabidopsis thaliana GN=PYL9 PE=1 SV=1||I3SN57||I3SN57_LOTJA Uncharacterized protein OS=Lotus japonicus PE=2 SV=1|| PF10604.4|Polyketide_cyc2|| IPR019587|Polyketide cyclase/dehydrase	GO:0008150,GO:0050896,GO:0006952,GO:0009607,GO:0006950	biological_process,response to stimulus,defense response,response to biotic stimulus,response to stress	ath04075	Plant hormone signal transduction
LNC_015731	XLOC_118657	scaffold33954:1-410	0.267775	1.26247	-2.23716	0.01925	0.0478142	lncRNA	co_expression	Gh_D08G1399	AT1G01360	regulatory component of ABA receptor 1||Q84MC7||PYL9_ARATH Abscisic acid receptor PYL9 OS=Arabidopsis thaliana GN=PYL9 PE=1 SV=1||I3SN57||I3SN57_LOTJA Uncharacterized protein OS=Lotus japonicus PE=2 SV=1|| PF10604.4|Polyketide_cyc2|| IPR019587|Polyketide cyclase/dehydrase	GO:0008150,GO:0050896,GO:0006952,GO:0009607,GO:0006950	biological_process,response to stimulus,defense response,response to biotic stimulus,response to stress	--	--
LNC_015731	XLOC_118657	scaffold33954:1-410	0.267775	1.26247	-2.23716	0.01925	0.0478142	lncRNA	co_expression	Gh_Sca005851G01	AT1G13340	Regulator of Vps4 activity in the MVB pathway protein||Q54I39||IST1L_DICDI IST1-like protein OS=Dictyostelium discoideum GN=DDB_G0289029 PE=3 SV=1||B9RSL0||B9RSL0_RICCO Putative uncharacterized protein OS=Ricinus communis GN=RCOM_1725700 PE=4 SV=1|| PF03398.9|Ist1|| IPR005061|Domain of unknown function DUF292, eukaryotic	--	--	--	--
LNC_015731	XLOC_118657	scaffold33954:1-410	0.267775	1.26247	-2.23716	0.01925	0.0478142	lncRNA	co_expression	Gh_D04G0616	AT3G55580	Regulator of chromosome condensation (RCC1) family protein||Q9FN03||UVR8_ARATH Ultraviolet-B receptor UVR8 OS=Arabidopsis thaliana GN=UVR8 PE=1 SV=1||F6HNU1||F6HNU1_VITVI Putative uncharacterized protein OS=Vitis vinifera GN=VIT_13s0019g02280 PE=4 SV=1||dme:Dmel_CG11734||"HERC2; CG11734 gene product from transcript CG11734-RB (EC:6.3.2.19); K10595 E3 ubiquitin-protein ligase HERC2 [EC:6.3.2.19]"|…	--	--	--	--
LNC_017608	XLOC_129483	scaffold736_A03:23988-25480	0.626317	2.25505	-1.8482	0.0001	0.000474911	lncRNA	co_expression	Gh_A07G0164	AT5G11580	Regulator of chromosome condensation (RCC1) family protein||Q9FN03||UVR8_ARATH Ultraviolet-B receptor UVR8 OS=Arabidopsis thaliana GN=UVR8 PE=1 SV=1||B9RRY8||B9RRY8_RICCO Protein pim1, putative OS=Ricinus communis GN=RCOM_0799870 PE=4 SV=1||dre:558479||"wu:fd13h10 ; K10595 E3 ubiquitin-protein ligase HERC2 [EC:6.3.2.19]"|| PF00415.13|RCC1|| IPR000408|Regulator of chromosome condensation, RCC1	--	--	--	--
LNC_015731	XLOC_118657	scaffold33954:1-410	0.267775	1.26247	-2.23716	0.01925	0.0478142	lncRNA	co_expression	Gh_D08G0819	AT5G60900	receptor-like protein kinase 1||Q39202||RLK1_ARATH G-type lectin S-receptor-like serine/threonine-protein kinase RLK1 OS=Arabidopsis thaliana GN=RLK1 PE=2 SV=2||B9GMB0||B9GMB0_POPTR Predicted protein OS=Populus trichocarpa GN=POPTRDRAFT_839890 PE=3 SV=1||ath:AT5G38990||"protein kinase family protein ; K04733 interleukin-1 receptor-associated kinase 4 [EC:2.7.11.1]"||" PF00069.20|Pkinase; PF01453.…	GO:0071704,GO:0016301,GO:0043167,GO:0008152,GO:0016773,GO:0044238,GO:0044237,GO:0005488,GO:0004672,GO:0006468,GO:0016310,GO:0006464,GO:0036211,GO:1901363,GO:0097159,GO:0044260,GO:0030554,GO:0043168,GO:0043170,GO:0016772,GO:0043412,GO:0036094,GO:0032559,GO:0000166,GO:1901265,GO:0008150,GO:0005524,GO:0017076,GO:0003674,GO:0009987,GO:0006796,GO:0006793,GO:0001882,GO:0001883,GO:0032549,GO:0032550,GO:…	organic substance metabolic process,kinase activity,ion binding,metabolic process,phosphotransferase activity, alcohol group as acceptor,primary metabolic process,cellular metabolic process,binding,protein kinase activity,protein phosphorylation,phosphorylation,cellular protein modification process,protein modification process,heterocyclic compound binding,organic cyclic compound binding,cellular…	--	--
LNC_015731	XLOC_118657	scaffold33954:1-410	0.267775	1.26247	-2.23716	0.01925	0.0478142	lncRNA	co_expression	Gh_D06G2022	AT1G74190	receptor like protein 15||Q9LRT1||Y3804_ARATH Probably inactive leucine-rich repeat receptor-like protein kinase At3g28040 OS=Arabidopsis thaliana GN=At3g28040 PE=2 SV=1||B9N479||B9N479_POPTR Predicted protein OS=Populus trichocarpa GN=POPTRDRAFT_581679 PE=4 SV=1||ath:AT1G75820||"CLV1; CLV1 (CLAVATA 1); ATP binding / kinase/ protein serine/threonine kinase ; K00924"||" PB011516|Pfam-B_11516; PF00…	GO:0005488,GO:0003674,GO:0005102,GO:0005515,GO:0008083	binding,molecular_function,receptor binding,protein binding,growth factor activity	--	--
LNC_011568	XLOC_097632	D12:57034403-57035513	0.623315	2.64822	-2.08699	5e-05	0.000250716	lncRNA	co_expression	Gh_D07G0615	AT1G48630	receptor for activated C kinase 1B||O24076||GBLP_MEDSA Guanine nucleotide-binding protein subunit beta-like protein OS=Medicago sativa GN=GB1 PE=1 SV=1||I1K5E6||I1K5E6_SOYBN Uncharacterized protein OS=Glycine max PE=4 SV=1||xla:446289||"hypothetical protein LOC446289 ; K00567 methylated-DNA-[protein]-cysteine S-methyltransferase [EC:2.1.1.63]"|| PF00400.27|WD40||" IPR001680|WD40 repeat; IPR017986…	GO:0005515,GO:0005488,GO:0003674	protein binding,binding,molecular_function	--	--
LNC_015731	XLOC_118657	scaffold33954:1-410	0.267775	1.26247	-2.23716	0.01925	0.0478142	lncRNA	co_expression	Gh_D07G0786	AT3G29780	ralf-like 27||Q9LH43||RLF27_ARATH Protein RALF-like 27 OS=Arabidopsis thaliana GN=RALFL27 PE=2 SV=1||A9PEG6||A9PEG6_POPTR Predicted protein OS=Populus trichocarpa GN=POPTRDRAFT_583838 PE=4 SV=1	--	--	--	--
LNC_009334	XLOC_077727	D07:15422787-15426887	0.570176	1.61985	-1.50638	0.00065	0.00255034	lncRNA	co_expression	Gh_D05G1703	AT1G20720	RAD3-like DNA-binding helicase protein||Q5SXJ3||FANCJ_MOUSE Fanconi anemia group J protein homolog OS=Mus musculus GN=Brip1 PE=2 SV=1||B9R8Q0||B9R8Q0_RICCO Brca1 interacting protein helicase 1 brip1, putative OS=Ricinus communis GN=RCOM_1601590 PE=4 SV=1||aga:AgaP_AGAP000634||"AGAP000634-PA ; K11136 regulator of telomere elongation helicase 1"||" PF06733.10|DEAD_2; PF13307.1|Helicase_C_2"||" IPR0…	GO:0009987,GO:0044237,GO:0071704,GO:0016818,GO:0016817,GO:0016462,GO:0044238,GO:0017111,GO:0006807,GO:0034641,GO:1901360,GO:0006725,GO:0046483,GO:0016887,GO:0006139,GO:0008150,GO:0036094,GO:0000166,GO:1901265,GO:0035639,GO:0008152,GO:0017076,GO:0001883,GO:0032549,GO:0032550,GO:0001882,GO:0032555,GO:0032553,GO:0005524,GO:0004386,GO:0043168,GO:0030554,GO:0032559,GO:0016787,GO:0003678,GO:0042623,GO:…	cellular process,cellular metabolic process,organic substance metabolic process,hydrolase activity, acting on acid anhydrides, in phosphorus-containing anhydrides,hydrolase activity, acting on acid anhydrides,pyrophosphatase activity,primary metabolic process,nucleoside-triphosphatase activity,nitrogen compound metabolic process,cellular nitrogen compound metabolic process,organic cyclic compound…	--	--
LNC_017608	XLOC_129483	scaffold736_A03:23988-25480	0.626317	2.25505	-1.8482	0.0001	0.000474911	lncRNA	co_expression	Gh_A07G0057	AT5G45130	RAB homolog 1||P29687||RAB5_TOBAC Ras-related protein Rab5 OS=Nicotiana tabacum GN=RAB5 PE=2 SV=1||B9RKS6||B9RKS6_RICCO Putative uncharacterized protein OS=Ricinus communis GN=RCOM_1053130 PE=3 SV=1||ath:AT5G45130||"RHA1; RHA1 ; K07976 Rab family, other"|| PF00071.17|Ras||" IPR001806|Small GTPase superfamily; IPR002041|Ran GTPase; IPR003578|Small GTPase superfamily, Rho type; IPR003579|Small GTPa…	GO:0043229,GO:0043226,GO:0005622,GO:0044424,GO:0005623,GO:0044464,GO:0005737,GO:0005575,GO:0043227,GO:0043231,GO:0009987,GO:0005634,GO:0044237,GO:0016818,GO:0016817,GO:0071704,GO:0016462,GO:0017111,GO:0044238,GO:0044281,GO:0003924,GO:0044260,GO:1901564,GO:0010467,GO:0006807,GO:0044763,GO:0043170,GO:0007264,GO:1901360,GO:0034641,GO:0044699,GO:1901135,GO:0006725,GO:0019001,GO:0065007,GO:0005525,GO:…	intracellular organelle,organelle,intracellular,intracellular part,cell,cell part,cytoplasm,cellular_component,membrane-bounded organelle,intracellular membrane-bounded organelle,cellular process,nucleus,cellular metabolic process,hydrolase activity, acting on acid anhydrides, in phosphorus-containing anhydrides,hydrolase activity, acting on acid anhydrides,organic substance metabolic process,pyr…	--	--
LNC_011568	XLOC_097632	D12:57034403-57035513	0.623315	2.64822	-2.08699	5e-05	0.000250716	lncRNA	co_expression	Gh_D13G0342	AT3G18820	RAB GTPase homolog G3F||P31022||RAB7_PEA Ras-related protein Rab7 OS=Pisum sativum PE=2 SV=1||Q38JI9||Q38JI9_SOLTU Uncharacterized protein OS=Solanum tuberosum GN=PGSC0003DMG400000720 PE=2 SV=1||pop:POPTR_722063||"hypothetical protein ; K07897 Ras-related protein Rab-7A"|| PF00071.17|Ras||" IPR001806|Small GTPase superfamily; IPR002041|Ran GTPase; IPR003578|Small GTPase superfamily, Rho type; IPR…	GO:0005737,GO:0044424,GO:0043226,GO:0043229,GO:0005622,GO:0005623,GO:0044464,GO:0005575,GO:0009987,GO:0044237,GO:0043227,GO:0043231,GO:0071704,GO:0016818,GO:0016817,GO:0016462,GO:1901564,GO:0017111,GO:0005634,GO:0006807,GO:0003924,GO:0034641,GO:0006576,GO:0044106,GO:0009308,GO:0007264,GO:0005525,GO:0051716,GO:0019001,GO:0032561,GO:0044763,GO:0016887,GO:0050794,GO:0008150,GO:0065007,GO:0044699,GO:…	cytoplasm,intracellular part,organelle,intracellular organelle,intracellular,cell,cell part,cellular_component,cellular process,cellular metabolic process,membrane-bounded organelle,intracellular membrane-bounded organelle,organic substance metabolic process,hydrolase activity, acting on acid anhydrides, in phosphorus-containing anhydrides,hydrolase activity, acting on acid anhydrides,pyrophospha…	ath04144,ath04145	Endocytosis,Phagosome
LNC_015731	XLOC_118657	scaffold33954:1-410	0.267775	1.26247	-2.23716	0.01925	0.0478142	lncRNA	co_expression	Gh_D01G1268	AT5G03530	RAB GTPase homolog C2A||O49841||RAC2A_ARATH Ras-related protein RABC2a OS=Arabidopsis thaliana GN=RABC2A PE=1 SV=1||D7LWQ7||D7LWQ7_ARALL Predicted protein OS=Arabidopsis lyrata subsp. lyrata GN=ARALYDRAFT_660194 PE=3 SV=1||ath:AT5G03530||"ATRAB ALPHA (Arabidopsis Rab GTPase homolog C2a); GTP binding ; K07976 Rab family, other"|| PF00071.17|Ras||" IPR001806|Small GTPase superfamily; IPR002041|Ran …	GO:0080090,GO:0019222,GO:0044237,GO:0003677,GO:0071704,GO:0065007,GO:0050789,GO:0050794,GO:0008152,GO:0044238,GO:0005634,GO:0009058,GO:0044260,GO:1901360,GO:0004672,GO:0090304,GO:1901576,GO:0043170,GO:0034641,GO:0006807,GO:0006139,GO:0005488,GO:0044249,GO:0006725,GO:0034645,GO:0046483,GO:0008150,GO:0009987,GO:0009059,GO:0016773,GO:0016740,GO:0016301,GO:1901363,GO:0097159,GO:0043167,GO:0005575,GO:…	regulation of primary metabolic process,regulation of metabolic process,cellular metabolic process,DNA binding,organic substance metabolic process,biological regulation,regulation of biological process,regulation of cellular process,metabolic process,primary metabolic process,nucleus,biosynthetic process,cellular macromolecule metabolic process,organic cyclic compound metabolic process,protein ki…	--	--
LNC_008266	XLOC_066713	D04:28728060-28729009	0.377393	1.25593	-1.73461	0.00585	0.0173466	lncRNA	co_expression	Gh_A02G0163	AT2G31680	RAB GTPase homolog A5D||Q9SIP0||RAA5D_ARATH Ras-related protein RABA5d OS=Arabidopsis thaliana GN=RABA5D PE=2 SV=1||B9SN17||B9SN17_RICCO Putative uncharacterized protein OS=Ricinus communis GN=RCOM_1518710 PE=3 SV=1||osa:4346088||"Os08g0525000; hypothetical protein ; K07976 Rab family, other"|| PF00071.17|Ras||" IPR001806|Small GTPase superfamily; IPR002041|Ran GTPase; IPR003578|Small GTPase supe…	GO:0005737,GO:0044424,GO:0043226,GO:0043229,GO:0005622,GO:0005623,GO:0044464,GO:0005575,GO:0009987,GO:0043227,GO:0043231,GO:0016818,GO:0016817,GO:0016462,GO:0017111,GO:0005634,GO:0003924,GO:0007264,GO:0005525,GO:0051716,GO:0019001,GO:0032561,GO:0000041,GO:0046915,GO:0044763,GO:0072509,GO:0050794,GO:0008150,GO:0065007,GO:0072511,GO:0044699,GO:0015093,GO:0015684,GO:0051179,GO:0006810,GO:0051234,GO:…	cytoplasm,intracellular part,organelle,intracellular organelle,intracellular,cell,cell part,cellular_component,cellular process,membrane-bounded organelle,intracellular membrane-bounded organelle,hydrolase activity, acting on acid anhydrides, in phosphorus-containing anhydrides,hydrolase activity, acting on acid anhydrides,pyrophosphatase activity,nucleoside-triphosphatase activity,nucleus,GTPase…	ath04144	Endocytosis
LNC_015731	XLOC_118657	scaffold33954:1-410	0.267775	1.26247	-2.23716	0.01925	0.0478142	lncRNA	co_expression	Gh_D09G1007	--	Q9NCL8||PITP1_DICDI Phosphatidylinositol transfer protein 1 OS=Dictyostelium discoideum GN=pitA PE=1 SV=1||F6GTX8||F6GTX8_VITVI Putative uncharacterized protein OS=Vitis vinifera GN=VIT_06s0004g03370 PE=4 SV=1||dme:Dmel_CG11111||"rdgB; retinal degeneration B (EC:3.6.3.8); K01537 Ca2+-transporting ATPase [EC:3.6.3.8]"|| PF02121.13|IP_trans|| IPR001666|Phosphatidylinositol transfer protein||" GO:00…	GO:0008150,GO:0005575,GO:0006810,GO:0051234,GO:0051179,GO:0005623,GO:0044464,GO:0005622	biological_process,cellular_component,transport,establishment of localization,localization,cell,cell part,intracellular	--	--
LNC_015731	XLOC_118657	scaffold33954:1-410	0.267775	1.26247	-2.23716	0.01925	0.0478142	lncRNA	co_expression	Gh_A09G0987	--	Q9NCL7||PITP2_DICDI Phosphatidylinositol transfer protein 2 OS=Dictyostelium discoideum GN=pitB PE=2 SV=1||F6GTX8||F6GTX8_VITVI Putative uncharacterized protein OS=Vitis vinifera GN=VIT_06s0004g03370 PE=4 SV=1||dme:Dmel_CG11111||"rdgB; retinal degeneration B (EC:3.6.3.8); K01537 Ca2+-transporting ATPase [EC:3.6.3.8]"|| PF02121.13|IP_trans|| IPR001666|Phosphatidylinositol transfer protein||" GO:00…	GO:0008150,GO:0005575,GO:0006810,GO:0051234,GO:0051179,GO:0005623,GO:0044464,GO:0005622	biological_process,cellular_component,transport,establishment of localization,localization,cell,cell part,intracellular	--	--
LNC_011568	XLOC_097632	D12:57034403-57035513	0.623315	2.64822	-2.08699	5e-05	0.000250716	lncRNA	co_location	Gh_D12G2407	AT4G27810	Q9M160||Y4095_ARATH Uncharacterized protein At4g00950 OS=Arabidopsis thaliana GN=At4g00950 PE=2 SV=1||M5XFL1||M5XFL1_PRUPE Uncharacterized protein OS=Prunus persica GN=PRUPE_ppa015318mg PE=4 SV=1|| PF05097.7|DUF688|| IPR007789|Protein of unknown function DUF688	--	--	--	--
LNC_008455	XLOC_069096	D05:3702363-3702930	0.264699	1.42664	-2.43019	0.019	0.0472836	lncRNA	co_location	Gh_D05G0457	--	Q9LYF6||AGP15_ARATH Arabinogalactan peptide 15 OS=Arabidopsis thaliana GN=AGP15 PE=1 SV=1||Q8GT84||Q8GT84_GOSBA Fiber protein Fb7 OS=Gossypium barbadense PE=4 SV=1	--	--	--	--
LNC_008266	XLOC_066713	D04:28728060-28729009	0.377393	1.25593	-1.73461	0.00585	0.0173466	lncRNA	co_expression	Gh_A12G1367	AT3G01860	Q9LK32||Y3721_ARATH Uncharacterized protein At3g27210 OS=Arabidopsis thaliana GN=Y-2 PE=1 SV=1||B9RMH1||B9RMH1_RICCO Putative uncharacterized protein OS=Ricinus communis GN=RCOM_1080830 PE=4 SV=1	--	--	--	--
LNC_010225	XLOC_085458	D09:40649360-40650073	0.828647	2.34908	-1.50326	0.0056	0.0167115	lncRNA	co_location	Gh_D09G1345	AT2G36650	Q9LI74||CHUP1_ARATH Protein CHUP1, chloroplastic OS=Arabidopsis thaliana GN=CHUP1 PE=1 SV=1||D7TIX9||D7TIX9_VITVI Putative uncharacterized protein OS=Vitis vinifera GN=VIT_08s0007g04330 PE=4 SV=1	GO:0032991,GO:0005575,GO:0009987,GO:0003674,GO:0044425,GO:0044763,GO:0044699,GO:0033179,GO:0043234,GO:0055085,GO:0016020,GO:0006810,GO:0051234,GO:0033176,GO:0008150,GO:0015988,GO:0015991,GO:0051179,GO:0033177,GO:0044765,GO:0034220,GO:0005215,GO:0006818,GO:0015992,GO:0022892,GO:0022857,GO:0022891,GO:0016469,GO:0015075,GO:0006811,GO:0022890,GO:0015672,GO:0008324,GO:0006812,GO:0015078,GO:0015077	macromolecular complex,cellular_component,cellular process,molecular_function,membrane part,single-organism cellular process,single-organism process,proton-transporting V-type ATPase, V0 domain,protein complex,transmembrane transport,membrane,transport,establishment of localization,proton-transporting V-type ATPase complex,biological_process,energy coupled proton transmembrane transport, against …	--	--
LNC_008904	XLOC_074099	D06:13786578-13786949	2.06822	8.28954	-2.0029	0.00195	0.00669529	lncRNA	co_location	Gh_D06G0776	--	Q9ATD5||Q9ATD5_GOSHI GHMYB10 OS=Gossypium hirsutum GN=ghmyb10 PE=2 SV=1	--	--	--	--
LNC_017608	XLOC_129483	scaffold736_A03:23988-25480	0.626317	2.25505	-1.8482	0.0001	0.000474911	lncRNA	co_location	Gh_A03G2171	--	Q94LA3||Q94LA3_ARATH Putative uncharacterized protein T18F15.11 OS=Arabidopsis thaliana GN=T18F15.11 PE=2 SV=1	--	--	--	--
LNC_012210	XLOC_103398	scaffold1017_A04:43577-44204	0.720285	2.66381	-1.88685	0.00355	0.0112756	lncRNA	co_location	Gh_A04G1455	--	Q91DM0||POLG_PVCV1 Genome polyprotein OS=Petunia vein clearing virus (isolate Shepherd) PE=3 SV=1||B9NKT6||B9NKT6_POPTR Predicted protein OS=Populus trichocarpa GN=POPTRDRAFT_592641 PE=4 SV=1	--	--	--	--
LNC_010276	XLOC_085932	D09:48475308-48476345	1.21666	6.87341	-2.4981	5e-05	0.000250716	lncRNA	co_location	Gh_D09G2121	AT1G04200	Q8CHY3||DYM_MOUSE Dymeclin OS=Mus musculus GN=Dym PE=2 SV=1||D7T740||D7T740_VITVI Putative uncharacterized protein OS=Vitis vinifera GN=VIT_05s0020g04100 PE=4 SV=1|| PF09742.4|Dymeclin|| IPR019142|Dymeclin	GO:0005737,GO:0044424,GO:0043226,GO:0043229,GO:0005622,GO:0005623,GO:0044464,GO:0044444,GO:0005575,GO:0032991,GO:0009987,GO:0043227,GO:0043231,GO:0016192,GO:0051649,GO:0046907,GO:0015031,GO:0045184,GO:0044446,GO:0044422,GO:0006886,GO:0051641,GO:0033036,GO:0008104,GO:0071702,GO:0043234,GO:0034613,GO:0070727,GO:0030117,GO:0048475,GO:0016023,GO:0031988,GO:0044763,GO:0030135,GO:0030120,GO:0030662,GO:…	cytoplasm,intracellular part,organelle,intracellular organelle,intracellular,cell,cell part,cytoplasmic part,cellular_component,macromolecular complex,cellular process,membrane-bounded organelle,intracellular membrane-bounded organelle,vesicle-mediated transport,establishment of localization in cell,intracellular transport,protein transport,establishment of protein localization,intracellular orga…	--	--
LNC_016532	XLOC_124018	scaffold4574_D12:19259-25254	0.27298	1.29233	-2.2431	0.00725	0.0208472	lncRNA	co_expression	Gh_A11G1097	AT2G48060	Q8CD54||PIEZ2_MOUSE Piezo-type mechanosensitive ion channel component 2 OS=Mus musculus GN=Piezo2 PE=2 SV=2||K7LGZ8||K7LGZ8_SOYBN Uncharacterized protein OS=Glycine max PE=4 SV=1||" PB010520|Pfam-B_10520; PB002763|Pfam-B_2763; PF12166.3|DUF3595"|| IPR027272|Piezo family||" GO:0008381|mechanically-gated ion channel activity ; GO:0016021|integral to membrane ; GO:0050954|sensory perception of mecha…	GO:0044424,GO:0043226,GO:0043229,GO:0005622,GO:0005623,GO:0044464,GO:0005575,GO:0009987,GO:0044237,GO:0043227,GO:0043231,GO:1901576,GO:0044249,GO:0009058,GO:0071704,GO:0044238,GO:0034645,GO:0009059,GO:0044260,GO:0005634,GO:0006807,GO:0043170,GO:0010467,GO:0034641,GO:1901360,GO:0006725,GO:0046483,GO:0006139,GO:0050794,GO:0008150,GO:0065007,GO:0050789,GO:0008152,GO:0090304,GO:1901362,GO:0016020,GO:…	intracellular part,organelle,intracellular organelle,intracellular,cell,cell part,cellular_component,cellular process,cellular metabolic process,membrane-bounded organelle,intracellular membrane-bounded organelle,organic substance biosynthetic process,cellular biosynthetic process,biosynthetic process,organic substance metabolic process,primary metabolic process,cellular macromolecule biosyntheti…	--	--
LNC_015731	XLOC_118657	scaffold33954:1-410	0.267775	1.26247	-2.23716	0.01925	0.0478142	lncRNA	co_expression	Gh_A05G0716	--	Q6UA17||Q6UA17_GOSBA Fiber protein Fb17 (Fragment) OS=Gossypium barbadense PE=2 SV=1|| PF05278.7|PEARLI-4|| IPR007942|Phospholipase-like	GO:0005737,GO:0044424,GO:0043226,GO:0043229,GO:0005622,GO:0005623,GO:0044464,GO:0044444,GO:0005575,GO:0009987,GO:0044237,GO:0043227,GO:0043231,GO:0071704,GO:0016818,GO:0016817,GO:0016462,GO:1901564,GO:0044238,GO:0017111,GO:0044281,GO:0044446,GO:0044422,GO:0006807,GO:0003924,GO:0009056,GO:0034641,GO:1901575,GO:0005515,GO:1901360,GO:1901135,GO:0055086,GO:0006725,GO:0046483,GO:0044248,GO:0009116,GO:…	cytoplasm,intracellular part,organelle,intracellular organelle,intracellular,cell,cell part,cytoplasmic part,cellular_component,cellular process,cellular metabolic process,membrane-bounded organelle,intracellular membrane-bounded organelle,organic substance metabolic process,hydrolase activity, acting on acid anhydrides, in phosphorus-containing anhydrides,hydrolase activity, acting on acid anhyd…	--	--
LNC_006819	XLOC_054129	A13:76741474-76744936	0.414467	1.23596	-1.5763	5e-05	0.000250716	lncRNA	co_location	Gh_A13G1779	--	Q6PR54||RIF1_MOUSE Telomere-associated protein RIF1 OS=Mus musculus GN=Rif1 PE=1 SV=2||B9IMU7||B9IMU7_POPTR Predicted protein OS=Populus trichocarpa GN=POPTRDRAFT_779718 PE=4 SV=1||spu:582696||"similar to telomeric protein RIF1 ; K11138 telomere-associated protein RIF1"|| PF12231.3|Rif1_N|| IPR022031|Telomere-associated protein Rif1, N-terminal|| GO:0000723|telomere maintenance	GO:0005737,GO:0044424,GO:0005622,GO:0005623,GO:0044464,GO:0044444,GO:0005575,GO:0032991,GO:0009987,GO:0016192,GO:0051649,GO:0046907,GO:0015031,GO:0045184,GO:0006886,GO:0051641,GO:0033036,GO:0008104,GO:0071702,GO:0043234,GO:0034613,GO:0070727,GO:0030117,GO:0048475,GO:0051716,GO:0044763,GO:0050794,GO:0008150,GO:0065007,GO:0044699,GO:0051179,GO:0006810,GO:0051234,GO:0050789,GO:0023052,GO:0044700,GO:…	cytoplasm,intracellular part,intracellular,cell,cell part,cytoplasmic part,cellular_component,macromolecular complex,cellular process,vesicle-mediated transport,establishment of localization in cell,intracellular transport,protein transport,establishment of protein localization,intracellular protein transport,cellular localization,macromolecule localization,protein localization,organic substance …	--	--
LNC_011568	XLOC_097632	D12:57034403-57035513	0.623315	2.64822	-2.08699	5e-05	0.000250716	lncRNA	co_expression	Gh_A05G0977	AT1G16810	Q6GQN4||FA32A_DANRE Protein FAM32A-like OS=Danio rerio GN=fam32al PE=2 SV=1||D7SS04||D7SS04_VITVI Putative uncharacterized protein OS=Vitis vinifera GN=VIT_09s0054g00920 PE=4 SV=1|| PF08555.5|DUF1754|| IPR013865|Protein of unknown function DUF1754, eukaryotic	--	--	--	--
LNC_008455	XLOC_069096	D05:3702363-3702930	0.264699	1.42664	-2.43019	0.019	0.0472836	lncRNA	co_location	Gh_D05G0450	AT4G32960	Q6DJG6||BABA1_XENLA BRISC and BRCA1-A complex member 1 OS=Xenopus laevis GN=babam1 PE=2 SV=1||B9RRV0||B9RRV0_RICCO Putative uncharacterized protein OS=Ricinus communis GN=RCOM_0798390 PE=4 SV=1	GO:0032774,GO:0006351,GO:0044271,GO:0018130,GO:1901362,GO:0034654,GO:0019438,GO:0071704,GO:0008152,GO:0003677,GO:0044238,GO:0044237,GO:0005488,GO:0009058,GO:0044249,GO:1901576,GO:1901363,GO:0097159,GO:0044260,GO:0009059,GO:0043170,GO:0016772,GO:0034645,GO:0016070,GO:0008150,GO:0006807,GO:0003674,GO:0009987,GO:0090304,GO:0034641,GO:0046483,GO:0003824,GO:1901360,GO:0006725,GO:0006139,GO:0010467,GO:…	RNA biosynthetic process,transcription, DNA-dependent,cellular nitrogen compound biosynthetic process,heterocycle biosynthetic process,organic cyclic compound biosynthetic process,nucleobase-containing compound biosynthetic process,aromatic compound biosynthetic process,organic substance metabolic process,metabolic process,DNA binding,primary metabolic process,cellular metabolic process,binding,b…	--	--
LNC_015731	XLOC_118657	scaffold33954:1-410	0.267775	1.26247	-2.23716	0.01925	0.0478142	lncRNA	co_expression	Gh_A08G2191	AT5G12010	Q6AZB8||HARB1_DANRE Putative nuclease HARBI1 OS=Danio rerio GN=harbi1 PE=2 SV=1||M5VPE7||M5VPE7_PRUPE Uncharacterized protein OS=Prunus persica GN=PRUPE_ppa004524mg PE=4 SV=1|| PF13359.1|DDE_Tnp_4||" IPR026103|Harbinger transposase-derived nuclease; IPR027806|Harbinger transposase-derived nuclease domain"	GO:0009987,GO:0005515,GO:0044763,GO:0008150,GO:0044699,GO:0016043,GO:0008092,GO:0071840,GO:0006996,GO:0003779,GO:0007010,GO:0005488,GO:0003674	cellular process,protein binding,single-organism cellular process,biological_process,single-organism process,cellular component organization,cytoskeletal protein binding,cellular component organization or biogenesis,organelle organization,actin binding,cytoskeleton organization,binding,molecular_function	--	--
LNC_015731	XLOC_118657	scaffold33954:1-410	0.267775	1.26247	-2.23716	0.01925	0.0478142	lncRNA	co_expression	Gh_A13G1709	AT5G12010	Q6AZB8||HARB1_DANRE Putative nuclease HARBI1 OS=Danio rerio GN=harbi1 PE=2 SV=1||M5VPE7||M5VPE7_PRUPE Uncharacterized protein OS=Prunus persica GN=PRUPE_ppa004524mg PE=4 SV=1|| PF13359.1|DDE_Tnp_4||" IPR026103|Harbinger transposase-derived nuclease; IPR027806|Harbinger transposase-derived nuclease domain"	--	--	--	--
LNC_015731	XLOC_118657	scaffold33954:1-410	0.267775	1.26247	-2.23716	0.01925	0.0478142	lncRNA	co_expression	Gh_D08G2556	AT5G12010	Q6AZB8||HARB1_DANRE Putative nuclease HARBI1 OS=Danio rerio GN=harbi1 PE=2 SV=1||B9RK54||B9RK54_RICCO Putative uncharacterized protein OS=Ricinus communis GN=RCOM_1046590 PE=4 SV=1|| PF13359.1|DDE_Tnp_4||" IPR026103|Harbinger transposase-derived nuclease; IPR027806|Harbinger transposase-derived nuclease domain"	GO:0009987,GO:0071704,GO:1901564,GO:0006807,GO:0043170,GO:0009056,GO:1901575,GO:0005515,GO:1901135,GO:0044763,GO:0008150,GO:1901565,GO:0044699,GO:0016043,GO:0008092,GO:0008152,GO:0071840,GO:1901136,GO:0006996,GO:0016787,GO:0003779,GO:0007010,GO:0016810,GO:0016811,GO:0009057,GO:0006027,GO:0009253,GO:0000270,GO:0004040,GO:0005488,GO:0030203,GO:0006022,GO:0006026,GO:0003674,GO:0003824,GO:0016788	cellular process,organic substance metabolic process,organonitrogen compound metabolic process,nitrogen compound metabolic process,macromolecule metabolic process,catabolic process,organic substance catabolic process,protein binding,carbohydrate derivative metabolic process,single-organism cellular process,biological_process,organonitrogen compound catabolic process,single-organism process,cellul…	--	--
LNC_015731	XLOC_118657	scaffold33954:1-410	0.267775	1.26247	-2.23716	0.01925	0.0478142	lncRNA	co_expression	Gh_D05G3463	--	Q67A25||NCS_THLFG S-norcoclaurine synthase OS=Thalictrum flavum subsp. glaucum PE=1 SV=1||I1LP68||I1LP68_SOYBN Uncharacterized protein OS=Glycine max PE=4 SV=1|| PF00407.14|Bet_v_1|| IPR000916|Bet v I domain||" GO:0006952|defense response ; GO:0009607|response to biotic stimulus "	GO:0008150,GO:0050896,GO:0006950,GO:0009607,GO:0006952	biological_process,response to stimulus,response to stress,response to biotic stimulus,defense response	--	--
LNC_015731	XLOC_118657	scaffold33954:1-410	0.267775	1.26247	-2.23716	0.01925	0.0478142	lncRNA	co_expression	Gh_A11G2702	--	Q67A25||NCS_THLFG S-norcoclaurine synthase OS=Thalictrum flavum subsp. glaucum PE=1 SV=1||B9S241||B9S241_RICCO Putative uncharacterized protein OS=Ricinus communis GN=RCOM_1327040 PE=4 SV=1|| PF00407.14|Bet_v_1|| IPR000916|Bet v I domain||" GO:0006952|defense response ; GO:0009607|response to biotic stimulus "	GO:0008150,GO:0050896,GO:0009607,GO:0006952,GO:0006950	biological_process,response to stimulus,response to biotic stimulus,defense response,response to stress	--	--
LNC_015731	XLOC_118657	scaffold33954:1-410	0.267775	1.26247	-2.23716	0.01925	0.0478142	lncRNA	co_expression	Gh_A02G1360	--	Q67A25||NCS_THLFG S-norcoclaurine synthase OS=Thalictrum flavum subsp. glaucum PE=1 SV=1||B9S241||B9S241_RICCO Putative uncharacterized protein OS=Ricinus communis GN=RCOM_1327040 PE=4 SV=1|| PF00407.14|Bet_v_1|| IPR000916|Bet v I domain||" GO:0006952|defense response ; GO:0009607|response to biotic stimulus "	GO:0008150,GO:0050896,GO:0006952,GO:0009607,GO:0006950	biological_process,response to stimulus,defense response,response to biotic stimulus,response to stress	--	--
LNC_008266	XLOC_066713	D04:28728060-28729009	0.377393	1.25593	-1.73461	0.00585	0.0173466	lncRNA	co_expression	Gh_A03G1155	AT1G24560	Q5XVA8||Y3905_ARATH Uncharacterized protein At3g49055 OS=Arabidopsis thaliana GN=At3g49055 PE=2 SV=1||F6GVN4||F6GVN4_VITVI Putative uncharacterized protein OS=Vitis vinifera GN=VIT_01s0137g00500 PE=4 SV=1||gga:396478||"LAMB1; laminin, beta 1 ; K05636 laminin, beta 1"|| PB011326|Pfam-B_11326	GO:0005737,GO:0044424,GO:0043226,GO:0043229,GO:0005622,GO:0005623,GO:0044464,GO:0005575,GO:0032991,GO:0043228,GO:0043232,GO:0009987,GO:0044237,GO:0016818,GO:0016817,GO:0016462,GO:0017111,GO:0044446,GO:0044422,GO:0043234,GO:0009056,GO:0005515,GO:0044248,GO:0050794,GO:0008150,GO:0065007,GO:0050789,GO:0003774,GO:0008092,GO:0008152,GO:0005856,GO:0044430,GO:0016787,GO:0015629,GO:0006914,GO:0016459,GO:…	cytoplasm,intracellular part,organelle,intracellular organelle,intracellular,cell,cell part,cellular_component,macromolecular complex,non-membrane-bounded organelle,intracellular non-membrane-bounded organelle,cellular process,cellular metabolic process,hydrolase activity, acting on acid anhydrides, in phosphorus-containing anhydrides,hydrolase activity, acting on acid anhydrides,pyrophosphatase …	--	--
LNC_015731	XLOC_118657	scaffold33954:1-410	0.267775	1.26247	-2.23716	0.01925	0.0478142	lncRNA	co_expression	Gh_D06G1085	--	Q54SA1||PLDZ_DICDI Phospholipase D Z OS=Dictyostelium discoideum GN=pldZ PE=3 SV=1||D7SV42||D7SV42_VITVI Putative uncharacterized protein OS=Vitis vinifera GN=VIT_04s0008g06620 PE=4 SV=1|| PF13091.1|PLDc_2||" IPR001736|Phospholipase D/Transphosphatidylase; IPR025202|Phospholipase D-like domain"||" GO:0008152|metabolic process ; GO:0003824|catalytic activity "	GO:0008152,GO:0008150,GO:0003824,GO:0003674	metabolic process,biological_process,catalytic activity,molecular_function	--	--
LNC_015731	XLOC_118657	scaffold33954:1-410	0.267775	1.26247	-2.23716	0.01925	0.0478142	lncRNA	co_expression	Gh_D07G0321	--	Q54SA1||PLDZ_DICDI Phospholipase D Z OS=Dictyostelium discoideum GN=pldZ PE=3 SV=1||D7SV42||D7SV42_VITVI Putative uncharacterized protein OS=Vitis vinifera GN=VIT_04s0008g06620 PE=4 SV=1|| PF13091.1|PLDc_2||" IPR001736|Phospholipase D/Transphosphatidylase; IPR025202|Phospholipase D-like domain"||" GO:0008152|metabolic process ; GO:0003824|catalytic activity "	GO:0008152,GO:0008150,GO:0003824,GO:0003674	metabolic process,biological_process,catalytic activity,molecular_function	--	--
LNC_011477	XLOC_096755	D12:35284000-35286299	0.574331	1.96242	-1.77268	0.0002	0.000891659	lncRNA	co_location	Gh_D12G0979	AT4G19970	Q3E6Y3||Y1869_ARATH Uncharacterized protein At1g28695 OS=Arabidopsis thaliana GN=At1g28695 PE=2 SV=1||B9MV48||B9MV48_POPTR Predicted protein OS=Populus trichocarpa GN=POPTRDRAFT_809955 PE=4 SV=1||ath:AT1G56550||"hypothetical protein ; K11714 rhamnogalacturonan II specific xylosyltransferase [EC:2.4.2.-]"|| PF03407.11|Nucleotid_trans|| IPR005069|Nucleotide-diphospho-sugar transferase	--	--	--	--
LNC_008455	XLOC_069096	D05:3702363-3702930	0.264699	1.42664	-2.43019	0.019	0.0472836	lncRNA	co_location	Gh_D05G0459	AT4G32930	Q3B8G0||CA123_XENLA UPF0587 protein C1orf123 homolog OS=Xenopus laevis PE=2 SV=1||C6T0W7||C6T0W7_SOYBN Uncharacterized protein OS=Glycine max PE=2 SV=1|| PF05907.8|DUF866|| IPR008584|Protein of unknown function DUF866, eukaryotic	--	--	--	--
LNC_010276	XLOC_085932	D09:48475308-48476345	1.21666	6.87341	-2.4981	5e-05	0.000250716	lncRNA	co_location	Gh_D09G2117	AT4G14723	Q2V3I3||EPFL4_ARATH EPIDERMAL PATTERNING FACTOR-like protein 4 OS=Arabidopsis thaliana GN=EPFL4 PE=3 SV=1||B9RTK3||B9RTK3_RICCO Putative uncharacterized protein OS=Ricinus communis GN=RCOM_0911080 PE=4 SV=1|| PB007931|Pfam-B_7931	--	--	--	--
LNC_004633	XLOC_037039	A09:58200314-58204044	0.459324	1.38662	-1.59399	0.0036	0.0114122	lncRNA	co_location	Gh_A09G0931	AT1G31660	Q13895||BYST_HUMAN Bystin OS=Homo sapiens GN=BYSL PE=1 SV=3||B9RQ30||B9RQ30_RICCO Bystin, putative OS=Ricinus communis GN=RCOM_0952700 PE=4 SV=1|| PF05291.6|Bystin|| IPR007955|Bystin	GO:0005737,GO:0044424,GO:0043226,GO:0043229,GO:0005622,GO:0005623,GO:0044464,GO:0044444,GO:0005575,GO:0032991,GO:0005840,GO:0003735,GO:0043228,GO:0043232,GO:0009987,GO:0030529,GO:0044237,GO:0005198,GO:0006412,GO:1901576,GO:0044249,GO:0009058,GO:0071704,GO:0044238,GO:0034645,GO:0009059,GO:0044260,GO:0044267,GO:0006807,GO:0043170,GO:0010467,GO:0034641,GO:1901360,GO:0006725,GO:0019538,GO:0046483,GO:…	cytoplasm,intracellular part,organelle,intracellular organelle,intracellular,cell,cell part,cytoplasmic part,cellular_component,macromolecular complex,ribosome,structural constituent of ribosome,non-membrane-bounded organelle,intracellular non-membrane-bounded organelle,cellular process,ribonucleoprotein complex,cellular metabolic process,structural molecule activity,translation,organic substance…	--	--
LNC_010276	XLOC_085932	D09:48475308-48476345	1.21666	6.87341	-2.4981	5e-05	0.000250716	lncRNA	co_location	Gh_D09G2140	AT3G22960	Pyruvate kinase family protein||Q43117||KPYA_RICCO Pyruvate kinase isozyme A, chloroplastic OS=Ricinus communis PE=1 SV=1||B9HKC4||B9HKC4_POPTR Pyruvate kinase OS=Populus trichocarpa GN=POPTRDRAFT_832826 PE=3 SV=1||sbi:SORBI_01g028470||"SORBIDRAFT_01g028470; hypothetical protein ; K00873 pyruvate kinase [EC:2.7.1.40]"||" PF00224.16|PK; PF02887.11|PK_C"||" IPR001697|Pyruvate kinase; IPR015793|Pyru…	GO:0009987,GO:0044237,GO:1901576,GO:0044249,GO:0009058,GO:0071704,GO:0016818,GO:0016817,GO:0016462,GO:0044238,GO:0017111,GO:0034645,GO:0009059,GO:0044260,GO:0006807,GO:0043170,GO:0009056,GO:0034641,GO:1901575,GO:0005996,GO:0019318,GO:1901360,GO:0044724,GO:0006725,GO:0006007,GO:0019320,GO:0046365,GO:0044723,GO:0046483,GO:0006259,GO:0006006,GO:0016052,GO:0006139,GO:0008150,GO:0006091,GO:0006260,GO:…	cellular process,cellular metabolic process,organic substance biosynthetic process,cellular biosynthetic process,biosynthetic process,organic substance metabolic process,hydrolase activity, acting on acid anhydrides, in phosphorus-containing anhydrides,hydrolase activity, acting on acid anhydrides,pyrophosphatase activity,primary metabolic process,nucleoside-triphosphatase activity,cellular macro…	ath00620,ath00010,ath01200,ath01100,ath00230,ath01230,ath01110	Pyruvate metabolism,Glycolysis / Gluconeogenesis,Carbon metabolism,Metabolic pathways,Purine metabolism,Biosynthesis of amino acids,Biosynthesis of secondary metabolites
LNC_015731	XLOC_118657	scaffold33954:1-410	0.267775	1.26247	-2.23716	0.01925	0.0478142	lncRNA	co_expression	Gh_A08G2528	AT5G12200	pyrimidine 2||Q55DL0||DPYS_DICDI Dihydropyrimidinase OS=Dictyostelium discoideum GN=pyd2 PE=1 SV=1||D7T187||D7T187_VITVI Putative uncharacterized protein OS=Vitis vinifera GN=VIT_06s0009g02790 PE=4 SV=1||pop:POPTR_722702||"hypothetical protein ; K01464 dihydropyrimidinase [EC:3.5.2.2]"||" PF13147.1|Amidohydro_4; PF05142.7|DUF702"|| IPR007818|Protein of unknown function DUF702	GO:0008150,GO:0008152,GO:0016787,GO:0003674,GO:0003824	biological_process,metabolic process,hydrolase activity,molecular_function,catalytic activity	ath01100,ath00410,ath00770,ath00240	Metabolic pathways,beta-Alanine metabolism,Pantothenate and CoA biosynthesis,Pyrimidine metabolism
LNC_001878	XLOC_015546	A05:6453576-6456561	0.354332	1.7051	-2.26668	5e-05	0.000250716	lncRNA	co_location	Gh_A05G0620	AT5G60540	pyridoxine biosynthesis 2||Q8LAD0||PDX2_ARATH Pyridoxal biosynthesis protein PDX2 OS=Arabidopsis thaliana GN=PDX2 PE=1 SV=1||B9HQA4||B9HQA4_POPTR Predicted protein OS=Populus trichocarpa GN=POPTRDRAFT_723560 PE=3 SV=1||pop:POPTR_723560||"hypothetical protein ; K08681 glutamine amidotransferase [EC:2.6.-.-]"|| PF01174.14|SNO||" IPR002161|Glutamine amidotransferase subunit PdxT; IPR021196|PdxT/SNO …	GO:0009987,GO:0044237,GO:1901576,GO:0044249,GO:0009058,GO:0071704,GO:1901564,GO:0044238,GO:0044281,GO:0006807,GO:0043170,GO:0044711,GO:0044283,GO:0034641,GO:1901360,GO:0006725,GO:1901566,GO:0019538,GO:0046483,GO:0008150,GO:0033013,GO:0033014,GO:0009110,GO:0042364,GO:0008152,GO:0006766,GO:0006767,GO:0009236,GO:0016787,GO:0009235,GO:1901362,GO:0044271,GO:0019438,GO:0018130,GO:0008233,GO:0070011,GO:…	cellular process,cellular metabolic process,organic substance biosynthetic process,cellular biosynthetic process,biosynthetic process,organic substance metabolic process,organonitrogen compound metabolic process,primary metabolic process,small molecule metabolic process,nitrogen compound metabolic process,macromolecule metabolic process,single-organism biosynthetic process,small molecule biosynth…	ath00750	Vitamin B6 metabolism
[truncated: 56,679 more rows]

## Sheet: 8 DPA
Supplementary table 3: Differentially expressed LncRNAs during cotton fiber development at 8 DPA in Ligon-lintless-1 and wild-type
transcript_id	gene_id	gene_location	LM8_FPKM	LC8_FPKM	log2(foldchange)	qvalue	qvalue	Status	Target_prediction_method	Target_gene_id	Target_official_symbol	Target_description	Target_GO_id	Target_GO_description	Target_KO_id	Target_KO_description
LNC_017085	XLOC_127216	scaffold56802:89-763	9.49087	436.823	-5.52437	5e-05	0.000250716	lncRNA	co_location	Gh_Sca056802G01	--	--	--	--	--	--
[truncated: 30,992 more rows]
