# Supplementary material for: Long non-coding RNAs and their potential functions in Ligon-lintless-1 mutant cotton during fiber development
Source: BMC Genomics. 2019 Aug 19;20:661. doi: 10.1186/s12864-019-5978-5 (PMC6700839; doi:10.1186/s12864-019-5978-5)
Supplement: Supplementary file 4 — Table S4. LncRNAs were predicted as miRNA targets using the psRNATarget. (XLSX 27 kb) [file 12864_2019_5978_MOESM4_ESM.xlsx]

## Sheet: Sheet1
Supplementary table 4: LncRNAs were predicted as miRNA targets using the psRNATarget
miRNA_Acc.	Target_Acc.	miRNA_start	miRNA_end	Target_start	Target_end	miRNA_aligned_fragment	Target_aligned_fragment	Inhibition
ghr-miR156a	LNC_016049	1	20	43	62	UGACAGAAGAGAGUGAGCAC	UUGCGCGCUAUCUUCUAUCA	Translation
ghr-miR156a	LNC_007982	1	20	2084	2103	UGACAGAAGAGAGUGAGCAC	UUCCCCACUCUCUUUUGACG	Cleavage
ghr-miR156a	LNC_007981	1	20	2055	2074	UGACAGAAGAGAGUGAGCAC	UUCCCCACUCUCUUUUGACG	Cleavage
ghr-miR156a	LNC_012090	1	20	293	313	UGACAGAAGAG-AGUGAGCAC	AUGCUCACGAUUCUUCUCUCA	Translation
ghr-miR156a	LNC_001107	1	20	1925	1944	UGACAGAAGAGAGUGAGCAC	AUGCCCAUUCUACUCUAUCA	Translation
ghr-miR156a	LNC_008973	1	20	1712	1731	UGACAGAAGAGAGUGAGCAC	UUCCCUACCCUCUUCUGUUU	Cleavage
ghr-miR156a	LNC_002202	1	20	440	459	UGACAGAAGAGAGUGAGCAC	GUGUACACUUUUUUCAGUUG	Cleavage
ghr-miR156a	LNC_004727	1	20	5140	5159	UGACAGAAGAGAGUGAGCAC	UUGUUCAUUGUUUUUUCUUA	Translation
ghr-miR156a	LNC_011959	1	20	31	50	UGACAGAAGAGAGUGAGCAC	CCUCUCACACUCUUCUGCCG	Cleavage
ghr-miR156a	LNC_006150	1	20	2386	2405	UGACAGAAGAGAGUGAGCAC	UUGUUUAGUCUCUUCAUUCA	Cleavage
ghr-miR156a	LNC_010595	1	20	106	125	UGACAGAAGAGAGUGAGCAC	AUGCCAAAUUUCCUUUGUCA	Cleavage
ghr-miR156a	LNC_007264	1	20	216	235	UGACAGAAGAGAGUGAGCAC	UUGUUCUCUCUUCUCUGCUA	Cleavage
ghr-miR156a	LNC_017841	1	20	125	144	UGACAGAAGAGAGUGAGCAC	AUGCUAAAUCAUUACUGUCA	Translation
ghr-miR156c	LNC_008864	1	20	413	432	UGUCAGAAGAGAGUGAGCAC	UUGUUUAUUUAUUUCUGAUU	Translation
ghr-miR156c	LNC_006271	1	20	447	466	UGUCAGAAGAGAGUGAGCAC	GUACUUGGUUUAUUUUGACA	Translation
ghr-miR156c	LNC_006255	1	20	3	22	UGUCAGAAGAGAGUGAGCAC	CUUUUCAGCCUUUUCUGAUG	Cleavage
ghr-miR156c	LNC_014670	1	20	57	76	UGUCAGAAGAGAGUGAGCAC	UUGUUUAUUUUUCUUUGAUA	Cleavage
ghr-miR156c	LNC_003865	1	20	309	328	UGUCAGAAGAGAGUGAGCAC	GAGCUUACCCUCUUUCGAUA	Cleavage
ghr-miR156c	LNC_010906	1	20	625	644	UGUCAGAAGAGAGUGAGCAC	UUUUUCACUUUUUUUUAAUA	Cleavage
ghr-miR156c	LNC_014913	1	20	247	266	UGUCAGAAGAGAGUGAGCAC	CUCCUCACAUUUAUUUGGCA	Cleavage
ghr-miR160	LNC_004681	1	21	1315	1335	UAUGAGGAGCCAUGCAUGUAU	AUCCAUGCAUCGUUCCAUAUA	Translation
ghr-miR160	LNC_004682	1	21	938	958	UAUGAGGAGCCAUGCAUGUAU	AUCCAUGCAUCGUUCCAUAUA	Translation
ghr-miR160	LNC_011086	1	21	3032	3052	UAUGAGGAGCCAUGCAUGUAU	GUAUAUGCAUGCCAUGUCAUA	Translation
ghr-miR160	LNC_005974	1	21	1044	1064	UAUGAGGAGCCAUGCAUGUAU	AGCCAUGCAUCGUUCCAUAUA	Translation
ghr-miR160	LNC_010750	1	21	579	599	UAUGAGGAGCCAUGCAUGUAU	CCACAUCGAGGGCAUCUUAUA	Cleavage
ghr-miR160	LNC_016694	1	21	1774	1794	UAUGAGGAGCCAUGCAUGUAU	CCACAUUCAUGUUUUUUUAUU	Translation
ghr-miR160	LNC_016320	1	21	914	934	UAUGAGGAGCCAUGCAUGUAU	UUACAAAUAUGUCUCCUCAAA	Translation
ghr-miR160	LNC_004216	1	21	475	495	UAUGAGGAGCCAUGCAUGUAU	UAAGAUGAGUGUCUUCUCAUU	Translation
ghr-miR160	LNC_003764	1	21	498	518	UAUGAGGAGCCAUGCAUGUAU	GCACAUCCUUUGAUCUUCAUG	Translation
ghr-miR160	LNC_009966	1	21	833	853	UAUGAGGAGCCAUGCAUGUAU	UAAUGUGCAUUGCUUCUUGUG	Translation
ghr-miR160	LNC_007516	1	21	455	475	UAUGAGGAGCCAUGCAUGUAU	AAACAUGCCUGUUUCCUUUUA	Translation
ghr-miR160	LNC_006214	1	21	1295	1316	UAUGAGGAG-CCAUGCAUGUAU	UUACAUUCAUGGAUUCCUUAUU	Translation
ghr-miR160	LNC_005719	1	21	16	36	UAUGAGGAGCCAUGCAUGUAU	GUACAUGCCUGACUCGUCGUC	Translation
ghr-miR162a	LNC_003053	1	21	2148	2168	UCGAUAAACCUCUGCAUCCAG	AAAGAAGAAGUGGUUUAUCGA	Translation
ghr-miR162a	LNC_009920	1	21	354	374	UCGAUAAACCUCUGCAUCCAG	AUGGGUGCAGUGGUUUGUUUU	Translation
ghr-miR162a	LNC_002223	1	21	753	773	UCGAUAAACCUCUGCAUCCAG	AUGCAUGAAGUGGUUUCUUGA	Translation
ghr-miR164	LNC_003269	1	21	437	457	UGGAGAAGCAGGGCACGUGCA	UGCAUUUUCUCUUCUUCUUCA	Translation
ghr-miR164	LNC_013031	1	21	404	424	UGGAGAAGCAGGGCACGUGCA	UCUACGUGUUUUAUUUCUCGA	Translation
ghr-miR164	LNC_009983	1	21	309	329	UGGAGAAGCAGGGCACGUGCA	UCCACGUGAACUGGAUCUCCG	Cleavage
ghr-miR164	LNC_002980	1	21	154	174	UGGAGAAGCAGGGCACGUGCA	AUCAGGUUCAUUUCUUCUCCG	Translation
ghr-miR164	LNC_008468	1	21	129	149	UGGAGAAGCAGGGCACGUGCA	UUUAUUUUCCCUGCUUUUCCA	Cleavage
ghr-miR166b	LNC_007170	1	21	535	555	UCGGACCAGGCUUCAUUCCCC	CAGGGAUCUUGUCUGGUUCGG	Cleavage
ghr-miR166b	LNC_004819	1	21	596	616	UCGGACCAGGCUUCAUUCCCC	CUAGAAUCAAGCCUGGUCUUA	Cleavage
ghr-miR166b	LNC_005207	1	21	106	126	UCGGACCAGGCUUCAUUCCCC	UCGUAAUGAAGAGUGGUCAGA	Translation
ghr-miR166b	LNC_014748	1	21	7	27	UCGGACCAGGCUUCAUUCCCC	UCGUAAUGAAGAGUGGUCAGA	Translation
ghr-miR167a	LNC_011943	1	19	1	19	UGAAGCUGCCAGCAUGAUC	GAGCAAGUUGGUAGCUACA	Cleavage
ghr-miR167a	LNC_011942	1	19	1	19	UGAAGCUGCCAGCAUGAUC	GAGCAAGUUGGUAGCUACA	Cleavage
ghr-miR169a	LNC_000867	1	21	487	507	UAGCCAAGGAUGACUUGCCUG	UUGGUAGGUCUUCUUUGUCUU	Translation
ghr-miR169b	LNC_007064	1	21	207	227	CAGCCAAGGAUGAUUUGCCGG	GAGGCAUAGCUUUCUUGGCUU	Translation
ghr-miR169b	LNC_018079	1	21	206	226	CAGCCAAGGAUGAUUUGCCGG	GUGGACAAUCAUCUUUGGCAA	Cleavage
ghr-miR169b	LNC_008291	1	21	4522	4542	CAGCCAAGGAUGAUUUGCCGG	UAGGUAAAUGGUGUUUGGAUG	Translation
ghr-miR169b	LNC_005529	1	21	1089	1109	CAGCCAAGGAUGAUUUGCCGG	ACUGAAAAACAUGUUUGGUUG	Translation
ghr-miR172	LNC_002118	1	21	362	383	AGAAUCCUG-AUGAUGCUGCAG	AUGCAGCAUCAAACUGGAUUUU	Translation
ghr-miR172	LNC_008289	1	21	4088	4108	AGAAUCCUGAUGAUGCUGCAG	AGGGAACAUGAACUGGAUUCU	Translation
ghr-miR172	LNC_011300	1	21	459	479	AGAAUCCUGAUGAUGCUGCAG	CAGCUGCAUUAAUAGGAUAUU	Translation
ghr-miR172	LNC_002148	1	21	2045	2065	AGAAUCCUGAUGAUGCUGCAG	AAGGAGCAUCUUUGGCAUUCU	Translation
ghr-miR172	LNC_011148	1	21	1815	1835	AGAAUCCUGAUGAUGCUGCAG	AACCUCCAUCAUUAGGAUUUU	Cleavage
ghr-miR2948-5p	LNC_014618	1	22	491	512	UGUGGGAGAGUUGGGCAAGAAU	ACUCUUGUUUAAUUCUUUCAUA	Cleavage
ghr-miR2948-5p	LNC_015685	1	22	1204	1225	UGUGGGAGAGUUGGGCAAGAAU	AUCCAUGCCAAACUUUUCUACA	Cleavage
ghr-miR2948-5p	LNC_006906	1	22	5969	5990	UGUGGGAGAGUUGGGCAAGAAU	UCUUUUGCUCAAUUCUGCCAUG	Cleavage
ghr-miR2948-5p	LNC_012003	1	22	1918	1939	UGUGGGAGAGUUGGGCAAGAAU	CUUCCUACCCAACUCCUCUACA	Cleavage
ghr-miR2948-5p	LNC_005503	1	22	1048	1069	UGUGGGAGAGUUGGGCAAGAAU	GUAUUUGCCAAAGUUUCCUGUA	Translation
ghr-miR2948-5p	LNC_008235	1	22	460	481	UGUGGGAGAGUUGGGCAAGAAU	UAUCUUGAUCAAUCCUCUCAUC	Translation
ghr-miR2948-5p	LNC_002561	1	22	958	979	UGUGGGAGAGUUGGGCAAGAAU	CUUGUUGUUCAUGUUUCCCAUA	Translation
ghr-miR2948-5p	LNC_001734	1	22	1495	1516	UGUGGGAGAGUUGGGCAAGAAU	CAACUUAUCCAAGUCUUCAAUA	Translation
ghr-miR2948-5p	LNC_005419	1	22	891	913	UGUGGGAGAG-UUGGGCAAGAAU	AUUUUUGUCCAAACCCUCUCACA	Translation
ghr-miR2948-5p	LNC_009029	1	22	1231	1252	UGUGGGAGAGUUGGGCAAGAAU	UGCUUUGCCCAACUCACAUAUA	Cleavage
ghr-miR2948-5p	LNC_012717	1	22	59	80	UGUGGGAGAGUUGGGCAAGAAU	AGAUUUGCUUCAUUCUUUCAUA	Cleavage
ghr-miR2948-5p	LNC_011711	1	22	883	904	UGUGGGAGAGUUGGGCAAGAAU	UCCCUUGUCCAAGUCUACUGUG	Translation
ghr-miR2948-5p	LNC_006917	1	22	132	153	UGUGGGAGAGUUGGGCAAGAAU	CCUCUUGGCCGAAUCUUUUACC	Translation
ghr-miR2948-5p	LNC_000290	1	22	316	337	UGUGGGAGAGUUGGGCAAGAAU	UUUCUUGGCUCUCUCUCCCUCA	Translation
ghr-miR2948-5p	LNC_008698	1	22	229	250	UGUGGGAGAGUUGGGCAAGAAU	AUACUCGCCAAACACUCCUAUU	Translation
ghr-miR2948-5p	LNC_017607	1	22	386	407	UGUGGGAGAGUUGGGCAAGAAU	GUGCUGGUUCAGGUCUUCCAUG	Translation
ghr-miR2949a-3p	LNC_004612	1	21	621	641	UGCAAAUCCAGUCAAAAGUUA	CCACUUUUAAUUCAGUUUGCA	Translation
ghr-miR2949a-3p	LNC_008475	1	21	553	573	UGCAAAUCCAGUCAAAAGUUA	UAGCCUUUAUCUGCAUUUGCA	Cleavage
ghr-miR2949a-3p	LNC_012109	1	21	361	381	UGCAAAUCCAGUCAAAAGUUA	UUAUUUUGGAGUGGAUUUUCU	Translation
ghr-miR2949a-3p	LNC_007329	1	21	834	854	UGCAAAUCCAGUCAAAAGUUA	UUAUUUUUGAAUUGGUUGGUA	Translation
ghr-miR2949a-5p	LNC_002075	1	22	831	852	ACUUUUGAACUGGAUUUGCCGA	UAGGCAAACUCAACUCAAAAGC	Translation
ghr-miR2949a-5p	LNC_015258	1	22	2354	2375	ACUUUUGAACUGGAUUUGCCGA	UACUCAUAUCGAGUUUAAGAGC	Cleavage
ghr-miR2949a-5p	LNC_003731	1	22	1778	1799	ACUUUUGAACUGGAUUUGCCGA	GAAAUAAACUCUGUUUAAGAGU	Translation
ghr-miR2949a-5p	LNC_014622	1	22	2391	2412	ACUUUUGAACUGGAUUUGCCGA	AUGGCAAUUCUAGUUCAAAAUG	Cleavage
ghr-miR2949a-5p	LNC_010888	1	22	434	455	ACUUUUGAACUGGAUUUGCCGA	GCGGCAAACCUUGUUCAAGAGG	Translation
ghr-miR2949a-5p	LNC_003643	1	22	325	346	ACUUUUGAACUGGAUUUGCCGA	AAAGCAAUUUUGGACCAAAAGU	Translation
ghr-miR2949a-5p	LNC_001915	1	22	2988	3009	ACUUUUGAACUGGAUUUGCCGA	UGAGUCAAUCAAGUACUAAAGU	Cleavage
ghr-miR2949b	LNC_014831	1	22	494	515	UCUUUUGAACUGGAUUUGCCGA	ACGCCAAAUUCGGUAAGAAAGA	Cleavage
ghr-miR2949b	LNC_003539	1	22	1730	1751	UCUUUUGAACUGGAUUUGCCGA	GUCUCGAAUCCGGAAUAGAAGA	Translation
ghr-miR2949b	LNC_010522	1	22	3498	3519	UCUUUUGAACUGGAUUUGCCGA	AAGACAACUUCUGUGCAAGAGA	Translation
ghr-miR2950	LNC_004670	1	21	187	207	UGGUGUGCAGGGGGUGGAAUA	CAUGCUGCCCCUUGUAAACCA	Cleavage
ghr-miR2950	LNC_016756	1	21	558	578	UGGUGUGCAGGGGGUGGAAUA	UGCUCCCUCACCUCCACACCA	Cleavage
ghr-miR2950	LNC_006328	1	21	1051	1071	UGGUGUGCAGGGGGUGGAAUA	GUUUCCAGCCCUUGCAUGCAU	Cleavage
ghr-miR2950	LNC_017085	1	21	554	574	UGGUGUGCAGGGGGUGGAAUA	CCUUCCAUUCCUUUCAUGUCU	Cleavage
ghr-miR2950	LNC_005030	1	21	187	207	UGGUGUGCAGGGGGUGGAAUA	UCUUCCACUCUAUAUAUACCC	Translation
ghr-miR2950	LNC_001237	1	21	433	453	UGGUGUGCAGGGGGUGGAAUA	CCUUCCAUUCCUUUCAUGUCU	Cleavage
ghr-miR2950	LNC_007660	1	21	300	320	UGGUGUGCAGGGGGUGGAAUA	UCUUCUAUCCAUAGCACCCCA	Translation
ghr-miR2950	LNC_002139	1	21	104	124	UGGUGUGCAGGGGGUGGAAUA	GCUGCCACCACCUCGACGCCA	Cleavage
ghr-miR3476-3p	LNC_003850	1	21	1192	1212	AGCCAACAACAUCAGUUCUAA	UUAGGAUUGAUGUAGUUUGUG	Cleavage
ghr-miR3476-3p	LNC_008429	1	21	472	492	AGCCAACAACAUCAGUUCUAA	AUAGAAUUUCUGUUGUUAGUU	Cleavage
ghr-miR3476-3p	LNC_006859	1	21	144	164	AGCCAACAACAUCAGUUCUAA	GUGGAGCAGGUGAUGGUGGCU	Translation
ghr-miR3476-3p	LNC_000890	1	21	653	674	AGCCAACAACAUCAGU-UCUAA	AAAGAUACUUUUUUUGUUGGCU	Translation
ghr-miR3476-5p	LNC_004668	1	21	697	717	UGAACUGGGUUUGUUGGCUGC	UUAGCCAAUAAGUACAGUUUA	Cleavage
ghr-miR3476-5p	LNC_005617	1	21	60	80	UGAACUGGGUUUGUUGGCUGC	AGAGCCAAUGAACUUGGCUUG	Cleavage
ghr-miR3476-5p	LNC_007093	1	21	1072	1092	UGAACUGGGUUUGUUGGCUGC	CGAGAAAACAAACUUGGUUUU	Cleavage
ghr-miR390a	LNC_015995	1	21	400	420	AAGCUCAGGAGGGAUAGCGCC	GGUGCUAUCCUACCUGAGCUU	Translation
ghr-miR390a	LNC_010202	1	21	875	895	AAGCUCAGGAGGGAUAGCGCC	AUCACUAAUCCAUCUGAGUUU	Translation
ghr-miR390a	LNC_001709	1	21	43	63	AAGCUCAGGAGGGAUAGCGCC	AUCUUUAUCCCUCGUGUGCUG	Cleavage
ghr-miR393	LNC_016599	1	22	569	590	UCCAAAGGGAUCGCAUUGAUCU	AGCUCAAUGGGAUCAUUUUGCU	Cleavage
ghr-miR394a	LNC_002393	1	20	338	357	UUGGCAUUCUGUCCACCUCC	AGAGGAUGAGAGAAUUCCAA	Translation
ghr-miR398	LNC_014604	1	21	8	28	UGUGUUCUCAGGUCACCCCUU	GAGAGAAGAAAUGAGAACACA	Translation
ghr-miR399a	LNC_003181	1	21	914	935	CGCCAAUGGAGAUUUG-UCCGG	UCGGAGUGGAUCUCCAUUGGCU	Cleavage
ghr-miR399a	LNC_016806	1	21	2812	2832	CGCCAAUGGAGAUUUGUCCGG	AUCAACUGAACUCCAUUGGUG	Cleavage
ghr-miR399c	LNC_016090	1	21	3107	3127	UGCCAAAGGAGAGUUGGCCUU	UUGGUGUGCUCUCCUUUGGUA	Cleavage
ghr-miR399d	LNC_016253	1	21	508	528	UGCCAAAGGAGAUUUGCCCUG	UUGGUCAUAGUUACUUUGGCA	Translation
ghr-miR399d	LNC_008391	1	21	786	806	UGCCAAAGGAGAUUUGCCCUG	AAGAGCAUAUUCCCUUUGGUU	Translation
ghr-miR399d	LNC_009259	1	21	1081	1101	UGCCAAAGGAGAUUUGCCCUG	UAGUGCGAAUCAUCUUUUGUA	Translation
ghr-miR399d	LNC_014975	1	21	141	161	UGCCAAAGGAGAUUUGCCCUG	GGGGGCAAGUGUUCUUCGGAA	Translation
ghr-miR399d	LNC_006667	1	21	486	506	UGCCAAAGGAGAUUUGCCCUG	GAGGGAGAACCUGUUUUGGUG	Translation
ghr-miR482b	LNC_006697	1	22	956	976	UCUUGCCUACUCCACCCAUGCC	GG-AUCGAUGGAGCAGGUAAGA	Translation
ghr-miR482b	LNC_013914	1	22	195	215	UCUUGCCUACUCCACCCAUGCC	GG-AUCGAUGGAACAGGUAAGA	Translation
ghr-miR7484a	LNC_001088	1	24	889	912	UUUGUAUAUUAGAUCAAAGAGCAA	CUGGUUUUAGAUUUAAUGUUCAAA	Cleavage
ghr-miR7484a	LNC_006249	1	24	290	313	UUUGUAUAUUAGAUCAAAGAGCAA	AUACUCUUUAAUUUAAUUUAGAAA	Cleavage
ghr-miR7484a	LNC_015482	1	24	371	394	UUUGUAUAUUAGAUCAAAGAGCAA	UUGAGCUUUCAUCUAAUGGGCAAU	Cleavage
ghr-miR7484a	LNC_007148	1	24	887	910	UUUGUAUAUUAGAUCAAAGAGCAA	AGGUAUUUUGAGAUGAAAUACGAA	Cleavage
ghr-miR7484a	LNC_007146	1	24	1291	1314	UUUGUAUAUUAGAUCAAAGAGCAA	AGGUAUUUUGAGAUGAAAUACGAA	Cleavage
ghr-miR7484a	LNC_001784	1	24	2273	2296	UUUGUAUAUUAGAUCAAAGAGCAA	CAUUUUUUUUCUUUUAUAUGCGAA	Translation
ghr-miR7484a	LNC_005425	1	24	167	190	UUUGUAUAUUAGAUCAAAGAGCAA	GACAGCUUUGAAUGAACAUAUAAG	Translation
ghr-miR7484a	LNC_009659	1	24	235	258	UUUGUAUAUUAGAUCAAAGAGCAA	UAGGACUUUCAUCUUGUAGACAGA	Translation
ghr-miR7484a	LNC_013268	1	24	247	270	UUUGUAUAUUAGAUCAAAGAGCAA	GACAACCUUGAUCGAAUGUGUAGG	Translation
ghr-miR7484a	LNC_005714	1	24	577	600	UUUGUAUAUUAGAUCAAAGAGCAA	UUUUUAUUUUAUUUUAUAUAAAAA	Translation
ghr-miR7484a	LNC_002477	1	24	176	198	UUUGUAUAUUAGAUCAAAGAGCAA	UUGG-CUUUGGGCAGUUAUGCGAA	Translation
ghr-miR7484a	LNC_003402	1	24	354	377	UUUGUAUAUUAGAUCAAAGAGCAA	AAAGUUUUUAAAAUAAUAUAAAAA	Cleavage
ghr-miR7484a	LNC_003219	1	24	533	556	UUUGUAUAUUAGAUCAAAGAGCAA	GGAAACCAUGAUCUGACAUACAGA	Cleavage
ghr-miR7485	LNC_017026	1	24	128	151	AAAGACAUCUUUGAAUUCUUGGAG	GUUGAAGAAAUUAAUGAUGUCUUA	Translation
ghr-miR7485	LNC_015540	1	24	499	522	AAAGACAUCUUUGAAUUCUUGGAG	GAUCGACAGUUGAAAGAUGCCUUA	Cleavage
ghr-miR7485	LNC_013394	1	24	970	993	AAAGACAUCUUUGAAUUCUUGGAG	CCCCAAGAACUUGAAGGUGUGUUU	Cleavage
ghr-miR7486a	LNC_000679	1	24	224	247	AAGGAAGCGCUUUGUCCACGUGGA	UUUAUGUGUACAUUGGGUUUUCUU	Translation
ghr-miR7487	LNC_007942	1	24	158	186	AUACUCUUAUAGGACACUUGU-----UAA	UUGCAUCUAUAGAUGUUUUAAUGGAGUAU	Translation
ghr-miR7488	LNC_006540	1	21	455	475	UUUUGAGUACAGGGGACAAAA	UUUUGUAUUUUGGGCUUAAAA	Translation
ghr-miR7488	LNC_016754	1	21	1837	1857	UUUUGAGUACAGGGGACAAAA	GCUUGUAGCAUGUACUUAGGG	Cleavage
ghr-miR7488	LNC_011699	1	21	1155	1175	UUUUGAGUACAGGGGACAAAA	UUUUGCUCCCUCUAUUCAAAA	Translation
ghr-miR7488	LNC_012327	1	21	119	139	UUUUGAGUACAGGGGACAAAA	GUUUGAUGCUUCUACUCGAAA	Translation
ghr-miR7489	LNC_000635	1	24	569	592	AUUGUUGCCAAUACAGGAGAACGU	CCUAUCUUCUGCAUCGGCAAUCAU	Translation
ghr-miR7490	LNC_010157	1	24	381	404	AGUCUAGAAAACUUCACUGACGGU	GAAAAAAAUGGAGUUAUCUAGACG	Translation
ghr-miR7491	LNC_017223	1	21	1	21	UGGGAUCUUCGAGAGGAUUGA	GAAGUCCUCUGGAGGGUUUUC	Translation
ghr-miR7491	LNC_006273	1	24	747	770	UGGGAUCUUCGAGAGGAUUGAGCC	CCCCAAAUCUUCUUGUAAAUUCCU	Translation
ghr-miR7491	LNC_001685	1	24	46	69	UGGGAUCUUCGAGAGGAUUGAGCC	CUAGAAGUUUUCUCCAAAAUCCCA	Translation
ghr-miR7491	LNC_012396	1	24	34	59	UGGGAUCUUCGAGAGGAUUG--AGCC	GGAUUCCAAUUCUUUUGGGGUUUCCA	Cleavage
ghr-miR7491	LNC_017608	1	24	766	789	UGGGAUCUUCGAGAGGAUUGAGCC	AACUUAAUUUUGUCAGGGAUUCCA	Translation
ghr-miR7491	LNC_017876	1	24	339	362	UGGGAUCUUCGAGAGGAUUGAGCC	AUCUAAACCCUCUCAAAGCUUCCG	Translation
ghr-miR7491	LNC_013494	1	24	338	361	UGGGAUCUUCGAGAGGAUUGAGCC	AUCUAAACCCUCUCAAAGCUUCCG	Translation
ghr-miR7492a	LNC_006818	1	23	450	472	CUAUAGAACAUGAUCUUUAGCGG	CAAUUACAAAUUAUGUUUUGUGA	Cleavage
ghr-miR7492a	LNC_016685	1	23	751	773	CUAUAGAACAUGAUCUUUAGCGG	GUUUUAGAUAUUAUUUUUUUUAG	Translation
ghr-miR7493	LNC_007131	1	24	358	382	AAUAUUUUAAUAAUUCAAUC-GUCA	UGGUUGAUUUAAUUAUAAAUAUGUU	Translation
ghr-miR7493	LNC_004481	1	24	508	530	AAUAUUUUAAUAAUUCAAUCGUCA	UAAU-AUGGGAUUAUUCAAAUCUG	Cleavage
ghr-miR7493	LNC_007758	1	24	807	830	AAUAUUUUAAUAAUUCAAUCGUCA	AAGUCAUUGAAUUAUUCAAAUAUU	Cleavage
ghr-miR7493	LNC_012939	1	24	318	341	AAUAUUUUAAUAAUUCAAUCGUCA	UUUUAAUUUUAUUAUUAGAAUGUU	Cleavage
ghr-miR7493	LNC_016703	1	24	257	280	AAUAUUUUAAUAAUUCAAUCGUCA	GCCAGAUGGAAUUAUUGAUGUGUU	Cleavage
ghr-miR7493	LNC_018323	1	24	264	287	AAUAUUUUAAUAAUUCAAUCGUCA	AGGGGAUAGGGUUGCUGAAAUGUU	Translation
ghr-miR7493	LNC_001870	1	24	501	524	AAUAUUUUAAUAAUUCAAUCGUCA	UUUUUAUUUCAUUCUUAAAACAUU	Translation
ghr-miR7494	LNC_011627	1	23	350	372	AGCUUGUGGACUAGUUUUAACAA	CCUCUAAUGCUAGUGUAUGAGCC	Translation
ghr-miR7494	LNC_007455	1	23	355	377	AGCUUGUGGACUAGUUUUAACAA	CUGCUAGGGUUAGGCAGUAAGCU	Translation
ghr-miR7494	LNC_015620	1	23	133	155	AGCUUGUGGACUAGUUUUAACAA	AAAGUAAGAUUGGUUGGCAAGUU	Cleavage
ghr-miR7494	LNC_002018	1	23	383	405	AGCUUGUGGACUAGUUUUAACAA	UUGCUGAAAAUAGUUAAUGGGCU	Cleavage
ghr-miR7495a	LNC_006731	1	21	1413	1434	UUACUUUAG-AUGUCUCCUUCA	UAAAGGAAAAGUACUAAAGUAA	Translation
ghr-miR7495a	LNC_001881	1	21	287	307	UUACUUUAGAUGUCUCCUUCA	GUAAAGAGGCAAUGGAGGUAA	Translation
ghr-miR7495a	LNC_000799	1	21	451	471	UUACUUUAGAUGUCUCCUUCA	AAAAGAAGACUUUAAAAAUAA	Translation
ghr-miR7496a	LNC_009524	1	24	31	54	AUGACCAAAUUGAUAGAAUGUGUA	AACGCAUUUUAACAGUUUGGUUAC	Cleavage
ghr-miR7496a	LNC_003209	1	24	221	247	AUGACCAAAUUGAUAGAAUG---UGUA	CACAAAGUGUUCUUUCAAUCUGGCCAU	Cleavage
ghr-miR7496a	LNC_010678	1	24	299	321	AUGACCAAAUUGAUAGAAUGUGUA	UAU-UAUUCUAUUUAUUUUUUUAU	Translation
ghr-miR7496a	LNC_016497	1	24	311	336	AUGACCAAAUUGAUAGAAUGUG--UA	UAACUGUGUUUUAUUGCUUUGAUCGU	Translation
ghr-miR7496a	LNC_009119	1	24	846	869	AUGACCAAAUUGAUAGAAUGUGUA	UGUUUUUUCUCUCAAAUUGUUUAU	Translation
ghr-miR7496a	LNC_008696	1	24	524	547	AUGACCAAAUUGAUAGAAUGUGUA	CCUUUGUUGUACUAGAUUGGUUAU	Translation
ghr-miR7497	LNC_009649	1	23	619	643	ACAUGUGGACUGUCAUAUGG--GUU	CACAGCUAUAUGAGAGCCCAUGUGG	Translation
ghr-miR7498	LNC_010508	1	24	1033	1056	AUGGUGACACAUGGUAGUCUCACA	AAGCUGAAUAACACGCGUCGCUAU	Translation
ghr-miR7498	LNC_017088	1	24	382	405	AUGGUGACACAUGGUAGUCUCACA	CAUAGGGCUAUAAUUUCUCAUUAU	Translation
ghr-miR7499	LNC_009401	1	24	2452	2475	AUAUAAUUUUCGGUUAAUUCGGUU	UUACAAGUUAACCAAGGGUUCUAU	Translation
ghr-miR7499	LNC_009400	1	24	1812	1835	AUAUAAUUUUCGGUUAAUUCGGUU	UUACAAGUUAACCAAGGGUUCUAU	Translation
ghr-miR7499	LNC_010556	1	24	736	760	AUAUA-AUUUUCGGUUAAUUCGGUU	CAUCUAAUUAAUUGAUAAUAUAUAU	Translation
ghr-miR7499	LNC_004099	1	24	473	496	AUAUAAUUUUCGGUUAAUUCGGUU	AAGCAAAUUAGUCCCAAACUGUAU	Translation
ghr-miR7499	LNC_003566	1	24	767	790	AUAUAAUUUUCGGUUAAUUCGGUU	AACUCAAUUAACUCAAAAUUUUUU	Translation
ghr-miR7499	LNC_007718	1	24	1926	1949	AUAUAAUUUUCGGUUAAUUCGGUU	AAUUCAAUCAAUCGGAAUUUAUAA	Cleavage
ghr-miR7499	LNC_011045	1	24	1334	1357	AUAUAAUUUUCGGUUAAUUCGGUU	CCUCAAAUUGAGCUAGGAUUCUAU	Translation
ghr-miR7499	LNC_011897	1	24	1087	1109	AUAUAAUUUUCGGUUAAUUCGGUU	AAUU-AAUUAAAUUUAAAUUUUAU	Translation
ghr-miR7499	LNC_009945	1	24	428	451	AUAUAAUUUUCGGUUAAUUCGGUU	UCUUGAAUUUGCUAGAAAUUAUUU	Translation
ghr-miR7500	LNC_002536	1	24	97	119	AUCGAGUUAUUCGAGUUAAUCGAG	UUC-AUUAACAAGAGUAACUAGAU	Cleavage
ghr-miR7500	LNC_005133	1	24	764	787	AUCGAGUUAUUCGAGUUAAUCGAG	CUUGAUUAAGUCUAAGAUCUUGAU	Translation
ghr-miR7500	LNC_008446	1	24	285	309	AUCGAGUUAUUCGA-GUUAAUCGAG	CAUAAUUAACAUCGAAACAUUUGAU	Translation
ghr-miR7501	LNC_005961	1	24	2662	2685	AUAUCUGAUUCUGACACGAAAAAA	AAACUUAAUGUCAGAAUCCGCUAU	Cleavage
ghr-miR7502	LNC_009105	1	24	1226	1249	UUUUUAACAGUAGAAAUGAAUGAA	AUCAUUUAUAUUUCUUGGUAAAAA	Translation
ghr-miR7502	LNC_015166	1	24	891	914	UUUUUAACAGUAGAAAUGAAUGAA	CAAAAUGAUUUUUGCAGUUUAAAG	Translation
ghr-miR7502	LNC_012134	1	24	467	489	UUUUUAACAGUAGAAAUGAAUGAA	UUU-UUUAUUUUCAAUGUUUAAAA	Translation
ghr-miR7502	LNC_007994	1	24	34	57	UUUUUAACAGUAGAAAUGAAUGAA	CUCCUUCAUUGUUGCUCUUGAGAU	Cleavage
ghr-miR7502	LNC_003237	1	24	519	544	UUUUUAACAGUAGAAAUGAAU--GAA	AUCCGAUACAUAUCUAGUCUUGAGAA	Translation
ghr-miR7503	LNC_010346	1	24	1048	1074	AGAUCGAUGGCUGAACAAGU---UAGA	AUUACAUAUUUGUUCGGGUAUUGAGCU	Translation
ghr-miR7503	LNC_010097	1	24	648	671	AGAUCGAUGGCUGAACAAGUUAGA	UCCAACUUAUGUAACAAUCGAUUU	Translation
ghr-miR7504a	LNC_008712	1	24	992	1016	UAUGAAACUGUGAUUCCACGUC-AU	AUCGAAGUCAAAUCUAAGUUUUAUA	Translation
ghr-miR7504a	LNC_010593	1	24	313	334	UAUGAAACUGUGAUUCCACGUCAU	AU--UGUGAAAUCAAAUUUUGAUA	Translation
ghr-miR7504b	LNC_001352	1	24	1000	1023	AGGAGGAAAAAUCUGAUUUGUCAU	UUCAUAUAUCAGUUUAUUUCUUCU	Translation
ghr-miR7504b	LNC_011869	1	24	222	245	AGGAGGAAAAAUCUGAUUUGUCAU	AGCAGAAACCAGGCUUUUCUUUCA	Translation
ghr-miR7504b	LNC_004978	1	24	787	810	AGGAGGAAAAAUCUGAUUUGUCAU	UUCAUAAAUCAACUUGUUCCGUCU	Translation
ghr-miR7504b	LNC_009691	1	24	312	335	AGGAGGAAAAAUCUGAUUUGUCAU	CAAACGAAUCUGCUUUUUUCUUUU	Cleavage
ghr-miR7504b	LNC_004221	1	24	632	656	AGGAGGAAAAAUCUGAUUUG-UCAU	GUGAACAAAUUUAAUUUUUAUUUCU	Cleavage
ghr-miR7504b	LNC_010837	1	24	397	419	AGGAGGAAAAAUCUGAUUUGUCAU	AU-AUAAAUUUUAUUUAUUUUCUU	Cleavage
ghr-miR7506	LNC_000622	1	24	478	502	AUGUCUGGGAC-AUGGCGUUGGCAC	UCGCAAAAGCUGUCGUCUUAGACAU	Translation
ghr-miR7507	LNC_007633	1	24	51	77	AAGGUAGUGAAGUAGGCAAU---UGGG	ACUAUUCAUCGGCUAUUUCGGUACUUU	Cleavage
ghr-miR7507	LNC_009775	1	24	610	634	AAGGUAGUGAAG-UAGGCAAUUGGG	CUUACUUGCUUAACUUUGUUAUUUU	Cleavage
ghr-miR7508	LNC_001796	1	21	512	532	CAAGAAAAGAAGUCGGGAGAG	ACCUUCUGCUUUUUUUUUUUG	Cleavage
ghr-miR7508	LNC_010975	1	21	3667	3687	CAAGAAAAGAAGUCGGGAGAG	GGUUCAUGAAUUUUUUUCUUG	Cleavage
ghr-miR7508	LNC_008874	1	21	410	430	CAAGAAAAGAAGUCGGGAGAG	AAAUUCCAGUGUCUUUUUUUG	Translation
ghr-miR7508	LNC_007325	1	21	21	41	CAAGAAAAGAAGUCGGGAGAG	UUCUUCCUUCUUCUUUGCUUG	Cleavage
ghr-miR7508	LNC_002190	1	21	1331	1351	CAAGAAAAGAAGUCGGGAGAG	UUUUCCCUAACACUUUUCUUG	Translation
ghr-miR7508	LNC_004433	1	21	360	380	CAAGAAAAGAAGUCGGGAGAG	UUCCCCCCUCUUUUUUACUUG	Cleavage
ghr-miR7508	LNC_002130	1	21	241	261	CAAGAAAAGAAGUCGGGAGAG	UUUUUGUGCCUAUUUUUCUUG	Translation
ghr-miR7509	LNC_007976	1	24	598	621	UCAAAAGCACUUUUUGACAGCAAU	AUUGAAGUUAGGAAAUUUUUUUGA	Translation
ghr-miR7509	LNC_005205	1	24	664	687	UCAAAAGCACUUUUUGACAGCAAU	UUAAUUAUUAAGAAGGGUUUUUAA	Translation
ghr-miR7509	LNC_011256	1	24	210	233	UCAAAAGCACUUUUUGACAGCAAU	AAAUAAAUCAAAGGGACCUUUUGA	Translation
ghr-miR7510a	LNC_004785	1	24	41	64	AAGGUCAUGAUCUUUAGCGGCGUU	UUUGUUUCUAAAAAUGGUGAUUUU	Translation
ghr-miR7510b	LNC_002259	1	23	308	330	AAGAACAUGAUCUUUAGCGGCGU	GGAGUGUUGAAGAUAAUGUUAUU	Translation
ghr-miR7511	LNC_011341	1	24	58	81	AGAAGUUUUGCAUGUGUAGCUGAG	AUGUGCUGUAUAUACCAAAUUUCC	Translation
ghr-miR7511	LNC_008524	1	24	1	26	AGAAGUUUUGCAUGUGUAGCU--GAG	UUCCAACCAACUUAUGAAAAAUUUCC	Translation
ghr-miR7511	LNC_005891	1	24	1169	1192	AGAAGUUUUGCAUGUGUAGCUGAG	AAAACCUAUGCAUGCAUGAUAUCU	Cleavage
ghr-miR7511	LNC_004168	1	24	1514	1537	AGAAGUUUUGCAUGUGUAGCUGAG	UUUAAAUACGUGUGCAUGGUUUCU	Cleavage
ghr-miR7511	LNC_006769	1	24	46	69	AGAAGUUUUGCAUGUGUAGCUGAG	CUAAACAACAAGUUCAAGGUUUCU	Translation
ghr-miR7512	LNC_006151	1	20	1	20	UGCUACUUGUAGUUAUGCAU	AUGAAAAAGUACAAGGAGUA	Cleavage
ghr-miR7512	LNC_008862	1	21	926	946	UGCUACUUGUAGUUAUGCAUG	UGAGUUUGAUUACUGGUAGCA	Cleavage
ghr-miR7514	LNC_011804	1	24	716	740	AUAAAGUG-AUAAGUGAGAUCGUCU	UCAAGAUCUCACCUAUAUGCUUUAU	Cleavage
ghr-miR7514	LNC_011951	1	24	137	161	AUAAAGUGAUAAGU-GAGAUCGUCU	UCACUGUUUUGACUUAUCACUUUGU	Cleavage
ghr-miR7514	LNC_013360	1	24	122	143	AUAAAGUGAUAAGUGAGAUCGUCU	AG--GAGCUCAUUUCUCACUUUUU	Translation
ghr-miR827a	LNC_016105	1	21	431	452	UUAGAUG-ACCAUCAACAAACA	AUUUUGUUGAUGGUGUAUCUGA	Cleavage
ghr-miR827a	LNC_010671	1	21	177	197	UUAGAUGACCAUCAACAAACA	UGUUUGUUUAUGGUCAUCUAA	Cleavage
ghr-miR827a	LNC_001256	1	21	368	388	UUAGAUGACCAUCAACAAACA	GGUUUGAUGAUGGUAAUGUAA	Cleavage
ghr-miR827a	LNC_008405	1	21	442	463	UUAGAUGACCAUCAACA-AACA	UCUUGUGUGGAUGGUCAUAUAA	Cleavage
ghr-miR827a	LNC_002869	1	21	1278	1298	UUAGAUGACCAUCAACAAACA	CCUUUGCAAAUGGUUAUCUAU	Cleavage
ghr-miR827a	LNC_001554	1	21	627	648	UUAGAUGA-CCAUCAACAAACA	CUUUUAUUGAUGGGUUAUUUAU	Cleavage
ghr-miR827a	LNC_009998	1	21	544	564	UUAGAUGACCAUCAACAAACA	ACUUUUCUCAUAAUCAUCUAA	Translation
