# Supplementary material for: Long non-coding RNAs and their potential functions in Ligon-lintless-1 mutant cotton during fiber development
Source: BMC Genomics. 2019 Aug 19;20:661. doi: 10.1186/s12864-019-5978-5 (PMC6700839; doi:10.1186/s12864-019-5978-5)
Supplement: Supplementary file 5 — Table S5. Differentially expressed miRNAs in Ligon-lintless-1 mutant as compared to wild-type were expressed during cotton fiber development at 0 and 8 DPA. (XLSX 11 kb) [file 12864_2019_5978_MOESM5_ESM.xlsx]

## Sheet: miRNA expression
Supplementary table 5: Differentially expressed miRNAs in Ligon-lintless-1 mutant as compared to wild-type during cotton fiber development at 0 and 8 DPA
miRNA	SM8	SC8	log2.Fold_change.	q.value.Storey.et.al..2003.	transcript_id	gene_location	LM8_FPKM	LC8_FPKM	log2(foldchange)	qvalue	miRNA	SM0	SC0	log2.Fold_change.	q.value.Storey.et.al..2003.	transcript_id	gene_location	LM0_FPKM	LC0_FPKM	log2(foldchange)	qvalue
ghr-miR2950	0	58.4542	-6.8692	3.16e-15	LNC_017085	scaffold56802:89-763	9.49087	436.823	-5.52437	5e-05
ghr-miR7510b	0	29.2271	-5.8692	6.19e-09	LNC_010205	D09:37344602-37347036	5.13469	8.95303	-0.802099	0.00335	ghr-miR7510b	74.0024	0	7.2095	4.5778e-20	LNC_001061	A03:5578575-5583028	0.389408	0.856807	-1.13769	0.0048
ghr-miR7506	107.108	29.2271	1.8737	2.66e-14	LNC_001634	A04:32993069-32995444	0.164689	0.456104	-1.46962	0.0105
ghr-miR7504a	830.09	1782.85	-1.1028	1.97e-61	LNC_014618	scaffold2277_A09:12979-15024	0.255557	2.89525	-3.50197	0.0041
ghr-miR7510a	80.3313	29.2271	1.4587	7.38e-09	LNC_011278	D11:48406958-48472250	18.4428	32.6391	-0.82354	0.01295
ghr-miR7484a	107.108	321.498	-1.5857	1.09e-22	LNC_017315	scaffold6547:6433-7675	0.406321	1.01183	-1.31627	0.0149
ghr-miR7484a	107.108	321.498	-1.5857	1.09e-22	LNC_015806	scaffold34752:0-1078	1.93487	3.27785	-0.760511	0.0185
ghr-miR7499	0	58.4542	-6.8692	3.16e-15	LNC_016289	scaffold4099_D06:102820-105071	0.580566	1.35378	-1.22146	0.00615
ghr-miR7502	66.9427	146.135	-1.1263	2.12e-07	LNC_004203	A08:97389976-97392743	1.43915	0.821783	0.80839	0.00895
ghr-miR7498	40.1656	0	6.3279	3.178e-12	LNC_017088	scaffold5683:4704-5574	122.956	39.5272	1.63723	5e-05
ghr-miR7497	13.3885	0	4.7429	1.485e-05	LNC_009649	D07:31418251-31419476	1.51073	0	inf	5e-05
ghr-miR7499	0	58.4542	-6.8692	3.1628e-15	LNC_007718	D02:12290024-12292377	3.83279	1.02507	1.90267	5e-05
ghr-miR7492a	40.1656	146.135	-1.8633	2.5184e-14	LNC_006818	A13:76473789-76476598	1.55171	4.88511	-1.65453	0.00025	ghr-miR7492a	98.6699	0	7.6245	3.8763e-25	LNC_001061	A03:5578575-5583028	0.389408	0.856807	-1.13769	0.0048
ghr-miR399e	13.3885	87.6813	-2.7113	2.7659e-14	LNC_016253	scaffold4075_D05:113808-118622	0.326367	5.0218	-3.94364	0.00065
ghr-miR7498	40.1656	0	6.3279	3.178e-12	LNC_017088	scaffold5683:4704-5574	122.956	39.5272	1.63723	5e-05
ghr-miR156c	13.3885	58.4542	-2.1263	3.6549e-08	LNC_006255	A12:76904706-76906918	4.52356	13.671	-1.59559	5e-05
ghr-miR169b	13.3885	58.4542	-2.1263	3.6549e-08	LNC_018079	scaffold90925:0-285	4.53006	19.5247	-2.1077	0.00325
ghr-miR7496a	13.3885	58.4542	-2.1263	3.6549e-08	LNC_003209	A07:20241722-20243229	1.30777	5.27781	-2.01283	0.0018
	Note
	SM0 (0 DPA in Ligon-lintless-1 mutant)
	SC0 (0 DPA in wild-type)
	SM8 (8 DPA in Ligon-lintless-1 mutant)
	SC8 ( 8 DPA in wild-type)
